# Supplementary material for: Ring Transformation of Cyclopropenes to Benzo‐Fused Five‐Membered Oxa‐ and Aza‐Heterocycles via a Formal [4+1] Cyclization
Source: Adv Sci (Weinh). 2024 Aug 29;11(40):2407931. doi: 10.1002/advs.202407931 (PMC11516165; doi:10.1002/advs.202407931)
Supplement: Supplementary file 2 — Supporting Information [file ADVS-11-2407931-s002.zip]

Archive with 4 entries (4 files):
- 43.cif
- 43-checkcif.pdf
- 5.cif
- 5-checkcif.pdf
