# Supplementary material for: Ring Transformation of Cyclopropenes to Benzo‐Fused Five‐Membered Oxa‐ and Aza‐Heterocycles via a Formal [4+1] Cyclization
Source: Adv Sci (Weinh). 2024 Aug 29;11(40):2407931. doi: 10.1002/advs.202407931 (PMC11516165; doi:10.1002/advs.202407931)
Supplement: Supplementary file 2 — Supporting Information [file ADVS-11-2407931-s002.zip › 43.cif]

 
data_1_a_sq
 
_audit_creation_method            'SHELXL-2014/7'
_shelx_SHELXL_version_number      '2014/7'
_chemical_name_systematic         ?
_chemical_name_common             ?
_chemical_melting_point           ?
_chemical_formula_moiety          ?
_chemical_formula_sum
 'C23 H18 Br N O2' 
_chemical_formula_weight          420.29

loop_
 _atom_type_symbol
 _atom_type_description
 _atom_type_scat_dispersion_real
 _atom_type_scat_dispersion_imag
 _atom_type_scat_source
 'C'  'C'   0.0181   0.0091
 'International Tables Vol C Tables 4.2.6.8 and 6.1.1.4'
 'H'  'H'   0.0000   0.0000
 'International Tables Vol C Tables 4.2.6.8 and 6.1.1.4'
 'Br'  'Br'  -0.6763   1.2805
 'International Tables Vol C Tables 4.2.6.8 and 6.1.1.4'
 'N'  'N'   0.0311   0.0180
 'International Tables Vol C Tables 4.2.6.8 and 6.1.1.4'
 'O'  'O'   0.0492   0.0322
 'International Tables Vol C Tables 4.2.6.8 and 6.1.1.4'
 
_space_group_crystal_system       triclinic
_space_group_IT_number            2
_space_group_name_H-M_alt         'P -1'
_space_group_name_Hall            '-P 1'
 
_shelx_space_group_comment
;
The symmetry employed for this shelxl refinement is uniquely defined
by the following loop, which should always be used as a source of
symmetry information in preference to the above space-group names.
They are only intended as comments.
;
 
loop_
 _space_group_symop_operation_xyz
 'x, y, z'
 '-x, -y, -z'
 
_cell_length_a                    11.000
_cell_length_b                    13.972
_cell_length_c                    15.423
_cell_angle_alpha                 73.47
_cell_angle_beta                  72.04
_cell_angle_gamma                 84.34
_cell_volume                      2161.6
_cell_formula_units_Z             4
_cell_measurement_temperature     300(2)
_cell_measurement_reflns_used     1876
_cell_measurement_theta_min       5.12
_cell_measurement_theta_max       55.01
 
_exptl_crystal_description        block
_exptl_crystal_colour             colorless
_exptl_crystal_density_meas       ?
_exptl_crystal_density_method     ?
_exptl_crystal_density_diffrn     1.291          
_exptl_crystal_F_000              856
_exptl_transmission_factor_min    0.864
_exptl_transmission_factor_max    0.864
_exptl_crystal_size_max           0.120
_exptl_crystal_size_mid           0.100
_exptl_crystal_size_min           0.080
_exptl_absorpt_coefficient_mu     2.713
_shelx_estimated_absorpt_T_min    0.737
_shelx_estimated_absorpt_T_max    0.812
_exptl_absorpt_correction_type    multi-scan
_exptl_absorpt_correction_T_min   ?
_exptl_absorpt_correction_T_max   ?
_exptl_absorpt_process_details    sadabs
_exptl_absorpt_special_details    ?
_diffrn_ambient_temperature       300(2)
_diffrn_radiation_wavelength      1.54178
_diffrn_radiation_type            CuK\a
_diffrn_source                    ?
_diffrn_measurement_device_type   ccd
_diffrn_measurement_method        ?
_diffrn_detector_area_resol_mean  ?
_diffrn_reflns_number             7504
_diffrn_reflns_av_unetI/netI      0.1053
_diffrn_reflns_av_R_equivalents    0
_diffrn_reflns_limit_h_min        ?
_diffrn_reflns_limit_h_max        ?
_diffrn_reflns_limit_k_min        ?
_diffrn_reflns_limit_k_max        ?
_diffrn_reflns_limit_l_min        ?
_diffrn_reflns_limit_l_max        ?
_diffrn_reflns_theta_min          3.127
_diffrn_reflns_theta_max          66.453
_diffrn_reflns_theta_full         66.453
_diffrn_measured_fraction_theta_max   0.986
_diffrn_measured_fraction_theta_full  0.986
_diffrn_reflns_Laue_measured_fraction_max    0.986
_diffrn_reflns_Laue_measured_fraction_full   0.986
_diffrn_reflns_point_group_measured_fraction_max   0.986
_diffrn_reflns_point_group_measured_fraction_full  0.986
_reflns_number_total              7504
_reflns_number_gt                 4846
_reflns_threshold_expression      'I > 2\s(I)'
_reflns_Friedel_coverage          0.000
_reflns_Friedel_fraction_max      .
_reflns_Friedel_fraction_full     .
 
_reflns_special_details
;
 Reflections were merged by SHELXL according to the crystal
 class for the calculation of statistics and refinement.
 
 Structure factors included contributions from the .fab file.
 
 _reflns_Friedel_fraction is defined as the number of unique
 Friedel pairs measured divided by the number that would be
 possible theoretically, ignoring centric projections and
 systematic absences.
;
 
_computing_data_collection        ?
_computing_cell_refinement        ?
_computing_data_reduction         ?
_computing_structure_solution     ?
_computing_structure_refinement 'SHELXL-2014/7 (Sheldrick, 2014)'
_computing_molecular_graphics     ?
_computing_publication_material   ?
_refine_special_details           ?
_refine_ls_structure_factor_coef  Fsqd
_refine_ls_matrix_type            full
_refine_ls_weighting_scheme       calc
_refine_ls_weighting_details
'w=1/[\s^2^(Fo^2^)+(0.2000P)^2^] where P=(Fo^2^+2Fc^2^)/3'
_atom_sites_solution_primary      ?
_atom_sites_solution_secondary    ?
_atom_sites_solution_hydrogens    mixed
_refine_ls_hydrogen_treatment     constr
_refine_ls_extinction_method      none
_refine_ls_extinction_coef        .
_refine_ls_number_reflns          7504
_refine_ls_number_parameters      488
_refine_ls_number_restraints      0
_refine_ls_R_factor_all           0.1091
_refine_ls_R_factor_gt            0.0898
_refine_ls_wR_factor_ref          0.2935
_refine_ls_wR_factor_gt           0.2716
_refine_ls_goodness_of_fit_ref    1.065
_refine_ls_restrained_S_all       1.065
_refine_ls_shift/su_max           0.000
_refine_ls_shift/su_mean          0.000
 
loop_
 _atom_site_label
 _atom_site_type_symbol
 _atom_site_fract_x
 _atom_site_fract_y
 _atom_site_fract_z
 _atom_site_U_iso_or_equiv
 _atom_site_adp_type
 _atom_site_occupancy
 _atom_site_site_symmetry_order  
 _atom_site_calc_flag
 _atom_site_refinement_flags_posn
 _atom_site_refinement_flags_adp
 _atom_site_refinement_flags_occupancy
 _atom_site_disorder_assembly
 _atom_site_disorder_group
Br1 Br 0.70134(7) 0.67045(5) 0.00766(5) 0.1081(3) Uani 1 1 d . . . . .
O1 O 0.2241(4) 0.3130(4) 0.2654(3) 0.1048(12) Uani 1 1 d . . . . .
O2 O 0.3775(4) 0.1583(3) 0.2053(3) 0.0979(11) Uani 1 1 d . . . . .
N1 N 0.4235(4) 0.2488(3) 0.2026(3) 0.0856(11) Uani 1 1 d . . . . .
C1 C 0.6373(5) 0.1211(4) 0.0031(4) 0.0872(14) Uani 1 1 d . . . . .
H1 H 0.5802 0.0907 0.0612 0.105 Uiso 1 1 calc R U . . .
C2 C 0.6256(6) 0.1078(5) -0.0820(4) 0.0970(17) Uani 1 1 d . . . . .
H2 H 0.5602 0.0684 -0.0788 0.116 Uiso 1 1 calc R U . . .
C3 C 0.7069(6) 0.1509(5) -0.1675(4) 0.0992(17) Uani 1 1 d . . . . .
H3 H 0.6975 0.1407 -0.2222 0.119 Uiso 1 1 calc R U . . .
C4 C 0.8028(6) 0.2095(5) -0.1729(4) 0.0939(15) Uani 1 1 d . . . . .
H4 H 0.8580 0.2407 -0.2315 0.113 Uiso 1 1 calc R U . . .
C5 C 0.8182(5) 0.2225(4) -0.0894(4) 0.0855(13) Uani 1 1 d . . . . .
H5 H 0.8857 0.2605 -0.0937 0.103 Uiso 1 1 calc R U . . .
C6 C 0.7350(4) 0.1801(4) -0.0014(3) 0.0734(11) Uani 1 1 d . . . . .
C7 C 0.7501(4) 0.1964(3) 0.0866(3) 0.0723(11) Uani 1 1 d . . . . .
C8 C 0.8758(5) 0.1668(4) 0.1062(3) 0.0772(12) Uani 1 1 d . . . . .
C9 C 0.9399(6) 0.0820(4) 0.0861(4) 0.0900(15) Uani 1 1 d . . . . .
H9 H 0.9041 0.0427 0.0610 0.108 Uiso 1 1 calc R U . . .
C10 C 1.0549(6) 0.0550(5) 0.1026(5) 0.1024(18) Uani 1 1 d . . . . .
H10 H 1.0972 -0.0021 0.0883 0.123 Uiso 1 1 calc R U . . .
C11 C 1.1077(5) 0.1117(5) 0.1399(4) 0.0984(17) Uani 1 1 d . . . . .
H11 H 1.1871 0.0937 0.1497 0.118 Uiso 1 1 calc R U . . .
C12 C 1.0464(5) 0.1941(5) 0.1631(5) 0.1000(17) Uani 1 1 d . . . . .
H12 H 1.0815 0.2309 0.1909 0.120 Uiso 1 1 calc R U . . .
C13 C 0.9296(5) 0.2228(4) 0.1447(4) 0.0886(14) Uani 1 1 d . . . . .
H13 H 0.8880 0.2803 0.1586 0.106 Uiso 1 1 calc R U . . .
C14 C 0.6602(5) 0.2388(4) 0.1440(4) 0.0790(12) Uani 1 1 d . . . . .
H14 H 0.6732 0.2394 0.2006 0.095 Uiso 1 1 calc R U . . .
C15 C 0.5401(5) 0.2854(4) 0.1250(4) 0.0783(12) Uani 1 1 d . . . . .
H15 H 0.5341 0.2757 0.0660 0.094 Uiso 1 1 calc R U . . .
C16 C 0.5286(5) 0.3963(4) 0.1204(3) 0.0771(12) Uani 1 1 d . . . . .
C17 C 0.4089(5) 0.4184(4) 0.1750(3) 0.0787(12) Uani 1 1 d . . . . .
C18 C 0.3366(5) 0.3241(4) 0.2194(4) 0.0843(13) Uani 1 1 d . . . . .
C19 C 0.3746(6) 0.5148(5) 0.1796(4) 0.0912(15) Uani 1 1 d . . . . .
H19 H 0.2943 0.5284 0.2171 0.109 Uiso 1 1 calc R U . . .
C20 C 0.4593(6) 0.5900(5) 0.1287(4) 0.0881(14) Uani 1 1 d . . . . .
H20 H 0.4362 0.6558 0.1290 0.106 Uiso 1 1 calc R U . . .
C21 C 0.5829(5) 0.5666(4) 0.0754(4) 0.0877(14) Uani 1 1 d . . . . .
C22 C 0.6176(5) 0.4695(4) 0.0713(4) 0.0836(13) Uani 1 1 d . . . . .
H22 H 0.6989 0.4545 0.0362 0.100 Uiso 1 1 calc R U . . .
C23 C 0.3603(7) 0.0901(5) 0.2973(5) 0.117(2) Uani 1 1 d . . . . .
H23A H 0.3348 0.0264 0.2971 0.175 Uiso 1 1 calc R U . . .
H23B H 0.2954 0.1157 0.3432 0.175 Uiso 1 1 calc R U . . .
H23C H 0.4392 0.0826 0.3130 0.175 Uiso 1 1 calc R U . . .
Br2 Br 0.28821(7) 0.67247(5) 0.41163(5) 0.1074(3) Uani 1 1 d . . . . .
O3 O 0.7721(4) 0.3128(3) 0.3286(3) 0.1024(12) Uani 1 1 d . . . . .
O4 O 0.6269(4) 0.1596(3) 0.4716(3) 0.0967(11) Uani 1 1 d . . . . .
N2 N 0.5766(4) 0.2502(3) 0.4260(3) 0.0849(11) Uani 1 1 d . . . . .
C24 C 0.0758(5) 0.2179(5) 0.4916(4) 0.0943(15) Uani 1 1 d . . . . .
H24 H 0.1160 0.2748 0.4476 0.113 Uiso 1 1 calc R U . . .
C25 C -0.0336(6) 0.1869(6) 0.4857(5) 0.108(2) Uani 1 1 d . . . . .
H25 H -0.0683 0.2226 0.4378 0.129 Uiso 1 1 calc R U . . .
C26 C -0.0931(6) 0.1033(6) 0.5501(5) 0.1073(19) Uani 1 1 d . . . . .
H26 H -0.1671 0.0813 0.5451 0.129 Uiso 1 1 calc R U . . .
C27 C -0.0438(6) 0.0515(5) 0.6225(5) 0.1058(19) Uani 1 1 d . . . . .
H27 H -0.0853 -0.0048 0.6666 0.127 Uiso 1 1 calc R U . . .
C28 C 0.0659(5) 0.0826(5) 0.6295(4) 0.0882(14) Uani 1 1 d . . . . .
H28 H 0.0979 0.0480 0.6791 0.106 Uiso 1 1 calc R U . . .
C29 C 0.1292(5) 0.1650(4) 0.5637(4) 0.0786(12) Uani 1 1 d . . . . .
C30 C 0.2517(5) 0.1973(4) 0.5688(3) 0.0771(12) Uani 1 1 d . . . . .
C31 C 0.2667(5) 0.1784(4) 0.6656(4) 0.0784(12) Uani 1 1 d . . . . .
C32 C 0.1826(6) 0.2188(5) 0.7335(4) 0.0964(15) Uani 1 1 d . . . . .
H32 H 0.1147 0.2583 0.7189 0.116 Uiso 1 1 calc R U . . .
C33 C 0.1975(6) 0.2014(6) 0.8248(4) 0.1061(19) Uani 1 1 d . . . . .
H33 H 0.1400 0.2291 0.8697 0.127 Uiso 1 1 calc R U . . .
C34 C 0.2967(7) 0.1436(5) 0.8459(4) 0.1035(18) Uani 1 1 d . . . . .
H34 H 0.3075 0.1315 0.9056 0.124 Uiso 1 1 calc R U . . .
C35 C 0.3809(7) 0.1031(5) 0.7792(4) 0.1033(18) Uani 1 1 d . . . . .
H35 H 0.4487 0.0639 0.7943 0.124 Uiso 1 1 calc R U . . .
C36 C 0.3674(6) 0.1193(4) 0.6895(4) 0.0885(14) Uani 1 1 d . . . . .
H36 H 0.4254 0.0907 0.6454 0.106 Uiso 1 1 calc R U . . .
C37 C 0.3400(5) 0.2406(4) 0.4899(4) 0.0800(12) Uani 1 1 d . . . . .
H37 H 0.3267 0.2422 0.4328 0.096 Uiso 1 1 calc R U . . .
C38 C 0.4592(5) 0.2868(4) 0.4857(3) 0.0788(12) Uani 1 1 d . . . . .
H38 H 0.4657 0.2762 0.5498 0.095 Uiso 1 1 calc R U . . .
C39 C 0.4675(5) 0.3974(4) 0.4349(3) 0.0773(12) Uani 1 1 d . . . . .
C40 C 0.5853(5) 0.4186(4) 0.3673(4) 0.0812(13) Uani 1 1 d . . . . .
C41 C 0.6605(5) 0.3263(4) 0.3697(4) 0.0847(13) Uani 1 1 d . . . . .
C42 C 0.6166(6) 0.5167(5) 0.3129(4) 0.0894(15) Uani 1 1 d . . . . .
H42 H 0.6958 0.5309 0.2678 0.107 Uiso 1 1 calc R U . . .
C43 C 0.5277(6) 0.5921(5) 0.3274(4) 0.0916(15) Uani 1 1 d . . . . .
H43 H 0.5472 0.6579 0.2931 0.110 Uiso 1 1 calc R U . . .
C44 C 0.4091(6) 0.5685(4) 0.3934(4) 0.0871(14) Uani 1 1 d . . . . .
C45 C 0.3761(5) 0.4717(4) 0.4471(4) 0.0834(13) Uani 1 1 d . . . . .
H45 H 0.2953 0.4573 0.4899 0.100 Uiso 1 1 calc R U . . .
C46 C 0.6471(9) 0.0902(5) 0.4167(6) 0.126(2) Uani 1 1 d . . . . .
H46A H 0.7268 0.1039 0.3675 0.189 Uiso 1 1 d R U . . .
H46B H 0.5788 0.0957 0.3890 0.189 Uiso 1 1 d R U . . .
H46C H 0.6497 0.0238 0.4566 0.189 Uiso 1 1 d R U . . .
 
loop_
 _atom_site_aniso_label
 _atom_site_aniso_U_11
 _atom_site_aniso_U_22
 _atom_site_aniso_U_33
 _atom_site_aniso_U_23
 _atom_site_aniso_U_13
 _atom_site_aniso_U_12
Br1 0.1161(6) 0.0963(5) 0.1166(6) -0.0200(4) -0.0446(4) -0.0150(4)
O1 0.075(2) 0.125(3) 0.102(3) -0.028(2) -0.013(2) 0.004(2)
O2 0.096(2) 0.101(3) 0.103(3) -0.029(2) -0.034(2) -0.011(2)
N1 0.073(2) 0.088(3) 0.093(3) -0.024(2) -0.022(2) 0.001(2)
C1 0.092(3) 0.085(3) 0.085(3) -0.016(3) -0.029(3) -0.012(3)
C2 0.110(4) 0.096(4) 0.101(4) -0.030(3) -0.047(4) -0.014(3)
C3 0.110(4) 0.106(4) 0.090(4) -0.030(3) -0.040(3) 0.008(3)
C4 0.088(4) 0.104(4) 0.075(3) -0.014(3) -0.012(3) -0.002(3)
C5 0.081(3) 0.094(3) 0.078(3) -0.017(3) -0.022(3) -0.007(3)
C6 0.070(3) 0.076(3) 0.074(3) -0.018(2) -0.025(2) 0.005(2)
C7 0.075(3) 0.068(2) 0.079(3) -0.025(2) -0.026(2) 0.002(2)
C8 0.073(3) 0.081(3) 0.076(3) -0.018(2) -0.023(2) 0.000(2)
C9 0.091(3) 0.090(4) 0.104(4) -0.043(3) -0.040(3) 0.018(3)
C10 0.094(4) 0.112(4) 0.118(4) -0.043(4) -0.052(4) 0.029(3)
C11 0.074(3) 0.123(5) 0.091(4) -0.018(3) -0.027(3) 0.007(3)
C12 0.080(3) 0.125(5) 0.111(4) -0.045(4) -0.036(3) -0.008(3)
C13 0.077(3) 0.091(3) 0.109(4) -0.041(3) -0.031(3) 0.001(3)
C14 0.078(3) 0.083(3) 0.081(3) -0.024(2) -0.030(2) 0.004(2)
C15 0.073(3) 0.087(3) 0.075(3) -0.025(2) -0.022(2) 0.008(2)
C16 0.076(3) 0.087(3) 0.069(3) -0.023(2) -0.025(2) 0.010(2)
C17 0.079(3) 0.089(3) 0.068(3) -0.025(2) -0.022(2) 0.007(2)
C18 0.080(3) 0.096(4) 0.074(3) -0.023(3) -0.021(3) 0.007(3)
C19 0.089(3) 0.103(4) 0.081(3) -0.033(3) -0.024(3) 0.015(3)
C20 0.100(4) 0.090(3) 0.082(3) -0.029(3) -0.037(3) 0.015(3)
C21 0.097(4) 0.092(4) 0.081(3) -0.022(3) -0.037(3) -0.002(3)
C22 0.082(3) 0.084(3) 0.085(3) -0.023(3) -0.025(3) 0.003(3)
C23 0.122(5) 0.101(5) 0.123(5) -0.016(4) -0.040(4) -0.018(4)
Br2 0.1212(6) 0.0955(5) 0.1154(5) -0.0307(4) -0.0522(4) 0.0177(4)
O3 0.081(2) 0.114(3) 0.107(3) -0.040(2) -0.010(2) -0.006(2)
O4 0.097(2) 0.098(3) 0.105(3) -0.034(2) -0.042(2) 0.017(2)
N2 0.078(2) 0.081(3) 0.092(3) -0.024(2) -0.020(2) 0.001(2)
C24 0.082(3) 0.103(4) 0.090(3) -0.009(3) -0.027(3) -0.006(3)
C25 0.087(4) 0.140(6) 0.093(4) -0.015(4) -0.037(3) -0.008(4)
C26 0.083(4) 0.127(5) 0.116(5) -0.031(4) -0.035(3) -0.006(3)
C27 0.096(4) 0.114(5) 0.103(4) -0.009(3) -0.034(3) -0.025(3)
C28 0.077(3) 0.101(4) 0.083(3) -0.015(3) -0.026(3) -0.003(3)
C29 0.071(3) 0.082(3) 0.080(3) -0.017(2) -0.022(2) 0.000(2)
C30 0.076(3) 0.080(3) 0.073(3) -0.019(2) -0.023(2) 0.004(2)
C31 0.078(3) 0.072(3) 0.084(3) -0.017(2) -0.026(2) -0.002(2)
C32 0.085(3) 0.114(4) 0.094(4) -0.039(3) -0.026(3) 0.015(3)
C33 0.098(4) 0.138(6) 0.085(4) -0.052(4) -0.013(3) 0.004(4)
C34 0.118(5) 0.115(5) 0.084(4) -0.024(3) -0.042(3) 0.001(4)
C35 0.115(4) 0.106(4) 0.085(4) -0.016(3) -0.038(3) 0.018(4)
C36 0.096(3) 0.090(3) 0.077(3) -0.022(3) -0.026(3) 0.010(3)
C37 0.083(3) 0.083(3) 0.075(3) -0.021(2) -0.024(2) -0.006(2)
C38 0.077(3) 0.087(3) 0.072(3) -0.021(2) -0.020(2) 0.000(2)
C39 0.078(3) 0.086(3) 0.068(3) -0.018(2) -0.021(2) -0.011(2)
C40 0.080(3) 0.096(4) 0.074(3) -0.031(3) -0.023(2) -0.002(3)
C41 0.078(3) 0.096(4) 0.085(3) -0.033(3) -0.021(3) -0.005(3)
C42 0.097(4) 0.093(4) 0.072(3) -0.016(3) -0.017(3) -0.019(3)
C43 0.112(4) 0.085(3) 0.086(3) -0.021(3) -0.040(3) -0.011(3)
C44 0.096(4) 0.095(4) 0.082(3) -0.026(3) -0.040(3) 0.001(3)
C45 0.081(3) 0.090(3) 0.079(3) -0.025(3) -0.022(2) -0.002(3)
C46 0.163(7) 0.093(4) 0.146(6) -0.060(4) -0.065(5) 0.033(4)
 
_geom_special_details
;
 All esds (except the esd in the dihedral angle between two l.s. planes)
 are estimated using the full covariance matrix.  The cell esds are taken
 into account individually in the estimation of esds in distances, angles
 and torsion angles; correlations between esds in cell parameters are only
 used when they are defined by crystal symmetry.  An approximate (isotropic)
 treatment of cell esds is used for estimating esds involving l.s. planes.
;
 
loop_
 _geom_bond_atom_site_label_1
 _geom_bond_atom_site_label_2
 _geom_bond_distance
 _geom_bond_site_symmetry_2
 _geom_bond_publ_flag
Br1 C21 1.888(6) . ?
O1 C18 1.222(6) . ?
O2 N1 1.393(6) . ?
O2 C23 1.434(8) . ?
N1 C18 1.375(7) . ?
N1 C15 1.474(7) . ?
C1 C6 1.392(7) . ?
C1 C2 1.422(8) . ?
C1 H1 0.9300 . ?
C2 C3 1.352(9) . ?
C2 H2 0.9300 . ?
C3 C4 1.367(9) . ?
C3 H3 0.9300 . ?
C4 C5 1.412(8) . ?
C4 H4 0.9300 . ?
C5 C6 1.384(7) . ?
C5 H5 0.9300 . ?
C6 C7 1.497(6) . ?
C7 C14 1.325(7) . ?
C7 C8 1.499(7) . ?
C8 C13 1.374(7) . ?
C8 C9 1.382(7) . ?
C9 C10 1.361(8) . ?
C9 H9 0.9300 . ?
C10 C11 1.362(9) . ?
C10 H10 0.9300 . ?
C11 C12 1.357(9) . ?
C11 H11 0.9300 . ?
C12 C13 1.396(7) . ?
C12 H12 0.9300 . ?
C13 H13 0.9300 . ?
C14 C15 1.489(7) . ?
C14 H14 0.9300 . ?
C15 C16 1.524(7) . ?
C15 H15 0.9800 . ?
C16 C17 1.386(7) . ?
C16 C22 1.371(8) . ?
C17 C19 1.378(8) . ?
C17 C18 1.481(8) . ?
C19 C20 1.365(9) . ?
C19 H19 0.9300 . ?
C20 C21 1.417(8) . ?
C20 H20 0.9300 . ?
C21 C22 1.386(8) . ?
C22 H22 0.9300 . ?
C23 H23A 0.9600 . ?
C23 H23B 0.9600 . ?
C23 H23C 0.9600 . ?
Br2 C44 1.891(6) . ?
O3 C41 1.219(6) . ?
O4 N2 1.415(6) . ?
O4 C46 1.420(8) . ?
N2 C41 1.382(7) . ?
N2 C38 1.477(7) . ?
C24 C25 1.356(8) . ?
C24 C29 1.406(7) . ?
C24 H24 0.9300 . ?
C25 C26 1.368(9) . ?
C25 H25 0.9300 . ?
C26 C27 1.378(9) . ?
C26 H26 0.9300 . ?
C27 C28 1.367(8) . ?
C27 H27 0.9300 . ?
C28 C29 1.377(8) . ?
C28 H28 0.9300 . ?
C29 C30 1.494(7) . ?
C30 C37 1.326(7) . ?
C30 C31 1.498(7) . ?
C31 C36 1.393(7) . ?
C31 C32 1.381(8) . ?
C32 C33 1.418(8) . ?
C32 H32 0.9300 . ?
C33 C34 1.358(9) . ?
C33 H33 0.9300 . ?
C34 C35 1.370(9) . ?
C34 H34 0.9300 . ?
C35 C36 1.390(8) . ?
C35 H35 0.9300 . ?
C36 H36 0.9300 . ?
C37 C38 1.495(7) . ?
C37 H37 0.9300 . ?
C38 C39 1.518(7) . ?
C38 H38 0.9800 . ?
C39 C45 1.383(8) . ?
C39 C40 1.386(7) . ?
C40 C42 1.401(8) . ?
C40 C41 1.459(8) . ?
C42 C43 1.382(9) . ?
C42 H42 0.9300 . ?
C43 C44 1.386(8) . ?
C43 H43 0.9300 . ?
C44 C45 1.385(8) . ?
C45 H45 0.9300 . ?
C46 H46A 0.9600 . ?
C46 H46B 0.9600 . ?
C46 H46C 0.9600 . ?
 
loop_
 _geom_angle_atom_site_label_1
 _geom_angle_atom_site_label_2
 _geom_angle_atom_site_label_3
 _geom_angle
 _geom_angle_site_symmetry_1
 _geom_angle_site_symmetry_3
 _geom_angle_publ_flag
N1 O2 C23 110.1(4) . . ?
C18 N1 O2 118.1(4) . . ?
C18 N1 C15 112.6(4) . . ?
O2 N1 C15 115.7(4) . . ?
C6 C1 C2 119.2(5) . . ?
C6 C1 H1 120.4 . . ?
C2 C1 H1 120.4 . . ?
C3 C2 C1 121.9(5) . . ?
C3 C2 H2 119.0 . . ?
C1 C2 H2 119.0 . . ?
C4 C3 C2 119.4(6) . . ?
C4 C3 H3 120.3 . . ?
C2 C3 H3 120.3 . . ?
C3 C4 C5 119.9(5) . . ?
C3 C4 H4 120.0 . . ?
C5 C4 H4 120.0 . . ?
C6 C5 C4 121.5(5) . . ?
C6 C5 H5 119.2 . . ?
C4 C5 H5 119.2 . . ?
C5 C6 C1 118.0(5) . . ?
C5 C6 C7 121.2(4) . . ?
C1 C6 C7 120.9(5) . . ?
C14 C7 C8 119.9(4) . . ?
C14 C7 C6 122.9(4) . . ?
C8 C7 C6 117.2(4) . . ?
C13 C8 C9 118.5(5) . . ?
C13 C8 C7 121.1(5) . . ?
C9 C8 C7 120.4(4) . . ?
C10 C9 C8 121.0(5) . . ?
C10 C9 H9 119.5 . . ?
C8 C9 H9 119.5 . . ?
C9 C10 C11 119.9(6) . . ?
C9 C10 H10 120.0 . . ?
C11 C10 H10 120.0 . . ?
C10 C11 C12 121.0(5) . . ?
C10 C11 H11 119.5 . . ?
C12 C11 H11 119.5 . . ?
C13 C12 C11 119.0(5) . . ?
C13 C12 H12 120.5 . . ?
C11 C12 H12 120.5 . . ?
C12 C13 C8 120.5(5) . . ?
C12 C13 H13 119.8 . . ?
C8 C13 H13 119.8 . . ?
C7 C14 C15 125.2(5) . . ?
C7 C14 H14 117.4 . . ?
C15 C14 H14 117.4 . . ?
C14 C15 N1 113.9(4) . . ?
C14 C15 C16 112.9(4) . . ?
N1 C15 C16 99.9(4) . . ?
C14 C15 H15 109.9 . . ?
N1 C15 H15 109.9 . . ?
C16 C15 H15 109.9 . . ?
C17 C16 C22 120.8(5) . . ?
C17 C16 C15 110.5(5) . . ?
C22 C16 C15 128.7(5) . . ?
C16 C17 C19 121.2(5) . . ?
C16 C17 C18 107.7(5) . . ?
C19 C17 C18 131.1(5) . . ?
O1 C18 N1 125.8(6) . . ?
O1 C18 C17 128.1(5) . . ?
N1 C18 C17 106.1(4) . . ?
C20 C19 C17 119.5(5) . . ?
C20 C19 H19 120.3 . . ?
C17 C19 H19 120.3 . . ?
C19 C20 C21 119.1(5) . . ?
C19 C20 H20 120.4 . . ?
C21 C20 H20 120.4 . . ?
C20 C21 C22 121.3(5) . . ?
C20 C21 Br1 119.0(5) . . ?
C22 C21 Br1 119.7(4) . . ?
C16 C22 C21 118.0(5) . . ?
C16 C22 H22 121.0 . . ?
C21 C22 H22 121.0 . . ?
O2 C23 H23A 109.5 . . ?
O2 C23 H23B 109.5 . . ?
H23A C23 H23B 109.5 . . ?
O2 C23 H23C 109.5 . . ?
H23A C23 H23C 109.5 . . ?
H23B C23 H23C 109.5 . . ?
N2 O4 C46 110.0(5) . . ?
C41 N2 O4 118.3(4) . . ?
C41 N2 C38 112.4(4) . . ?
O4 N2 C38 114.8(4) . . ?
C25 C24 C29 120.7(6) . . ?
C25 C24 H24 119.7 . . ?
C29 C24 H24 119.7 . . ?
C24 C25 C26 120.0(6) . . ?
C24 C25 H25 120.0 . . ?
C26 C25 H25 120.0 . . ?
C25 C26 C27 120.3(6) . . ?
C25 C26 H26 119.9 . . ?
C27 C26 H26 119.9 . . ?
C28 C27 C26 120.2(6) . . ?
C28 C27 H27 119.9 . . ?
C26 C27 H27 119.9 . . ?
C27 C28 C29 120.4(5) . . ?
C27 C28 H28 119.8 . . ?
C29 C28 H28 119.8 . . ?
C28 C29 C24 118.4(5) . . ?
C28 C29 C30 120.8(4) . . ?
C24 C29 C30 120.8(5) . . ?
C37 C30 C29 119.8(4) . . ?
C37 C30 C31 123.5(5) . . ?
C29 C30 C31 116.6(4) . . ?
C36 C31 C32 118.0(5) . . ?
C36 C31 C30 120.5(5) . . ?
C32 C31 C30 121.5(5) . . ?
C31 C32 C33 121.5(6) . . ?
C31 C32 H32 119.3 . . ?
C33 C32 H32 119.3 . . ?
C34 C33 C32 119.2(6) . . ?
C34 C33 H33 120.4 . . ?
C32 C33 H33 120.4 . . ?
C33 C34 C35 119.9(5) . . ?
C33 C34 H34 120.0 . . ?
C35 C34 H34 120.0 . . ?
C36 C35 C34 121.5(6) . . ?
C36 C35 H35 119.2 . . ?
C34 C35 H35 119.2 . . ?
C35 C36 C31 119.9(5) . . ?
C35 C36 H36 120.0 . . ?
C31 C36 H36 120.0 . . ?
C30 C37 C38 125.0(5) . . ?
C30 C37 H37 117.5 . . ?
C38 C37 H37 117.5 . . ?
N2 C38 C37 113.5(4) . . ?
N2 C38 C39 99.9(4) . . ?
C37 C38 C39 112.9(4) . . ?
N2 C38 H38 110.0 . . ?
C37 C38 H38 110.0 . . ?
C39 C38 H38 110.0 . . ?
C45 C39 C40 120.8(5) . . ?
C45 C39 C38 129.0(5) . . ?
C40 C39 C38 110.2(5) . . ?
C39 C40 C42 120.6(5) . . ?
C39 C40 C41 108.6(5) . . ?
C42 C40 C41 130.7(5) . . ?
O3 C41 N2 123.9(5) . . ?
O3 C41 C40 130.1(5) . . ?
N2 C41 C40 105.9(4) . . ?
C43 C42 C40 118.9(5) . . ?
C43 C42 H42 120.6 . . ?
C40 C42 H42 120.6 . . ?
C42 C43 C44 119.4(5) . . ?
C42 C43 H43 120.3 . . ?
C44 C43 H43 120.3 . . ?
C43 C44 C45 122.4(6) . . ?
C43 C44 Br2 118.8(5) . . ?
C45 C44 Br2 118.8(4) . . ?
C39 C45 C44 117.8(5) . . ?
C39 C45 H45 121.1 . . ?
C44 C45 H45 121.1 . . ?
O4 C46 H46A 109.5 . . ?
O4 C46 H46B 109.7 . . ?
H46A C46 H46B 109.5 . . ?
O4 C46 H46C 109.3 . . ?
H46A C46 H46C 109.5 . . ?
H46B C46 H46C 109.5 . . ?
 
loop_
 _geom_torsion_atom_site_label_1
 _geom_torsion_atom_site_label_2
 _geom_torsion_atom_site_label_3
 _geom_torsion_atom_site_label_4
 _geom_torsion
 _geom_torsion_site_symmetry_1
 _geom_torsion_site_symmetry_2
 _geom_torsion_site_symmetry_3
 _geom_torsion_site_symmetry_4
 _geom_torsion_publ_flag
C23 O2 N1 C18 -95.0(6) . . . . ?
C23 O2 N1 C15 127.2(5) . . . . ?
C6 C1 C2 C3 0.0(9) . . . . ?
C1 C2 C3 C4 -0.4(10) . . . . ?
C2 C3 C4 C5 1.5(9) . . . . ?
C3 C4 C5 C6 -2.4(9) . . . . ?
C4 C5 C6 C1 2.0(8) . . . . ?
C4 C5 C6 C7 -178.5(5) . . . . ?
C2 C1 C6 C5 -0.8(8) . . . . ?
C2 C1 C6 C7 179.7(5) . . . . ?
C5 C6 C7 C14 120.1(6) . . . . ?
C1 C6 C7 C14 -60.4(7) . . . . ?
C5 C6 C7 C8 -57.1(6) . . . . ?
C1 C6 C7 C8 122.4(5) . . . . ?
C14 C7 C8 C13 -34.9(7) . . . . ?
C6 C7 C8 C13 142.4(5) . . . . ?
C14 C7 C8 C9 144.9(5) . . . . ?
C6 C7 C8 C9 -37.9(7) . . . . ?
C13 C8 C9 C10 -1.0(9) . . . . ?
C7 C8 C9 C10 179.2(6) . . . . ?
C8 C9 C10 C11 0.4(10) . . . . ?
C9 C10 C11 C12 1.4(10) . . . . ?
C10 C11 C12 C13 -2.6(10) . . . . ?
C11 C12 C13 C8 1.9(9) . . . . ?
C9 C8 C13 C12 -0.2(8) . . . . ?
C7 C8 C13 C12 179.6(5) . . . . ?
C8 C7 C14 C15 170.2(5) . . . . ?
C6 C7 C14 C15 -7.0(8) . . . . ?
C7 C14 C15 N1 128.2(5) . . . . ?
C7 C14 C15 C16 -118.8(6) . . . . ?
C18 N1 C15 C14 138.6(5) . . . . ?
O2 N1 C15 C14 -81.3(5) . . . . ?
C18 N1 C15 C16 18.0(5) . . . . ?
O2 N1 C15 C16 158.1(4) . . . . ?
C14 C15 C16 C17 -132.2(5) . . . . ?
N1 C15 C16 C17 -10.9(5) . . . . ?
C14 C15 C16 C22 48.3(7) . . . . ?
N1 C15 C16 C22 169.6(5) . . . . ?
C22 C16 C17 C19 1.6(8) . . . . ?
C15 C16 C17 C19 -178.0(5) . . . . ?
C22 C16 C17 C18 -179.4(4) . . . . ?
C15 C16 C17 C18 1.0(5) . . . . ?
O2 N1 C18 O1 25.5(8) . . . . ?
C15 N1 C18 O1 164.5(5) . . . . ?
O2 N1 C18 C17 -157.3(4) . . . . ?
C15 N1 C18 C17 -18.3(6) . . . . ?
C16 C17 C18 O1 -172.6(5) . . . . ?
C19 C17 C18 O1 6.2(10) . . . . ?
C16 C17 C18 N1 10.2(5) . . . . ?
C19 C17 C18 N1 -170.9(5) . . . . ?
C16 C17 C19 C20 0.8(8) . . . . ?
C18 C17 C19 C20 -177.9(5) . . . . ?
C17 C19 C20 C21 -2.8(8) . . . . ?
C19 C20 C21 C22 2.4(8) . . . . ?
C19 C20 C21 Br1 -178.4(4) . . . . ?
C17 C16 C22 C21 -2.0(7) . . . . ?
C15 C16 C22 C21 177.6(5) . . . . ?
C20 C21 C22 C16 0.0(8) . . . . ?
Br1 C21 C22 C16 -179.2(4) . . . . ?
C46 O4 N2 C41 -95.4(6) . . . . ?
C46 O4 N2 C38 128.1(6) . . . . ?
C29 C24 C25 C26 -0.1(11) . . . . ?
C24 C25 C26 C27 1.5(12) . . . . ?
C25 C26 C27 C28 -0.9(11) . . . . ?
C26 C27 C28 C29 -1.0(10) . . . . ?
C27 C28 C29 C24 2.3(9) . . . . ?
C27 C28 C29 C30 -177.7(6) . . . . ?
C25 C24 C29 C28 -1.8(9) . . . . ?
C25 C24 C29 C30 178.3(6) . . . . ?
C28 C29 C30 C37 148.1(6) . . . . ?
C24 C29 C30 C37 -31.9(8) . . . . ?
C28 C29 C30 C31 -32.0(7) . . . . ?
C24 C29 C30 C31 147.9(5) . . . . ?
C37 C30 C31 C36 -59.3(8) . . . . ?
C29 C30 C31 C36 120.9(5) . . . . ?
C37 C30 C31 C32 120.4(6) . . . . ?
C29 C30 C31 C32 -59.4(7) . . . . ?
C36 C31 C32 C33 0.1(9) . . . . ?
C30 C31 C32 C33 -179.6(6) . . . . ?
C31 C32 C33 C34 0.0(11) . . . . ?
C32 C33 C34 C35 0.1(11) . . . . ?
C33 C34 C35 C36 -0.3(11) . . . . ?
C34 C35 C36 C31 0.4(10) . . . . ?
C32 C31 C36 C35 -0.3(8) . . . . ?
C30 C31 C36 C35 179.4(5) . . . . ?
C29 C30 C37 C38 172.5(5) . . . . ?
C31 C30 C37 C38 -7.4(9) . . . . ?
C41 N2 C38 C37 137.3(5) . . . . ?
O4 N2 C38 C37 -83.7(5) . . . . ?
C41 N2 C38 C39 16.9(5) . . . . ?
O4 N2 C38 C39 155.9(4) . . . . ?
C30 C37 C38 N2 128.0(6) . . . . ?
C30 C37 C38 C39 -119.2(6) . . . . ?
N2 C38 C39 C45 169.3(5) . . . . ?
C37 C38 C39 C45 48.4(7) . . . . ?
N2 C38 C39 C40 -9.4(5) . . . . ?
C37 C38 C39 C40 -130.2(5) . . . . ?
C45 C39 C40 C42 3.0(7) . . . . ?
C38 C39 C40 C42 -178.3(5) . . . . ?
C45 C39 C40 C41 -179.2(4) . . . . ?
C38 C39 C40 C41 -0.5(5) . . . . ?
O4 N2 C41 O3 28.0(8) . . . . ?
C38 N2 C41 O3 165.4(5) . . . . ?
O4 N2 C41 C40 -155.4(4) . . . . ?
C38 N2 C41 C40 -18.0(6) . . . . ?
C39 C40 C41 O3 -172.7(6) . . . . ?
C42 C40 C41 O3 4.8(10) . . . . ?
C39 C40 C41 N2 11.0(5) . . . . ?
C42 C40 C41 N2 -171.5(5) . . . . ?
C39 C40 C42 C43 -0.3(8) . . . . ?
C41 C40 C42 C43 -177.5(5) . . . . ?
C40 C42 C43 C44 -1.6(8) . . . . ?
C42 C43 C44 C45 0.9(8) . . . . ?
C42 C43 C44 Br2 -179.5(4) . . . . ?
C40 C39 C45 C44 -3.6(7) . . . . ?
C38 C39 C45 C44 177.9(5) . . . . ?
C43 C44 C45 C39 1.7(8) . . . . ?
Br2 C44 C45 C39 -177.9(4) . . . . ?
 
_refine_diff_density_max    0.522
_refine_diff_density_min   -0.892
_refine_diff_density_rms    0.089

_shelx_res_file
;

    1_a_sq.res created by SHELXL-2014/7

TITL 1_a.res in P-1 New: P-1
CELL 1.54178 11 13.9723 15.4232 73.47 72.041 84.341
ZERR 4 0 0 0 0 0 0
LATT 1
SFAC C  H  Br N  O
UNIT 92 72 4 4 8
OMIT  -1.00 133.00
L.S. 24
ACTA
BOND $H
FMAP 2
PLAN 11
MORE -1
CONF
SIZE 0.12 0.1 0.08
ABIN
TEMP 27
WGHT    0.200000
FVAR       0.59399
BR1   3    0.701345    0.670447    0.007662    11.00000    0.11613    0.09633 =
         0.11657   -0.02003   -0.04458   -0.01496
O1    5    0.224052    0.313004    0.265361    11.00000    0.07534    0.12516 =
         0.10225   -0.02828   -0.01326    0.00440
O2    5    0.377514    0.158251    0.205291    11.00000    0.09619    0.10080 =
         0.10291   -0.02888   -0.03388   -0.01078
N1    4    0.423490    0.248817    0.202571    11.00000    0.07343    0.08774 =
         0.09305   -0.02422   -0.02152    0.00117
C1    1    0.637277    0.121133    0.003144    11.00000    0.09176    0.08520 =
         0.08518   -0.01607   -0.02933   -0.01229
AFIX  43
H1    2    0.580228    0.090748    0.061165    11.00000   -1.20000
AFIX   0
C2    1    0.625608    0.107844   -0.082001    11.00000    0.11038    0.09641 =
         0.10069   -0.03032   -0.04653   -0.01449
AFIX  43
H2    2    0.560171    0.068386   -0.078753    11.00000   -1.20000
AFIX   0
C3    1    0.706859    0.150896   -0.167528    11.00000    0.10958    0.10565 =
         0.09043   -0.02976   -0.04028    0.00792
AFIX  43
H3    2    0.697546    0.140750   -0.222169    11.00000   -1.20000
AFIX   0
C4    1    0.802848    0.209491   -0.172926    11.00000    0.08822    0.10416 =
         0.07464   -0.01397   -0.01189   -0.00227
AFIX  43
H4    2    0.857979    0.240724   -0.231530    11.00000   -1.20000
AFIX   0
C5    1    0.818171    0.222524   -0.089427    11.00000    0.08099    0.09388 =
         0.07785   -0.01665   -0.02213   -0.00690
AFIX  43
H5    2    0.885697    0.260483   -0.093708    11.00000   -1.20000
AFIX   0
C6    1    0.735034    0.180120   -0.001357    11.00000    0.07009    0.07624 =
         0.07375   -0.01791   -0.02508    0.00549
C7    1    0.750136    0.196390    0.086578    11.00000    0.07467    0.06779 =
         0.07944   -0.02532   -0.02554    0.00198
C8    1    0.875781    0.166830    0.106210    11.00000    0.07292    0.08090 =
         0.07602   -0.01784   -0.02272    0.00023
C9    1    0.939944    0.081957    0.086128    11.00000    0.09139    0.09024 =
         0.10372   -0.04296   -0.04047    0.01770
AFIX  43
H9    2    0.904088    0.042664    0.061016    11.00000   -1.20000
AFIX   0
C10   1    1.054865    0.055003    0.102557    11.00000    0.09381    0.11190 =
         0.11750   -0.04259   -0.05182    0.02855
AFIX  43
H10   2    1.097232   -0.002075    0.088294    11.00000   -1.20000
AFIX   0
C11   1    1.107732    0.111738    0.139914    11.00000    0.07407    0.12328 =
         0.09118   -0.01841   -0.02685    0.00683
AFIX  43
H11   2    1.187140    0.093725    0.149650    11.00000   -1.20000
AFIX   0
C12   1    1.046355    0.194109    0.163137    11.00000    0.07978    0.12456 =
         0.11093   -0.04467   -0.03576   -0.00797
AFIX  43
H12   2    1.081532    0.230904    0.190939    11.00000   -1.20000
AFIX   0
C13   1    0.929644    0.222830    0.144697    11.00000    0.07680    0.09142 =
         0.10885   -0.04071   -0.03096    0.00103
AFIX  43
H13   2    0.888031    0.280299    0.158564    11.00000   -1.20000
AFIX   0
C14   1    0.660246    0.238779    0.143973    11.00000    0.07837    0.08266 =
         0.08091   -0.02400   -0.02981    0.00356
AFIX  43
H14   2    0.673206    0.239449    0.200601    11.00000   -1.20000
AFIX   0
C15   1    0.540097    0.285437    0.124986    11.00000    0.07317    0.08667 =
         0.07540   -0.02509   -0.02209    0.00796
AFIX  13
H15   2    0.534113    0.275657    0.065990    11.00000   -1.20000
AFIX   0
C16   1    0.528630    0.396255    0.120431    11.00000    0.07599    0.08748 =
         0.06895   -0.02276   -0.02466    0.00988
C17   1    0.408903    0.418383    0.174962    11.00000    0.07935    0.08934 =
         0.06835   -0.02504   -0.02221    0.00747
C18   1    0.336597    0.324092    0.219356    11.00000    0.08013    0.09569 =
         0.07442   -0.02346   -0.02082    0.00719
C19   1    0.374577    0.514763    0.179587    11.00000    0.08936    0.10346 =
         0.08126   -0.03280   -0.02357    0.01526
AFIX  43
H19   2    0.294332    0.528423    0.217090    11.00000   -1.20000
AFIX   0
C20   1    0.459316    0.590019    0.128675    11.00000    0.10039    0.08952 =
         0.08220   -0.02916   -0.03723    0.01510
AFIX  43
H20   2    0.436220    0.655803    0.128951    11.00000   -1.20000
AFIX   0
C21   1    0.582909    0.566589    0.075411    11.00000    0.09670    0.09189 =
         0.08124   -0.02166   -0.03655   -0.00228
C22   1    0.617621    0.469507    0.071275    11.00000    0.08192    0.08356 =
         0.08503   -0.02307   -0.02508    0.00318
AFIX  43
H22   2    0.698879    0.454523    0.036189    11.00000   -1.20000
AFIX   0
C23   1    0.360331    0.090094    0.297251    11.00000    0.12230    0.10132 =
         0.12312   -0.01562   -0.03983   -0.01838
AFIX 137
H23A  2    0.334819    0.026406    0.297087    11.00000   -1.50000
H23B  2    0.295422    0.115675    0.343203    11.00000   -1.50000
H23C  2    0.439246    0.082568    0.313035    11.00000   -1.50000
AFIX   0
BR2   3    0.288208    0.672466    0.411629    11.00000    0.12123    0.09546 =
         0.11541   -0.03067   -0.05219    0.01766
O3    5    0.772061    0.312791    0.328596    11.00000    0.08145    0.11396 =
         0.10687   -0.03994   -0.01002   -0.00568
O4    5    0.626935    0.159568    0.471645    11.00000    0.09668    0.09785 =
         0.10486   -0.03440   -0.04173    0.01737
N2    4    0.576613    0.250235    0.425987    11.00000    0.07826    0.08119 =
         0.09170   -0.02364   -0.02002    0.00076
C24   1    0.075805    0.217947    0.491649    11.00000    0.08154    0.10274 =
         0.08987   -0.00868   -0.02714   -0.00582
AFIX  43
H24   2    0.115952    0.274822    0.447616    11.00000   -1.20000
AFIX   0
C25   1   -0.033649    0.186942    0.485699    11.00000    0.08734    0.14047 =
         0.09346   -0.01474   -0.03706   -0.00765
AFIX  43
H25   2   -0.068269    0.222559    0.437821    11.00000   -1.20000
AFIX   0
C26   1   -0.093107    0.103276    0.550130    11.00000    0.08340    0.12663 =
         0.11584   -0.03103   -0.03472   -0.00609
AFIX  43
H26   2   -0.167085    0.081255    0.545091    11.00000   -1.20000
AFIX   0
C27   1   -0.043832    0.051496    0.622466    11.00000    0.09604    0.11381 =
         0.10342   -0.00950   -0.03415   -0.02485
AFIX  43
H27   2   -0.085318   -0.004791    0.666619    11.00000   -1.20000
AFIX   0
C28   1    0.065855    0.082627    0.629512    11.00000    0.07715    0.10070 =
         0.08257   -0.01489   -0.02583   -0.00325
AFIX  43
H28   2    0.097936    0.047981    0.679057    11.00000   -1.20000
AFIX   0
C29   1    0.129181    0.164989    0.563697    11.00000    0.07141    0.08158 =
         0.07960   -0.01746   -0.02184    0.00021
C30   1    0.251679    0.197329    0.568781    11.00000    0.07636    0.08049 =
         0.07304   -0.01942   -0.02256    0.00428
C31   1    0.266739    0.178368    0.665562    11.00000    0.07811    0.07240 =
         0.08397   -0.01710   -0.02629   -0.00174
C32   1    0.182585    0.218805    0.733455    11.00000    0.08473    0.11388 =
         0.09398   -0.03904   -0.02572    0.01490
AFIX  43
H32   2    0.114670    0.258339    0.718924    11.00000   -1.20000
AFIX   0
C33   1    0.197477    0.201362    0.824800    11.00000    0.09807    0.13770 =
         0.08533   -0.05156   -0.01279    0.00448
AFIX  43
H33   2    0.139995    0.229144    0.869718    11.00000   -1.20000
AFIX   0
C34   1    0.296703    0.143589    0.845923    11.00000    0.11828    0.11505 =
         0.08380   -0.02433   -0.04184    0.00073
AFIX  43
H34   2    0.307461    0.131529    0.905613    11.00000   -1.20000
AFIX   0
C35   1    0.380922    0.103100    0.779215    11.00000    0.11480    0.10591 =
         0.08541   -0.01639   -0.03829    0.01792
AFIX  43
H35   2    0.448726    0.063879    0.794335    11.00000   -1.20000
AFIX   0
C36   1    0.367381    0.119279    0.689460    11.00000    0.09648    0.08974 =
         0.07674   -0.02157   -0.02613    0.01049
AFIX  43
H36   2    0.425414    0.090705    0.645421    11.00000   -1.20000
AFIX   0
C37   1    0.339981    0.240560    0.489907    11.00000    0.08332    0.08332 =
         0.07451   -0.02082   -0.02364   -0.00569
AFIX  43
H37   2    0.326724    0.242224    0.432784    11.00000   -1.20000
AFIX   0
C38   1    0.459227    0.286839    0.485731    11.00000    0.07659    0.08658 =
         0.07198   -0.02110   -0.02037    0.00012
AFIX  13
H38   2    0.465730    0.276233    0.549757    11.00000   -1.20000
AFIX   0
C39   1    0.467456    0.397417    0.434877    11.00000    0.07795    0.08596 =
         0.06793   -0.01782   -0.02093   -0.01091
C40   1    0.585291    0.418600    0.367311    11.00000    0.07993    0.09571 =
         0.07389   -0.03057   -0.02346   -0.00196
C41   1    0.660508    0.326322    0.369695    11.00000    0.07806    0.09579 =
         0.08460   -0.03261   -0.02139   -0.00486
C42   1    0.616551    0.516695    0.312889    11.00000    0.09737    0.09321 =
         0.07183   -0.01606   -0.01666   -0.01931
AFIX  43
H42   2    0.695786    0.530890    0.267760    11.00000   -1.20000
AFIX   0
C43   1    0.527662    0.592063    0.327375    11.00000    0.11226    0.08532 =
         0.08592   -0.02132   -0.04015   -0.01082
AFIX  43
H43   2    0.547221    0.657943    0.293131    11.00000   -1.20000
AFIX   0
C44   1    0.409082    0.568507    0.393437    11.00000    0.09608    0.09457 =
         0.08151   -0.02632   -0.03965    0.00058
C45   1    0.376127    0.471742    0.447094    11.00000    0.08097    0.09031 =
         0.07928   -0.02496   -0.02181   -0.00214
AFIX  43
H45   2    0.295290    0.457257    0.489895    11.00000   -1.20000
AFIX   0
C46   1    0.647140    0.090176    0.416689    11.00000    0.16275    0.09266 =
         0.14623   -0.05998   -0.06532    0.03345
AFIX   3
H46A  2    0.726821    0.103940    0.367451    11.00000   -1.50000
H46B  2    0.578751    0.095745    0.389022    11.00000   -1.50000
H46C  2    0.649684    0.023754    0.456617    11.00000   -1.50000
AFIX   0
HKLF 4

REM  1_a.res in P-1 New: P-1
REM R1 =  0.0898 for    4846 Fo > 4sig(Fo)  and  0.1091 for all    7504 data
REM    488 parameters refined using      0 restraints

END

WGHT      0.1821      0.0000

REM Highest difference peak  0.522,  deepest hole -0.892,  1-sigma level  0.089
Q1    1   0.6679  0.3364  0.0934  11.00000  0.05    0.52
Q2    1   0.2293  0.3153  0.5104  11.00000  0.05    0.49
Q3    1   0.3149  0.3183  0.5183  11.00000  0.05    0.44
Q4    1   0.7350  0.3224  0.1238  11.00000  0.05    0.43
Q5    1   0.6174  0.6934  0.2762  11.00000  0.05    0.39
Q6    1   0.6802  0.6866  0.2978  11.00000  0.05    0.36
Q7    1   0.4159  0.7210  0.4084  11.00000  0.05    0.35
Q8    1   0.8248  0.7169  0.0078  11.00000  0.05    0.35
Q9    1   0.4040  0.6194  0.4693  11.00000  0.05    0.33
Q10   1   0.2820  0.4093  0.4452  11.00000  0.05    0.33
Q11   1   0.7321  0.4005  0.0583  11.00000  0.05    0.33
;
_shelx_res_checksum   77247

_shelx_hkl_file
;
   1   0   0 2498.65  404.66
   2   0   0  144.09   27.80
   3   0   0 8682.63 1563.64
   4   0   0   15.40    1.80
   5   0   0   56.69    2.30
   6   0   0   63.09    2.60
   7   0   0   56.99    2.70
   8   0   0   11.20    1.80
   9   0   0   28.80    2.70
  10   0   0    3.30    1.50
  11   0   0    3.10    1.30
  12   0   0    1.40    1.40
 -12   1   0    0.00    0.90
 -11   1   0    0.00    1.50
 -10   1   0    9.70    1.70
  -9   1   0   14.80    1.90
  -8   1   0    2.10    1.30
  -7   1   0  241.88    9.20
  -6   1   0   63.89    3.00
  -5   1   0  229.28    7.80
  -4   1   0 1085.89   63.49
  -3   1   0   84.09   22.90
  -2   1   0  327.37   68.79
   0   1   0 1554.54  276.17
   2   1   0  428.56   69.09
   3   1   0  535.05   22.80
   4   1   0 1298.17   74.89
   5   1   0   14.80    1.30
   6   1   0   53.19    2.40
   7   1   0  469.35   16.50
   8   1   0    5.00    1.30
   9   1   0    1.10    1.30
  10   1   0   38.70    3.10
  11   1   0    0.40    1.40
  12   1   0    0.50    1.00
 -12   2   0    0.00    0.80
 -11   2   0    0.80    1.20
 -10   2   0    1.80    1.40
  -9   2   0    0.70    1.20
  -8   2   0  140.29    5.70
  -7   2   0   85.89    3.50
  -6   2   0    3.80    0.90
  -5   2   0 1059.29   38.00
  -4   2   0  322.47   16.70
  -3   2   0  283.97   27.40
  -2   2   0 9999.00 1463.15
  -1   2   0  626.64  337.17
   0   2   0 4874.31  684.73
   1   2   0  239.08  321.87
   3   2   0  374.96   26.90
   4   2   0   63.09    4.60
   5   2   0  631.34   21.40
   6   2   0   13.10    1.20
   7   2   0    1.50    0.90
   8   2   0   87.59    3.90
   9   2   0   14.20    1.90
  10   2   0    5.80    1.40
  11   2   0    0.10    1.50
  12   2   0    0.80    2.30
 -12   3   0    0.60    0.90
 -11   3   0    1.60    1.80
 -10   3   0    2.70    1.60
  -9   3   0    5.30    1.50
  -8   3   0  251.47   11.50
  -7   3   0  103.29    4.40
  -6   3   0    1.60    0.90
  -5   3   0 1809.22  140.79
  -4   3   0  984.40  301.07
  -3   3   0   95.09    4.40
  -2   3   0 1967.50  344.07
   0   3   0 1570.54  279.07
   3   3   0   19.90    5.20
   4   3   0  872.91  315.07
   5   3   0 1675.03   81.49
   6   3   0   11.40    1.20
   7   3   0  129.19    5.70
   8   3   0  311.47   11.20
   9   3   0    6.40    1.40
  10   3   0   11.20    1.80
  11   3   0    5.70    1.60
  12   3   0    0.70    1.10
 -12   4   0    1.30    1.00
 -11   4   0    0.70    2.00
 -10   4   0    0.40    1.30
  -9   4   0    9.70    2.00
  -8   4   0   29.50    2.60
  -7   4   0    0.90    1.20
  -6   4   0   19.80    1.70
  -5   4   0  377.16   16.20
  -4   4   0   14.20    1.90
  -3   4   0   23.00    9.60
  -1   4   0 1540.15  262.57
   0   4   0  295.17   53.89
   1   4   0 1124.79  333.57
   3   4   0   87.99    9.60
   4   4   0    5.70    1.40
   5   4   0  847.72   35.20
   6   4   0   12.70    1.40
   7   4   0   36.40    2.50
   8   4   0    2.00    1.20
   9   4   0   30.90    2.40
  10   4   0   10.40    2.20
  11   4   0    3.40    1.70
  12   4   0    2.90    1.20
 -11   5   0    0.10    1.00
 -10   5   0   19.90    2.40
  -9   5   0    0.30    1.30
  -8   5   0    1.20    1.30
  -7   5   0   13.80    1.90
  -6   5   0   34.80    2.30
  -5   5   0  179.68    7.10
  -4   5   0   45.00    4.60
  -2   5   0  383.56  348.77
  -1   5   0  113.59   17.90
   1   5   0  174.58   17.50
   2   5   0  273.17  327.77
   4   5   0   88.39    5.60
   5   5   0   50.89    2.60
   6   5   0   61.89    3.00
   7   5   0    4.60    1.30
   8   5   0    1.30    1.30
   9   5   0    8.10    1.80
  10   5   0    6.50    2.00
  11   5   0    0.50    1.10
 -11   6   0    0.40    0.90
 -10   6   0    2.90    1.50
  -9   6   0   14.90    1.80
  -8   6   0   31.80    2.40
  -7   6   0  147.99    6.90
  -6   6   0   15.20    1.80
  -5   6   0  340.27   21.30
  -4   6   0  413.56   31.20
  -1   6   0   70.29   73.49
   0   6   0 1009.70  181.08
   1   6   0   59.89   69.09
   4   6   0  352.06   28.80
   5   6   0  413.66   17.80
   6   6   0   49.00    3.40
   7   6   0  162.08    7.90
   8   6   0   20.00    2.10
   9   6   0   14.80    1.90
  10   6   0   18.20    2.60
  11   6   0    0.30    1.00
 -11   7   0    0.70    0.90
 -10   7   0    2.30    1.20
  -9   7   0    6.80    1.40
  -8   7   0    0.60    0.90
  -7   7   0   82.69    5.00
  -6   7   0    1.30    1.10
  -5   7   0    6.60    1.40
  -4   7   0   46.50    4.50
  -3   7   0   42.30   10.50
  -2   7   0    8.20   28.80
   0   7   0  147.49   14.90
   2   7   0  320.77   29.30
   3   7   0  155.18   10.50
   4   7   0   82.29    5.20
   5   7   0   55.89    3.50
   6   7   0    0.40    1.10
   7   7   0    2.00    1.90
   8   7   0   13.20    2.00
   9   7   0   31.50    2.80
  10   7   0    0.40    1.20
  11   7   0    0.70    0.90
 -10   8   0    0.00    1.20
  -9   8   0    5.60    1.50
  -8   8   0   15.20    2.30
  -7   8   0   22.50    2.50
  -6   8   0   24.10    2.50
  -5   8   0   96.19    4.70
  -4   8   0  362.76   21.20
  -3   8   0  119.19    8.50
  -2   8   0  309.97   33.10
  -1   8   0   42.20    5.20
   0   8   0 1204.88  121.39
   1   8   0   42.90    5.10
   2   8   0  342.67   33.10
   3   8   0   97.69    8.50
   4   8   0  151.28   33.50
   5   8   0   69.19    4.40
   6   8   0    5.30    1.50
   7   8   0   11.70    1.70
   8   8   0   19.00    2.20
   9   8   0    1.30    1.10
  10   8   0    0.60    1.20
 -10   9   0    5.20    1.20
  -9   9   0    0.50    1.00
  -8   9   0   17.30    2.20
  -7   9   0   11.50    1.70
  -6   9   0    1.10    1.10
  -5   9   0   31.00    2.50
  -4   9   0   13.90    1.70
  -3   9   0  300.37   64.39
  -2   9   0  488.25   38.60
  -1   9   0    3.20    1.10
   0   9   0  751.62   60.39
   1   9   0    4.50    1.10
   2   9   0  393.36   39.40
   3   9   0  424.06   63.89
   4   9   0    4.20    1.40
   5   9   0   46.80    3.00
   6   9   0    7.00    1.40
   7   9   0   26.50    2.10
   8   9   0   15.40    2.10
   9   9   0    0.30    1.00
  10   9   0    3.10    1.40
  -9  10   0    1.00    1.10
  -8  10   0    0.20    1.10
  -7  10   0   23.80    3.00
  -6  10   0    0.80    1.20
  -5  10   0    1.80    1.10
  -4  10   0    4.20    1.30
  -3  10   0   33.50    7.90
  -2  10   0    1.20    1.70
  -1  10   0    4.90    2.50
   0  10   0    0.60    1.20
   1  10   0    5.40    2.50
   2  10   0    3.30    1.70
   3  10   0  115.09    7.90
   4  10   0    1.30    1.10
   5  10   0    1.40    1.10
   6  10   0    1.70    1.20
   7  10   0   42.00    4.10
   8  10   0    0.80    1.00
   9  10   0    1.80    1.40
  -8  11   0   38.20    3.20
  -7  11   0    1.80    1.20
  -6  11   0    6.80    1.60
  -5  11   0   26.40    2.30
  -4  11   0    1.40    1.70
  -3  11   0   15.40    4.60
  -2  11   0   90.49   10.90
  -1  11   0   36.90    8.90
   0  11   0   55.19   12.50
   1  11   0  104.19    8.60
   2  11   0   97.89   11.00
   3  11   0   36.20    4.50
   4  11   0    0.60    1.10
   5  11   0   21.20    2.70
   6  11   0    3.10    1.40
   7  11   0    0.60    0.90
   8  11   0   18.20    1.90
   9  11   0    0.10    0.80
  -8  12   0    1.10    0.80
  -7  12   0    8.10    1.70
  -6  12   0    1.30    1.20
  -5  12   0   35.00    2.90
  -4  12   0    0.50    1.10
  -3  12   0   20.70    2.60
  -1  12   0   59.59   12.60
   0  12   0  197.38   21.50
   1  12   0   50.49   12.70
   3  12   0   57.69    3.50
   4  12   0    1.10    1.30
   5  12   0   46.00    4.30
   6  12   0    0.50    1.10
   7  12   0    9.00    1.80
   8  12   0    4.30    0.90
  -7  13   0    0.40    0.80
  -6  13   0    7.30    1.60
  -5  13   0    1.00    1.10
  -4  13   0    7.50    1.70
  -3  13   0    3.90    1.60
  -2  13   0    5.20    2.20
  -1  13   0    5.00    2.20
   0  13   0    0.20    1.30
   1  13   0    0.40    2.20
   2  13   0    2.90    2.30
   3  13   0    1.30    1.30
   4  13   0    2.10    1.50
   5  13   0    3.20    1.40
   6  13   0    3.70    1.50
   7  13   0    1.90    1.10
  -5  14   0   11.40    1.50
  -4  14   0    3.80    1.20
  -3  14   0   36.60    3.60
  -2  14   0   12.40    2.20
  -1  14   0    7.90    2.50
   0  14   0   88.29   10.30
   1  14   0    2.20    2.50
   2  14   0   27.20    2.80
   3  14   0   42.00    3.80
   4  14   0    1.60    1.30
   5  14   0    1.90    1.10
   6  14   0    4.00    1.70
  -3  15   0    4.20    1.30
  -2  15   0    6.20    2.50
  -1  15   0    1.30    2.80
   1  15   0    0.00    3.00
   2  15   0    4.20    1.90
   3  15   0    1.30    0.90
   4  15   0   15.90    2.10
  -3 -15   1    2.40    1.10
  -2 -15   1    0.40    0.90
  -1 -15   1    0.50    0.70
   0 -15   1    0.50    0.80
   1 -15   1    3.00    1.00
   2 -15   1    0.60    0.70
   3 -15   1    0.90    1.00
  -5 -14   1    0.20    0.80
  -4 -14   1    2.10    1.10
  -3 -14   1    0.40    1.00
  -2 -14   1    0.50    1.10
  -1 -14   1    0.80    1.00
   0 -14   1    5.70    1.50
   1 -14   1    3.60    1.30
   2 -14   1    3.20    1.10
   3 -14   1    2.40    1.00
   4 -14   1    1.80    1.20
   5 -14   1    0.50    0.80
  -6 -13   1    7.60    1.70
  -5 -13   1    0.90    1.20
  -4 -13   1   36.90    3.60
  -3 -13   1    0.80    1.20
  -2 -13   1    6.50    1.40
  -1 -13   1    5.60    1.60
   0 -13   1    2.70    1.40
   1 -13   1   36.50    3.30
   2 -13   1    0.20    0.90
   3 -13   1    7.30    1.40
   4 -13   1   11.50    1.80
   5 -13   1   10.20    1.80
   6 -13   1    6.00    1.60
  -7 -12   1    1.50    0.80
  -6 -12   1    0.10    0.80
  -5 -12   1    5.20    1.20
  -4 -12   1   22.00    2.90
  -3 -12   1    7.40    1.90
  -2 -12   1   14.10    1.90
  -1 -12   1    9.10    4.40
   0 -12   1    2.10    1.60
   1 -12   1    7.30    2.00
   2 -12   1   19.50    3.80
   3 -12   1   30.10    2.80
   4 -12   1    1.00    1.10
   5 -12   1    5.30    1.40
   6 -12   1    7.90    2.10
   7 -12   1    2.60    1.20
   8 -12   1    3.10    0.90
  -8 -11   1    1.00    1.00
  -7 -11   1    0.30    0.90
  -6 -11   1    5.00    1.20
  -5 -11   1    3.00    1.00
  -4 -11   1   25.90    2.90
  -3 -11   1    2.80    1.20
  -2 -11   1  146.09    7.30
  -1 -11   1   94.69    6.00
   0 -11   1    5.70    1.40
   1 -11   1   25.10    2.90
   2 -11   1   57.79    3.50
   3 -11   1    3.00    1.00
   4 -11   1   32.80    3.80
   5 -11   1   34.30    2.70
   6 -11   1    2.80    1.30
   7 -11   1    1.80    1.20
   8 -11   1    0.40    0.90
  -9 -10   1    5.40    1.60
  -8 -10   1    5.10    1.40
  -7 -10   1    0.80    1.10
  -6 -10   1   56.79    4.20
  -5 -10   1    1.40    1.20
  -4 -10   1   46.10    2.90
  -3 -10   1   46.90    3.10
  -2 -10   1  190.58    7.70
  -1 -10   1  193.38    9.70
   0 -10   1   11.20    1.50
   1 -10   1  605.84   20.20
   2 -10   1   52.09    2.70
   3 -10   1   66.29    3.80
   4 -10   1   26.80    3.20
   5 -10   1  118.09    6.30
   6 -10   1   86.79    7.40
   7 -10   1    4.20    1.40
   8 -10   1    9.50    3.80
   9 -10   1    0.80    1.10
 -10  -9   1    0.50    0.90
  -9  -9   1    3.30    1.30
  -8  -9   1    2.00    1.20
  -7  -9   1    0.70    1.10
  -6  -9   1    0.50    1.00
  -5  -9   1   66.89    3.60
  -4  -9   1    0.80    0.90
  -3  -9   1   18.30    1.50
  -2  -9   1   47.60    2.30
  -1  -9   1    2.90    0.90
   0  -9   1    2.20    0.70
   1  -9   1  291.57   10.10
   2  -9   1   29.30    2.30
   3  -9   1    2.70    1.00
   4  -9   1  130.39    5.10
   5  -9   1   45.90    3.10
   6  -9   1   64.09    3.90
   7  -9   1    0.40    1.10
   8  -9   1    5.70    1.50
   9  -9   1    5.50    2.00
  10  -9   1    0.20    0.80
 -10  -8   1    1.20    1.20
  -9  -8   1    1.50    1.30
  -8  -8   1    7.40    1.60
  -7  -8   1    7.60    1.50
  -6  -8   1  252.47   10.00
  -5  -8   1  175.78    6.10
  -4  -8   1   20.40    2.20
  -3  -8   1  112.19    4.30
  -2  -8   1   17.00    1.30
  -1  -8   1   90.99    3.70
   0  -8   1  213.78    7.00
   1  -8   1   67.19    2.60
   2  -8   1   32.00    1.90
   3  -8   1  198.38    7.10
   4  -8   1    0.70    0.90
   5  -8   1    2.70    1.20
   6  -8   1  315.67   14.70
   7  -8   1    0.50    1.10
   8  -8   1    1.60    1.20
   9  -8   1   10.60    1.70
  10  -8   1    1.00    1.30
 -10  -7   1    0.80    1.20
  -9  -7   1    4.40    1.40
  -8  -7   1    1.60    1.20
  -7  -7   1  496.75   24.70
  -6  -7   1   47.00    3.00
  -5  -7   1    1.40    1.10
  -4  -7   1  739.73   25.70
  -3  -7   1   36.80    2.30
  -2  -7   1  267.07    9.10
  -1  -7   1  532.65   17.80
   0  -7   1  256.77   10.30
   1  -7   1  505.35   22.20
   2  -7   1  303.17   11.00
   3  -7   1  294.57   11.00
   4  -7   1  234.28    7.90
   5  -7   1   34.40    2.10
   6  -7   1   81.69    4.10
   7  -7   1   23.90    2.10
   8  -7   1   45.60    4.00
   9  -7   1    0.20    1.20
  10  -7   1   13.50    2.20
  11  -7   1    5.30    1.20
 -11  -6   1    0.80    1.00
 -10  -6   1    0.70    1.30
  -9  -6   1   14.80    2.20
  -8  -6   1    9.00    1.70
  -7  -6   1   66.39    4.00
  -6  -6   1   11.40    1.70
  -5  -6   1   22.20    1.80
  -4  -6   1  112.39    5.10
  -3  -6   1  126.29    6.60
  -2  -6   1   55.59    3.90
  -1  -6   1  277.37   15.10
   0  -6   1   63.29    3.00
   1  -6   1  539.25   30.80
   2  -6   1  188.48    9.40
   3  -6   1 1432.46  122.49
   4  -6   1  272.57    9.80
   5  -6   1  143.89    5.20
   6  -6   1   67.99    4.10
   7  -6   1    0.80    0.90
   8  -6   1    4.90    1.30
   9  -6   1    6.20    1.30
  10  -6   1    5.00    1.70
  11  -6   1    0.40    1.00
 -11  -5   1    6.50    1.90
 -10  -5   1   13.10    2.20
  -9  -5   1   15.20    2.00
  -8  -5   1    3.10    1.40
  -7  -5   1  136.99    5.80
  -6  -5   1   91.29    5.40
  -5  -5   1  132.59    4.90
  -4  -5   1  681.73   22.90
  -3  -5   1   92.19    5.00
  -1  -5   1  109.29    5.50
   0  -5   1   50.89    2.30
   2  -5   1   26.80    1.70
   3  -5   1   27.80    1.60
   4  -5   1  208.38    7.90
   5  -5   1   56.49    2.30
   6  -5   1   36.70    2.00
   7  -5   1    1.10    1.00
   8  -5   1   21.50    2.10
   9  -5   1    0.00    1.00
  10  -5   1   18.50    2.40
  11  -5   1    0.20    1.30
 -11  -4   1    0.30    1.40
 -10  -4   1    1.10    1.40
  -9  -4   1   29.20    3.00
  -8  -4   1    2.70    1.10
  -7  -4   1   46.40    3.00
  -6  -4   1  693.83   25.60
  -5  -4   1  144.89    5.60
  -4  -4   1  501.65   20.20
  -3  -4   1  482.75   19.30
  -2  -4   1   19.50    1.80
  -1  -4   1 2932.91  184.68
   0  -4   1  140.99    5.40
   1  -4   1 7733.83  686.73
   2  -4   1  399.16   23.00
   5  -4   1  280.67    9.80
   6  -4   1  380.46   13.30
   7  -4   1   48.40    3.60
   8  -4   1   31.70    2.20
   9  -4   1    1.30    1.00
  10  -4   1   27.20    3.20
  11  -4   1    6.90    2.70
  12  -4   1    0.90   16.80
 -11  -3   1    0.90    1.20
 -10  -3   1    4.90    1.60
  -9  -3   1    0.40    1.20
  -8  -3   1    3.10    1.40
  -7  -3   1    6.00    1.50
  -6  -3   1    4.20    1.10
  -5  -3   1    5.40    1.00
  -4  -3   1   23.00    1.50
  -3  -3   1  350.96   14.00
  -2  -3   1  429.86   14.40
  -1  -3   1  402.16   15.00
   0  -3   1 1034.50   93.39
   1  -3   1   16.60    0.70
   2  -3   1   24.60    1.10
   3  -3   1   33.10    1.70
   4  -3   1  419.46   14.50
   5  -3   1   60.39    2.70
   6  -3   1  224.98    8.10
   7  -3   1    7.30    1.20
   8  -3   1   50.09    2.90
   9  -3   1    2.60    1.40
  10  -3   1   17.20    2.00
  11  -3   1    4.20    2.60
  12  -3   1    0.40    9.80
 -11  -2   1    0.30    1.50
 -10  -2   1    1.00    1.10
  -9  -2   1   18.10    2.30
  -8  -2   1  110.79    5.20
  -7  -2   1    3.40    1.10
  -6  -2   1  316.47   12.90
  -5  -2   1   30.30    1.60
  -4  -2   1  653.23   20.20
  -3  -2   1  393.86   14.40
  -2  -2   1  187.08    7.10
  -1  -2   1 4579.14  286.67
   0  -2   1    9.90    0.50
   1  -2   1 3586.24  317.67
   2  -2   1 1686.13  151.48
   3  -2   1 2575.84  162.98
   4  -2   1  885.11   33.20
   5  -2   1   73.19    3.10
   6  -2   1  103.89    4.10
   7  -2   1  102.69    3.90
   8  -2   1   34.70    2.50
   9  -2   1    6.90    1.60
  10  -2   1    1.80    1.40
  11  -2   1    2.00    1.10
 -12  -1   1    1.00    1.50
 -11  -1   1   13.20    3.00
 -10  -1   1   34.60    3.40
  -9  -1   1  255.87   13.90
  -8  -1   1   98.29    4.70
  -7  -1   1  112.99    4.60
  -6  -1   1    6.80    0.90
  -5  -1   1  111.99    3.80
  -4  -1   1 1528.65   63.59
  -3  -1   1  780.82   46.50
  -2  -1   1 3159.18  280.77
  -1  -1   1 2023.80  127.49
   0  -1   1   96.19    3.10
   1  -1   1  493.95   31.40
   2  -1   1  322.87   12.10
   3  -1   1 1012.90   65.19
   4  -1   1  471.75   16.10
   5  -1   1  117.19    4.10
   6  -1   1  563.64   19.90
   7  -1   1   92.29    4.30
   8  -1   1  443.26   16.20
   9  -1   1   30.70    2.60
  10  -1   1    4.20    1.30
  11  -1   1    0.70    1.00
  12  -1   1    0.40    1.90
 -12   0   1    0.10    1.00
 -10   0   1    5.90    1.50
  -9   0   1   20.20    2.40
  -8   0   1    1.10    1.30
  -7   0   1    4.50    1.10
  -6   0   1   32.30    1.90
  -5   0   1   31.60    1.50
  -4   0   1   56.09    2.20
  -3   0   1   32.90    1.60
  -2   0   1  435.36   16.20
  -1   0   1   16.80    0.80
   0   0   1    2.00    0.10
   1   0   1    3.00    0.20
   2   0   1   28.90    1.10
   3   0   1    3.50    0.50
   4   0   1   65.79    2.60
   5   0   1   23.70    1.30
   6   0   1   47.80    2.20
   7   0   1    6.10    1.00
   8   0   1   98.29    4.60
   9   0   1    7.70    1.60
  10   0   1    2.10    1.30
  11   0   1    3.80    1.20
  12   0   1    0.90    1.30
 -12   1   1    0.20    2.10
 -11   1   1   29.10    5.30
 -10   1   1   44.10    3.60
  -9   1   1  234.48   12.60
  -8   1   1  120.49    5.70
  -7   1   1  185.78    7.00
  -6   1   1    1.00    0.70
  -5   1   1   19.90    1.30
  -4   1   1 1640.94   82.89
  -3   1   1  321.77   12.60
  -2   1   1 3121.79  278.07
  -1   1   1  488.15   44.90
   0   1   1   11.60    0.50
   1   1   1    5.00    0.30
   2   1   1   55.39    1.80
   3   1   1    5.70    0.60
   4   1   1  152.88    5.30
   5   1   1   78.29    2.90
   6   1   1  102.89    3.80
   7   1   1   18.20    1.50
   8   1   1  224.48    9.80
   9   1   1    4.10    1.40
  10   1   1    0.60    1.20
  11   1   1    0.50    1.00
  12   1   1    0.50    2.80
 -11   2   1    0.20    1.30
 -10   2   1    5.20    1.60
  -9   2   1   69.49    4.50
  -8   2   1  140.49    5.90
  -7   2   1   10.20    1.40
  -6   2   1   72.79    3.00
  -5   2   1   38.20    1.80
  -4   2   1  837.72   31.20
  -3   2   1  691.33   29.50
  -2   2   1  409.86   17.60
  -1   2   1 4848.31  303.17
   0   2   1   99.19    3.80
   2   2   1 1522.15   96.39
   3   2   1 2360.56  149.39
   4   2   1 1059.09   52.79
   5   2   1  220.88    7.50
   6   2   1  554.44   16.90
   7   2   1   88.29    3.60
   8   2   1  370.96   13.40
   9   2   1   54.49    3.30
  10   2   1    1.40    1.10
  11   2   1    0.20    1.00
  12   2   1    0.70    1.40
 -11   3   1    5.60    1.50
 -10   3   1    0.60    1.50
  -9   3   1    0.90    1.40
  -8   3   1    1.90    1.50
  -7   3   1    9.00    1.40
  -6   3   1   11.40    1.30
  -5   3   1    8.40    1.10
  -4   3   1   76.19    3.30
  -3   3   1   86.69    4.20
  -2   3   1 2075.39  187.08
  -1   3   1 1098.09   69.79
   0   3   1  271.87   10.20
   1   3   1 2095.49  187.28
   2   3   1  416.56   17.30
   3   3   1 1606.34  146.09
   4   3   1  202.78    6.70
   5   3   1   79.69    3.40
   6   3   1   24.00    1.60
   7   3   1   19.90    1.60
   8   3   1   51.79    3.10
   9   3   1   16.70    2.00
  10   3   1    0.70    1.20
  11   3   1    0.70    1.20
 -11   4   1    0.70    1.00
 -10   4   1    0.90    1.20
  -9   4   1   38.20    3.80
  -8   4   1   28.20    2.60
  -7   4   1   23.30    2.10
  -6   4   1  540.75   22.80
  -5   4   1   28.10    1.90
  -4   4   1  326.47   13.60
  -3   4   1 1147.99   93.49
  -2   4   1    4.30    0.40
  -1   4   1 3883.01  243.28
   0   4   1  948.51   60.19
   1   4   1 3115.89  278.77
   2   4   1  430.76   20.90
   3   4   1 1875.31  170.68
   4   4   1 1652.13  134.19
   5   4   1   97.39    4.10
   6   4   1  234.68    8.40
   7   4   1    1.10    0.90
   8   4   1   17.90    1.90
   9   4   1    9.10    1.40
  10   4   1    7.00    1.50
  11   4   1    3.70    2.20
  12   4   1    0.40    9.20
 -11   5   1    1.10    1.20
 -10   5   1   10.10    1.70
  -9   5   1   10.30    1.90
  -8   5   1    9.60    1.50
  -7   5   1   95.29    5.10
  -6   5   1  282.47   10.20
  -5   5   1  236.18    8.50
  -4   5   1  567.84   20.50
  -3   5   1  305.77   12.50
  -2   5   1  397.56   22.20
  -1   5   1 1076.59   68.79
   0   5   1    1.70    0.40
   2   5   1  216.58    8.80
   3   5   1 2666.43  215.48
   4   5   1 1456.75   81.99
   5   5   1  117.39    4.40
   6   5   1  178.58    6.30
   7   5   1    9.80    1.40
   8   5   1   11.20    1.50
   9   5   1    3.40    1.20
  10   5   1   25.40    2.90
  11   5   1    6.20    2.60
  12   5   1    0.00   15.80
 -11   6   1    0.20    1.00
 -10   6   1    1.20    1.30
  -9   6   1   19.00    3.00
  -8   6   1    4.20    1.30
  -7   6   1    2.60    1.20
  -6   6   1   40.30    2.50
  -5   6   1   11.40    1.30
  -4   6   1   15.70    1.80
  -3   6   1   86.79    4.70
  -2   6   1  793.52   66.29
  -1   6   1  145.29    5.90
   0   6   1    7.90    0.80
   1   6   1    8.50    0.90
   2   6   1   12.40    1.20
   3   6   1  552.04   22.20
   4   6   1   31.20    1.70
   5   6   1    2.20    0.80
   6   6   1   28.80    1.90
   7   6   1   11.60    1.60
   8   6   1   29.20    2.40
   9   6   1    0.70    1.30
  10   6   1   19.10    2.70
  11   6   1    1.30    2.10
 -11   7   1    2.00    1.10
 -10   7   1    0.50    1.20
  -9   7   1    6.70    1.60
  -8   7   1    0.90    1.00
  -7   7   1  368.16   18.70
  -6   7   1   29.80    2.20
  -5   7   1   23.60    1.80
  -4   7   1  733.33   25.30
  -3   7   1    2.20    0.70
  -2   7   1  229.48   14.60
  -1   7   1  811.42   52.79
   0   7   1  149.79    7.50
   2   7   1  634.24   29.80
   3   7   1  430.76   15.50
   4   7   1  385.66   12.00
   5   7   1   62.89    3.00
   6   7   1    5.00    1.50
   7   7   1   12.40    1.60
   8   7   1    5.20    1.40
   9   7   1    4.80    1.40
  10   7   1    3.40    1.60
  11   7   1    1.00    1.10
 -10   8   1    1.60    1.20
  -9   8   1    2.50    1.30
  -8   8   1    0.40    0.90
  -7   8   1   56.19    3.50
  -6   8   1  231.18   11.00
  -5   8   1  107.79    4.80
  -4   8   1  173.18    6.90
  -3   8   1  216.38    8.20
  -2   8   1   27.90    1.60
  -1   8   1  217.28    6.80
   0   8   1  143.89    5.30
   1   8   1  264.17   10.40
   2   8   1   90.99    3.40
   3   8   1  224.48    7.80
   4   8   1  161.38    5.50
   5   8   1    1.40    1.10
   6   8   1  322.27   14.50
   7   8   1   17.70    2.00
   8   8   1   17.90    2.10
   9   8   1    0.00    1.30
  10   8   1    2.10    1.50
  11   8   1   14.10    2.40
 -10   9   1    0.60    0.80
  -9   9   1    5.50    1.30
  -8   9   1    0.80    1.20
  -7   9   1   14.60    1.90
  -6   9   1   14.90    1.90
  -5   9   1  197.78    8.10
  -4   9   1   40.00    2.20
  -3   9   1    1.90    0.90
  -2   9   1  140.69    5.50
  -1   9   1    4.80    0.80
   0   9   1   68.69    2.90
   1   9   1   10.90    1.00
   2   9   1   86.99    3.50
   3   9   1  131.49    5.50
   4   9   1   26.60    2.20
   5   9   1   57.69    4.10
   6   9   1  118.69    7.80
   7   9   1    2.00    1.20
   8   9   1    0.30    0.90
   9   9   1    2.50    1.50
  10   9   1    0.70    1.20
  -9  10   1    6.80    1.50
  -8  10   1    7.30    1.50
  -7  10   1    0.40    1.20
  -6  10   1   74.09    4.80
  -5  10   1    0.50    1.00
  -4  10   1   40.80    2.80
  -3  10   1   75.09    3.80
  -2  10   1   86.49    4.20
  -1  10   1  114.39    5.40
   0  10   1    6.50    1.00
   1  10   1  270.47   19.40
   2  10   1   30.70    1.80
   3  10   1   28.50    2.00
   4  10   1  160.08    6.60
   5  10   1    0.60    1.00
   6  10   1  226.88   10.40
   7  10   1    0.90    1.10
   8  10   1    4.50    1.10
   9  10   1    1.20    1.20
  10  10   1    0.10    0.80
  -8  11   1    5.60    1.30
  -7  11   1    0.40    1.10
  -6  11   1    6.00    1.40
  -5  11   1    0.90    1.00
  -4  11   1   14.20    1.70
  -3  11   1   14.10    1.70
  -2  11   1  190.48   11.30
  -1  11   1  325.67   15.40
   0  11   1    1.30    0.90
   1  11   1  203.18    9.40
   2  11   1  116.09    5.20
   3  11   1    8.50    1.20
   4  11   1    0.40    1.00
   5  11   1   94.39    7.20
   6  11   1    9.50    1.90
   7  11   1    2.80    1.20
   8  11   1    9.00    2.20
   9  11   1    0.30    0.90
  -8  12   1    0.00    0.70
  -7  12   1    2.70    1.10
  -6  12   1    0.50    1.00
  -5  12   1    0.30    0.90
  -4  12   1   11.10    1.70
  -3  12   1    4.40    1.40
  -2  12   1    2.70    1.20
  -1  12   1    1.10    1.10
   0  12   1    2.90    1.20
   1  12   1    0.10    1.10
   2  12   1    2.70    1.10
   3  12   1   15.20    2.20
   4  12   1   11.70    1.70
   5  12   1    0.50    1.20
   6  12   1    1.00    1.00
   7  12   1    0.00    0.90
   8  12   1    0.60    0.80
  -7  13   1    1.10    0.80
  -6  13   1   10.30    1.50
  -5  13   1    2.90    1.30
  -4  13   1   23.80    3.10
  -3  13   1   32.30    3.00
  -2  13   1   22.70    2.40
  -1  13   1   83.29    4.80
   0  13   1    1.60    1.10
   1  13   1   19.40    2.00
   2  13   1   25.40    2.50
   3  13   1   16.00    2.10
   4  13   1    0.80    1.00
   5  13   1    2.40    1.40
   6  13   1    8.50    3.00
   7  13   1    0.50    0.80
  -5  14   1    0.20    0.80
  -4  14   1   12.00    1.70
  -3  14   1    0.80    1.20
  -2  14   1    0.60    0.90
  -1  14   1    2.40    1.00
   0  14   1    2.60    1.30
   1  14   1    8.50    1.70
   2  14   1    1.70    1.10
   3  14   1   12.70    2.10
   4  14   1    4.00    1.40
   5  14   1    1.80    1.30
   6  14   1   10.20    1.80
  -4  15   1    0.40    0.80
  -3  15   1    2.40    0.90
  -2  15   1    0.50    1.40
  -1  15   1    0.50    0.90
   0  15   1    0.30    0.90
   1  15   1    0.50    1.30
   2  15   1    0.50    1.00
   3  15   1    0.70    0.90
   4  15   1    0.50    1.00
  -1  16   1    3.80    1.70
   0  16   1    0.20    0.60
   1  16   1    3.40    0.90
  -2 -15   2    0.60    1.30
  -1 -15   2    1.00    2.80
   0 -15   2    2.70   21.50
   1 -15   2    0.60    1.10
   2 -15   2    1.90    0.80
  -4 -14   2    0.20    0.90
  -3 -14   2   23.90    2.70
  -2 -14   2   15.10   30.30
  -1 -14   2   17.10    5.20
   0 -14   2   10.20    4.10
   1 -14   2    0.90    2.70
   2 -14   2   13.50    2.50
   3 -14   2    0.80    0.80
   4 -14   2   23.20    3.00
   5 -14   2    5.40    1.10
  -6 -13   2    1.40    0.90
  -5 -13   2    0.50    0.90
  -4 -13   2   12.40    1.80
  -3 -13   2    2.70    1.80
  -2 -13   2    0.60    1.60
  -1 -13   2    0.00    2.00
   0 -13   2    1.40    2.30
   1 -13   2    0.70    2.10
   2 -13   2    4.70    1.40
   3 -13   2    0.40    1.00
   4 -13   2    0.40    1.10
   5 -13   2    8.50    2.20
   6 -13   2    0.40    0.90
  -7 -12   2    3.50    1.00
  -6 -12   2    0.90    0.80
  -5 -12   2    2.40    1.10
  -4 -12   2    9.30    1.70
  -3 -12   2   42.10    5.10
  -2 -12   2   22.20    6.00
  -1 -12   2    2.70    1.70
   0 -12   2   23.10    3.80
   1 -12   2    3.90    2.30
   2 -12   2   26.60    3.60
   3 -12   2   13.70    1.70
   4 -12   2   21.70    2.00
   5 -12   2    8.40    2.20
   6 -12   2    0.90    1.10
   7 -12   2    6.40    1.50
  -8 -11   2   14.40    1.60
  -7 -11   2    0.20    0.90
  -6 -11   2   10.70    2.00
  -5 -11   2    6.00    1.20
  -4 -11   2   61.79    3.60
  -3 -11   2   70.69   29.50
  -2 -11   2   10.30    3.00
  -1 -11   2   15.00    3.40
   0 -11   2   58.59    4.90
   1 -11   2   51.99    4.60
   2 -11   2   37.80    4.40
   3 -11   2    1.20    1.00
   4 -11   2  117.49    5.30
   5 -11   2   18.10    2.70
   6 -11   2    3.90    1.20
   7 -11   2   11.90    2.10
   8 -11   2    0.10    0.90
  -8 -10   2    0.60    1.10
  -7 -10   2    0.80    1.10
  -6 -10   2    7.70    1.30
  -5 -10   2   12.20    1.50
  -4 -10   2    0.80    1.70
  -3 -10   2   20.90    3.70
  -2 -10   2    8.10    1.90
  -1 -10   2    6.30    1.60
   0 -10   2    1.70    1.40
   1 -10   2    1.10    1.50
   2 -10   2    1.50    1.60
   3 -10   2   28.00    2.00
   4 -10   2   36.10    2.50
   5 -10   2    3.40    1.40
   6 -10   2    0.90    1.00
   7 -10   2    7.80    1.60
   8 -10   2    0.00    1.10
   9 -10   2    0.40    0.80
  -9  -9   2    0.70    0.90
  -8  -9   2   13.80    2.00
  -7  -9   2    5.90    1.50
  -6  -9   2    3.10    1.20
  -5  -9   2   24.90    1.90
  -4  -9   2  143.39    8.30
  -3  -9   2  163.48   11.20
  -2  -9   2   35.30    3.50
  -1  -9   2  256.97   20.70
   0  -9   2   22.40    3.50
   1  -9   2    0.50    4.00
   2  -9   2  202.28   28.70
   3  -9   2    1.60    1.10
   4  -9   2  117.39    4.90
   5  -9   2    1.30    1.00
   6  -9   2    0.60    1.30
   7  -9   2    0.90    1.10
   8  -9   2    6.10    1.40
   9  -9   2    2.30    1.20
  10  -9   2    0.00    0.90
 -10  -8   2    1.20    0.80
  -9  -8   2    0.10    1.20
  -8  -8   2   37.70    5.10
  -7  -8   2   58.09    4.30
  -6  -8   2    1.60    1.30
  -5  -8   2  121.89    6.60
  -4  -8   2    0.90    1.80
  -3  -8   2  238.98   44.80
  -2  -8   2    6.00    2.40
  -1  -8   2  127.79   11.80
   0  -8   2  252.47   20.40
   1  -8   2   61.79    4.90
   2  -8   2  508.05   48.10
   3  -8   2  121.09    8.00
   4  -8   2  256.97   10.50
   5  -8   2  216.08   10.20
   6  -8   2  134.79    7.20
   7  -8   2   30.80    3.50
   8  -8   2    0.80    1.10
   9  -8   2   47.60    3.70
  10  -8   2    0.30    1.00
 -10  -7   2    0.10    1.00
  -9  -7   2    2.10    1.50
  -8  -7   2    0.30    1.00
  -7  -7   2    2.60    1.40
  -6  -7   2   10.50    1.90
  -5  -7   2   19.50    2.40
  -4  -7   2    0.80    1.60
  -3  -7   2   25.00    2.20
  -2  -7   2    2.60    1.30
  -1  -7   2   69.59   11.60
   0  -7   2   62.39    7.30
   1  -7   2   16.70    1.60
   2  -7   2   31.70    3.10
   3  -7   2   67.79    5.30
   4  -7   2   39.00    2.30
   5  -7   2   14.50    1.60
   6  -7   2    0.80    1.20
   7  -7   2   63.29    3.80
   8  -7   2    1.30    1.70
   9  -7   2    8.00    1.60
  10  -7   2    1.20    1.20
  11  -7   2    1.00    1.10
 -10  -6   2    0.60    1.10
  -9  -6   2    0.80    1.20
  -8  -6   2    9.80    1.60
  -7  -6   2  106.59    6.30
  -6  -6   2    4.00    1.40
  -5  -6   2  134.29   10.80
  -4  -6   2   22.10    4.50
  -3  -6   2  344.67   26.10
  -2  -6   2   96.99  104.79
  -1  -6   2  199.38   22.10
   0  -6   2  668.53  323.27
   1  -6   2  193.68   21.40
   2  -6   2  909.51  321.77
   3  -6   2  402.36  346.57
   4  -6   2  340.47   11.90
   5  -6   2  148.39    5.80
   6  -6   2   92.69    4.20
   7  -6   2   20.20    1.80
   8  -6   2   12.00    1.40
   9  -6   2   53.99    4.40
  10  -6   2    0.50    1.30
  11  -6   2    0.70    1.10
 -11  -5   2    0.10    0.90
 -10  -5   2   15.80    3.00
  -9  -5   2   14.10    2.10
  -8  -5   2  116.09    5.70
  -7  -5   2   20.60    2.20
  -6  -5   2  260.17   14.10
  -5  -5   2  378.36   29.10
  -4  -5   2    3.50    1.90
  -3  -5   2   97.69   18.00
  -2  -5   2  301.07  323.27
  -1  -5   2  328.87  327.47
   0  -5   2  123.79   16.70
   1  -5   2   19.30    4.50
   2  -5   2  417.76   37.60
   3  -5   2  230.18   13.20
   4  -5   2   12.10    1.50
   5  -5   2   29.20    1.90
   6  -5   2  213.38    7.90
   7  -5   2  433.86   19.40
   8  -5   2   33.10    2.90
   9  -5   2   98.29    6.90
  10  -5   2   48.10    5.60
  11  -5   2    8.50    1.80
  12  -5   2    5.00    1.50
 -11  -4   2    0.30    0.80
 -10  -4   2    0.00    1.40
  -9  -4   2    8.40    1.80
  -8  -4   2   85.79    5.60
  -7  -4   2   13.70    1.90
  -6  -4   2    2.40    1.20
  -5  -4   2    4.20    1.70
  -4  -4   2   47.10    4.60
  -3  -4   2    9.30    6.00
  -2  -4   2  288.67   58.49
  -1  -4   2   97.49   11.50
   0  -4   2    7.30    1.10
   1  -4   2   53.99   11.00
   2  -4   2   13.90    1.50
   3  -4   2   16.00    5.30
   4  -4   2  111.59    6.00
   5  -4   2  119.49    4.30
   6  -4   2    6.20    1.10
   7  -4   2   13.70    1.80
   8  -4   2   69.99    3.60
   9  -4   2    2.10    1.30
  10  -4   2    0.50    1.10
  11  -4   2    2.40    1.30
  12  -4   2    1.30    1.00
 -11  -3   2    1.00    1.40
 -10  -3   2   46.50    3.90
  -9  -3   2    7.00    1.70
  -8  -3   2  346.37   13.70
  -7  -3   2   52.29    2.90
  -6  -3   2  274.17   24.70
  -5  -3   2  545.85   27.30
  -4  -3   2  122.99   16.10
  -3  -3   2 1192.38  350.66
  -2  -3   2   20.80    2.10
  -1  -3   2   33.40    6.10
   0  -3   2 1058.39  277.97
   1  -3   2 1207.58  345.97
   2  -3   2   33.60    4.40
   3  -3   2  237.78   15.80
   4  -3   2  136.19    6.40
   5  -3   2    4.10    0.80
   6  -3   2  120.69    4.70
   7  -3   2  222.58    7.60
   8  -3   2    5.70    1.30
   9  -3   2   91.59    4.80
  10  -3   2   22.70    2.60
  11  -3   2    8.60    1.90
  12  -3   2    0.30    0.90
 -11  -2   2    0.50    1.40
 -10  -2   2   38.30    4.00
  -9  -2   2   12.10    2.20
  -8  -2   2    2.20    1.30
  -7  -2   2  180.98    7.70
  -6  -2   2  387.46   13.40
  -5  -2   2  106.69    5.00
  -4  -2   2   32.30    2.90
  -3  -2   2 1272.27  278.87
  -2  -2   2  151.48   11.30
  -1  -2   2 7093.19 1321.57
   0  -2   2  764.92  163.38
   1  -2   2   70.59    6.90
   2  -2   2 3787.22  726.03
   3  -2   2 2301.47  467.55
   4  -2   2 2427.16  154.08
   5  -2   2  748.33   25.60
   6  -2   2   21.30    1.40
   7  -2   2  527.85   18.70
   8  -2   2    5.40    1.40
   9  -2   2   32.80    2.60
  10  -2   2    0.30    1.00
  11  -2   2   32.70    3.10
  12  -2   2    1.30    1.00
 -11  -1   2    0.00    2.50
 -10  -1   2   30.70    3.30
  -9  -1   2   10.60    3.20
  -8  -1   2  137.89    6.60
  -7  -1   2   35.90    2.50
  -6  -1   2   20.00    1.40
  -5  -1   2   30.10    1.80
  -4  -1   2    1.30    1.00
  -3  -1   2  284.97  346.67
  -2  -1   2  156.08   10.20
  -1  -1   2 8302.17 1187.78
   0  -1   2 1362.26  264.47
   1  -1   2   40.30    3.60
   2  -1   2 2875.51  635.44
   3  -1   2   40.80    2.90
   4  -1   2  275.87    8.70
   5  -1   2  238.78    7.50
   6  -1   2  665.83   21.30
   7  -1   2   88.19    3.60
   8  -1   2    0.90    1.10
   9  -1   2   20.50    2.10
  10  -1   2    0.50    1.20
  11  -1   2    0.80    0.90
  12  -1   2    0.40    1.00
 -12   0   2    0.10    1.10
 -10   0   2    2.80    1.50
  -9   0   2    8.70    1.90
  -8   0   2   36.00    3.20
  -7   0   2   15.50    1.70
  -6   0   2  132.09    5.00
  -5   0   2 2036.50  116.59
  -4   0   2  414.76   24.80
  -3   0   2 1296.37  299.47
  -1   0   2  741.03  350.26
   0   0   2 1060.99  217.38
   1   0   2  285.67   59.89
   2   0   2  716.03  337.57
   3   0   2    0.70    1.20
   4   0   2  915.11   59.99
   5   0   2 1232.18   62.79
   6   0   2  673.13   21.50
   7   0   2  446.86   13.90
   8   0   2    4.80    1.30
   9   0   2   58.29    3.30
  10   0   2    2.50    1.50
  11   0   2   14.50    1.90
  12   0   2    4.40    1.30
 -12   1   2    0.90    2.10
 -11   1   2    0.00    2.10
 -10   1   2    1.10    1.50
  -9   1   2   20.50    2.50
  -8   1   2    4.70    1.90
  -7   1   2    4.20    1.20
  -6   1   2  106.89    4.30
  -5   1   2 1334.27   75.09
  -4   1   2  365.46   23.20
  -3   1   2 1048.60  235.78
  -1   1   2  161.38  334.47
   0   1   2 1381.46  216.38
   1   1   2  378.36   59.79
   2   1   2  291.77  325.27
   3   1   2   24.70    1.20
   4   1   2 1092.89   71.19
   5   1   2 1592.54  103.39
   6   1   2 1360.96   51.49
   7   1   2  579.04   18.80
   8   1   2    3.40    1.20
   9   1   2  192.78    8.60
  10   1   2    0.90    1.30
  11   1   2   10.90    1.80
  12   1   2    4.60    1.20
 -10   2   2    9.20    2.40
  -9   2   2    9.70    2.20
  -8   2   2   45.10    3.30
  -7   2   2    2.00    1.20
  -6   2   2   70.19    2.70
  -5   2   2  123.99    5.60
  -4   2   2    5.90    1.00
  -3   2   2 1254.17  344.77
  -2   2   2  108.39   10.20
   0   2   2 1629.94  266.47
   1   2   2   31.30    3.80
   2   2   2 3585.14  614.64
   3   2   2   70.89    3.30
   4   2   2   42.70    2.00
   5   2   2   72.09    2.60
   6   2   2  522.45   18.30
   7   2   2    9.00    1.20
   8   2   2    1.20    1.00
   9   2   2    1.90    1.20
  10   2   2    2.60    1.30
  11   2   2    4.20    1.20
  12   2   2    0.00    0.80
 -11   3   2    0.00    1.90
 -10   3   2   21.20    3.70
  -9   3   2   11.60    2.20
  -8   3   2   57.39    4.10
  -7   3   2  286.07   11.90
  -6   3   2  280.67   12.30
  -5   3   2  242.88    8.20
  -4   3   2   59.99    3.60
  -3   3   2  900.91  345.37
  -2   3   2  115.29   11.20
  -1   3   2 8032.10 1289.27
   0   3   2 1072.19  163.88
   1   3   2   32.30    6.90
   2   3   2 3333.47  720.63
   3   3   2 2343.17  445.16
   4   3   2 2193.88  110.09
   5   3   2  867.71   37.60
   6   3   2   23.60    1.50
   7   3   2  471.95   16.60
   8   3   2   28.60    2.00
   9   3   2    6.10    1.50
  10   3   2    4.40    1.30
  11   3   2   13.60    2.10
  12   3   2    2.60    1.40
 -11   4   2    0.20    1.30
 -10   4   2   22.80    2.80
  -9   4   2    1.70    1.50
  -8   4   2  327.17   14.70
  -7   4   2   27.70    2.30
  -6   4   2  125.99    5.20
  -5   4   2  380.46   21.00
  -4   4   2  274.07   16.40
  -3   4   2  526.15  347.67
  -2   4   2    5.00    2.10
  -1   4   2   97.09    6.20
   0   4   2 1161.38  218.88
   1   4   2  861.91  267.77
   2   4   2   63.39    4.40
   3   4   2  135.69   15.60
   4   4   2  306.47   12.80
   5   4   2   19.30    1.30
   6   4   2   82.09    3.70
   7   4   2  349.47   13.50
   8   4   2    1.20    1.00
   9   4   2  105.69    4.70
  10   4   2   18.40    2.10
  11   4   2   31.40    3.20
  12   4   2    2.00    1.10
 -11   5   2    0.40    0.70
 -10   5   2    8.20    2.60
  -9   5   2   15.60    2.30
  -8   5   2  139.29    7.40
  -7   5   2    4.90    1.60
  -6   5   2    6.90    1.80
  -5   5   2  109.89    4.80
  -4   5   2   60.49    4.80
  -3   5   2  129.69    6.20
  -2   5   2  461.85   59.29
  -1   5   2  182.48   11.80
   0   5   2    6.60    1.10
   1   5   2   74.79   11.00
   2   5   2    7.00    1.50
   3   5   2   86.69    5.30
   4   5   2   29.40    3.50
   5   5   2   50.09    2.20
   6   5   2   73.29    3.40
   7   5   2   10.40    1.40
   8   5   2   98.49    4.70
   9   5   2    0.70    1.10
  10   5   2    1.90    1.50
  11   5   2    1.00    1.40
  12   5   2    0.30    1.00
 -11   6   2    0.30    0.70
 -10   6   2   11.30    1.90
  -9   6   2    3.40    1.50
  -8   6   2   83.69    5.00
  -7   6   2   64.49    3.90
  -6   6   2  242.28   11.40
  -5   6   2  463.95   56.19
  -4   6   2    2.40    1.90
  -3   6   2  283.07   18.30
  -2   6   2  530.35  341.47
  -1   6   2  686.43  339.47
   0   6   2  166.68   18.00
   1   6   2   30.70    4.80
   2   6   2  230.78   34.90
   3   6   2  144.69   10.30
   4   6   2    9.00    1.30
   5   6   2   18.70    1.40
   6   6   2  125.09    6.30
   7   6   2  422.16   16.20
   8   6   2   20.20    1.80
   9   6   2   72.49    4.90
  10   6   2   40.50    3.40
  11   6   2    6.20    1.70
  12   6   2    2.20    1.00
 -10   7   2    0.20    0.90
  -9   7   2    2.30    1.40
  -8   7   2    1.80    1.20
  -7   7   2  122.79    6.40
  -6   7   2    4.90    1.60
  -5   7   2   78.19    8.30
  -4   7   2   55.89    4.60
  -3   7   2  194.98   26.30
  -2   7   2   99.99  114.09
  -1   7   2  172.98   22.30
   0   7   2 1139.99  306.37
   1   7   2  185.98   21.90
   2   7   2 1070.59  336.77
   3   7   2  392.06  327.57
   4   7   2  446.16   18.70
   5   7   2  229.28    9.10
   6   7   2  161.48    7.30
   7   7   2   94.69    4.40
   8   7   2    6.30    1.50
   9   7   2   58.79    5.80
  10   7   2    1.60    1.60
  11   7   2    0.90    1.60
 -10   8   2    0.60    0.80
  -9   8   2    0.10    1.20
  -8   8   2    0.50    0.90
  -7   8   2    6.70    1.50
  -6   8   2   39.60    3.00
  -5   8   2    5.00    2.00
  -4   8   2    0.00    1.60
  -3   8   2    0.00    2.20
  -2   8   2    1.00    1.30
  -1   8   2  118.59   11.90
   0   8   2   75.09    7.80
   1   8   2   15.10    1.60
   2   8   2   14.50    3.10
   3   8   2   50.99    5.50
   4   8   2  153.58    6.10
   5   8   2    3.20    1.20
   6   8   2    7.10    1.80
   7   8   2   15.50    2.40
   8   8   2    2.50    1.40
   9   8   2    2.10    1.60
  10   8   2    1.00    1.50
  11   8   2    0.20    1.00
  -9   9   2    0.10    1.10
  -8   9   2   24.20    2.70
  -7   9   2   44.20    3.20
  -6   9   2    0.20    1.30
  -5   9   2  276.07   13.70
  -4   9   2    0.20    1.80
  -3   9   2  289.27   48.10
  -2   9   2   26.80    2.50
  -1   9   2  175.28   12.10
   0   9   2  254.17   21.00
   1   9   2   20.10    4.80
   2   9   2  305.17   46.90
   3   9   2  168.98    8.70
   4   9   2  201.68    8.50
   5   9   2  195.08   11.00
   6   9   2   66.99    5.70
   7   9   2   14.10    2.50
   8   9   2    0.10    1.00
   9   9   2   92.89    5.30
  10   9   2    3.50    1.50
  11   9   2    0.60    0.90
  -9  10   2    2.00    1.10
  -8  10   2    1.60    1.10
  -7  10   2    2.50    1.30
  -6  10   2    0.50    1.10
  -5  10   2   11.60    1.50
  -4  10   2   84.69    7.80
  -3  10   2  202.68   12.20
  -2  10   2    0.60    3.80
  -1  10   2  225.78   20.40
   0  10   2   22.60    3.40
   1  10   2    7.40    3.70
   2  10   2  270.17   29.20
   3  10   2   13.10    1.70
   4  10   2  119.09    5.90
   5  10   2   10.50    1.60
   6  10   2    1.00    1.40
   7  10   2    7.60    1.70
   8  10   2    3.40    1.10
   9  10   2    4.60    1.30
  10  10   2    1.30    1.10
  -8  11   2    1.10    0.90
  -7  11   2    2.50    1.30
  -6  11   2   19.00    2.20
  -5  11   2   21.60    2.20
  -4  11   2    1.30    1.70
  -3  11   2   51.49    3.80
  -2  11   2    7.30    1.90
  -1  11   2    7.70    1.60
   0  11   2    3.40    1.40
   1  11   2    1.30    1.40
   2  11   2    1.20    1.60
   3  11   2   24.30    2.00
   4  11   2   20.30    1.70
   5  11   2    0.80    1.00
   6  11   2    0.90    1.00
   7  11   2    2.00    1.10
   8  11   2    1.60    1.20
   9  11   2    0.00    0.80
  -7  12   2    3.10    1.10
  -6  12   2   26.10    2.30
  -5  12   2   10.50    1.50
  -4  12   2   36.20    2.90
  -3  12   2  256.87   30.00
  -2  12   2   18.10    3.00
  -1  12   2   27.80    3.30
   0  12   2   37.50    4.80
   1  12   2   20.40    4.60
   2  12   2   25.80    4.40
   3  12   2    2.80    1.00
   4  12   2   52.19    4.60
   5  12   2   65.89    5.20
   6  12   2    0.70    0.90
   7  12   2   17.70    2.10
   8  12   2    0.60    0.90
   9  12   2    1.40    0.80
  -7  13   2    8.10    1.20
  -6  13   2    0.60    0.80
  -5  13   2    1.20    1.10
  -4  13   2   22.40    2.80
  -3  13   2   21.20    5.10
  -2  13   2   79.79    6.30
  -1  13   2    2.40    1.70
   0  13   2   27.30    3.90
   1  13   2    3.90    2.40
   2  13   2   25.10    4.00
   3  13   2   19.60    2.30
   4  13   2   18.70    1.90
   5  13   2   12.60    2.00
   6  13   2    7.60    1.80
   7  13   2   11.20    2.80
   8  13   2    0.70    0.70
  -5  14   2    1.50    0.90
  -4  14   2   12.10    1.60
  -3  14   2    4.80    2.20
  -2  14   2    0.90    1.60
  -1  14   2    1.00    2.00
   0  14   2    1.50    2.30
   1  14   2    0.10    2.10
   2  14   2    4.90    1.40
   3  14   2    0.70    1.00
   4  14   2    0.80    1.00
   5  14   2    3.00    1.70
   6  14   2    0.20    1.00
   7  14   2    0.70    1.10
  -4  15   2    0.50    1.00
  -3  15   2   24.40    3.00
  -2  15   2    0.60   33.00
  -1  15   2   11.50    5.30
   0  15   2   21.50    4.30
   1  15   2    0.20    2.60
   2  15   2   43.20    3.10
   3  15   2    0.90    0.90
   4  15   2    7.70    1.70
   5  15   2    3.90    1.20
  -1  16   2    3.20    2.80
   0  16   2    1.40   20.20
   1  16   2    0.60    1.30
   2  16   2    3.00    1.00
   3  16   2    0.00    1.50
  -3 -14   3    0.30    1.00
  -2 -14   3    0.70    0.80
  -1 -14   3    0.30    1.00
   0 -14   3    1.70    1.10
   1 -14   3    0.40    0.90
   2 -14   3    1.10    1.00
   3 -14   3    0.10    0.80
   4 -14   3    0.30    0.80
  -5 -13   3    3.60    1.10
  -4 -13   3   14.70    1.80
  -3 -13   3   11.40    2.30
  -2 -13   3   10.70    1.70
  -1 -13   3    1.00    1.40
   0 -13   3    7.40    1.40
   1 -13   3    9.20    2.00
   2 -13   3    5.30    1.20
   3 -13   3    3.90    1.10
   4 -13   3    0.80    0.90
   5 -13   3   13.80    2.40
   6 -13   3    0.30    0.80
  -6 -12   3    1.30    0.80
  -5 -12   3    2.70    1.20
  -4 -12   3   28.40    2.80
  -3 -12   3    4.70    1.20
  -2 -12   3   38.30    3.20
  -1 -12   3    6.80    1.60
   0 -12   3   14.30    2.50
   1 -12   3    0.90    1.10
   2 -12   3   12.70    1.60
   3 -12   3   36.70    3.00
   4 -12   3   17.40    2.30
   6 -12   3    7.70    2.00
   7 -12   3    0.40    0.90
  -7 -11   3    0.40    0.90
  -6 -11   3    3.70    1.10
  -5 -11   3    1.00    1.00
  -4 -11   3    2.00    1.10
  -3 -11   3    1.80    1.20
  -2 -11   3    0.90    1.20
  -1 -11   3    6.80    1.60
   0 -11   3   23.30    2.50
   1 -11   3    0.30    1.20
   2 -11   3    0.90    1.00
   3 -11   3    2.10    1.00
   4 -11   3    0.80    0.90
   5 -11   3    0.70    1.00
   6 -11   3    4.90    1.30
   7 -11   3    3.90    1.40
   8 -11   3    1.30    0.90
  -8 -10   3    0.10    1.00
  -7 -10   3   31.10    2.80
  -6 -10   3    6.30    1.20
  -5 -10   3    0.90    1.00
  -4 -10   3   97.29    5.10
  -3 -10   3   56.39    2.60
  -2 -10   3    4.60    1.10
  -1 -10   3    1.70    1.10
   0 -10   3  147.59    6.10
   1 -10   3   22.00    1.80
   2 -10   3   40.20    2.70
   3 -10   3  137.79    5.90
   4 -10   3    0.30    0.80
   5 -10   3   54.99    3.40
   6 -10   3    0.60    1.00
   7 -10   3    1.00    1.10
   8 -10   3    6.60    1.60
   9 -10   3    3.70    1.30
  -9  -9   3    0.30    0.90
  -8  -9   3    0.40    1.20
  -7  -9   3   12.20    2.50
  -6  -9   3    0.30    0.90
  -5  -9   3   14.80    1.70
  -4  -9   3    1.30    0.90
  -3  -9   3   62.89    3.30
  -2  -9   3   94.39    3.40
  -1  -9   3   12.50    1.50
   0  -9   3  309.37   12.80
   1  -9   3  590.54   19.50
   2  -9   3   74.89    3.40
   3  -9   3  148.89    5.40
   4  -9   3   20.00    1.70
   5  -9   3   17.70    1.50
   6  -9   3   80.39    4.90
   7  -9   3    6.70    1.90
   8  -9   3    3.20    1.20
   9  -9   3    0.30    1.10
  10  -9   3    8.90    2.00
  -9  -8   3    0.10    0.90
  -8  -8   3    0.40    1.50
  -7  -8   3    3.00    1.30
  -6  -8   3    1.80    1.40
  -5  -8   3    0.80    1.20
  -4  -8   3   14.40    1.50
  -3  -8   3   44.80    2.20
  -2  -8   3   10.90    1.20
  -1  -8   3  136.59    5.00
   0  -8   3   37.20    1.90
   1  -8   3   20.40    1.50
   2  -8   3   29.30    1.80
   3  -8   3   28.40    1.90
   4  -8   3   32.30    2.00
   5  -8   3    8.10    1.30
   6  -8   3    9.00    1.40
   7  -8   3   11.90    1.90
   8  -8   3    1.10    1.20
   9  -8   3    0.80    1.10
  10  -8   3    1.10    1.20
 -10  -7   3    0.00    0.70
  -9  -7   3    8.30    1.90
  -8  -7   3    3.90    1.60
  -7  -7   3   35.60    3.40
  -6  -7   3   29.80    2.70
  -5  -7   3  188.98    6.80
  -4  -7   3  116.09    4.90
  -3  -7   3   21.10    1.60
  -2  -7   3  373.36   11.10
  -1  -7   3    1.90    0.60
   0  -7   3  590.74   18.70
   1  -7   3  730.83   23.70
   2  -7   3   32.80    1.60
   3  -7   3  265.07    8.40
   4  -7   3  110.89    3.70
   5  -7   3  138.69    5.00
   6  -7   3   72.39    3.90
   7  -7   3  132.79    6.40
   8  -7   3   44.30    3.60
   9  -7   3    2.70    1.30
  10  -7   3    7.20    1.70
  11  -7   3    3.70    1.80
 -10  -6   3    0.10    0.80
  -9  -6   3    5.70    1.80
  -8  -6   3    0.60    1.10
  -7  -6   3   17.10    2.20
  -6  -6   3   25.60    2.30
  -5  -6   3   32.70    2.50
  -4  -6   3  323.77   11.70
  -3  -6   3   14.80    1.30
  -2  -6   3  576.14   24.30
  -1  -6   3   13.10    1.10
   0  -6   3  731.43   24.70
   1  -6   3   13.50    0.90
   2  -6   3   69.29    2.60
   3  -6   3  226.18    8.40
   4  -6   3   28.30    1.50
   5  -6   3  649.34   21.00
   6  -6   3   42.70    2.70
   7  -6   3   41.40    3.30
   8  -6   3  242.18   11.60
   9  -6   3   37.10    3.60
  10  -6   3   30.90    4.40
  11  -6   3    0.30    1.10
 -10  -5   3    0.00    1.10
  -9  -5   3    8.20    1.70
  -8  -5   3   13.80    1.80
  -7  -5   3  186.58    8.90
  -6  -5   3   15.80    1.90
  -5  -5   3    8.00    1.60
  -4  -5   3   10.80    1.40
  -3  -5   3    2.90    0.90
  -2  -5   3  104.39    5.10
  -1  -5   3   79.19    4.60
   0  -5   3   36.50    1.60
   1  -5   3  101.49    4.40
   2  -5   3   31.00    1.90
   3  -5   3   36.50    2.30
   4  -5   3   15.00    1.00
   5  -5   3  216.28    6.60
   6  -5   3   55.09    2.40
   7  -5   3   11.70    1.40
   8  -5   3    5.50    1.10
   9  -5   3    0.50    1.10
  10  -5   3    0.90    1.40
  11  -5   3    3.30    1.80
  12  -5   3    1.00    1.00
 -11  -4   3    0.60    0.70
 -10  -4   3    0.80    1.20
  -9  -4   3   23.20    2.70
  -8  -4   3    0.90    1.30
  -7  -4   3    2.70    1.40
  -6  -4   3   68.89    3.80
  -5  -4   3   10.10    1.50
  -4  -4   3  282.97   11.00
  -3  -4   3  357.16   14.90
  -2  -4   3 1922.91  155.88
  -1  -4   3   11.20    1.10
   0  -4   3 2760.92  172.78
   2  -4   3  312.57   12.80
   3  -4   3  739.73   41.10
   4  -4   3    0.80    0.50
   5  -4   3  790.12   24.90
   6  -4   3  238.18    7.10
   7  -4   3   37.30    2.20
   8  -4   3  188.78    7.40
   9  -4   3    8.90    1.40
  10  -4   3    0.70    1.10
  11  -4   3    0.70    4.10
  12  -4   3    0.20   19.20
 -11  -3   3    0.00    1.10
 -10  -3   3   11.70    2.00
  -9  -3   3    1.70    1.40
  -8  -3   3   34.00    2.70
  -7  -3   3   18.90    1.90
  -6  -3   3    4.30    1.20
  -5  -3   3   54.59    2.70
  -4  -3   3  192.68    7.80
  -3  -3   3  164.48    6.30
  -1  -3   3  686.63   32.90
   0  -3   3 2604.44  135.59
   1  -3   3  508.25   28.00
   2  -3   3 1051.49   96.89
   3  -3   3 1239.98   75.59
   4  -3   3  307.37   11.80
   5  -3   3  512.15   16.30
   6  -3   3  220.18    6.20
   7  -3   3   27.00    1.60
   8  -3   3  393.56   13.90
   9  -3   3    7.00    1.40
  10  -3   3   21.80    2.50
  11  -3   3   30.70    3.00
  12  -3   3   22.80    5.00
 -11  -2   3    0.20    1.50
 -10  -2   3    0.50    1.50
  -9  -2   3    4.70    1.70
  -8  -2   3   33.10    2.60
  -7  -2   3    1.20    1.10
  -6  -2   3  111.09    4.50
  -5  -2   3   67.59    2.90
  -4  -2   3    1.50    0.70
  -3  -2   3  246.18   10.50
  -2  -2   3    5.10    0.70
  -1  -2   3  497.35   16.00
   0  -2   3 3588.14  183.68
   1  -2   3    8.20    0.50
   2  -2   3  172.88    5.60
   3  -2   3  157.68    5.80
   4  -2   3   32.60    1.30
   5  -2   3   64.19    2.50
   6  -2   3   30.70    1.50
   7  -2   3    0.50    0.90
   8  -2   3   10.30    1.50
   9  -2   3   15.80    1.90
  10  -2   3    5.10    1.20
  11  -2   3    1.00    1.20
  12  -2   3    2.40    2.70
 -11  -1   3    0.20    1.30
 -10  -1   3    2.20    1.50
  -9  -1   3    3.40    1.60
  -8  -1   3    1.70    1.20
  -7  -1   3  212.78   10.10
  -6  -1   3  310.77   10.50
  -5  -1   3  112.49    4.00
  -4  -1   3  889.31   36.30
  -3  -1   3    0.80    0.60
  -2  -1   3 3124.89  197.78
  -1  -1   3  817.52   53.19
   0  -1   3 1840.92   94.89
   1  -1   3  265.67   10.20
   2  -1   3 1869.91  117.99
   3  -1   3 2723.03  243.58
   4  -1   3   52.79    2.00
   5  -1   3  386.56   11.80
   6  -1   3  369.06   11.50
   7  -1   3   85.39    3.50
   8  -1   3  114.99    4.70
   9  -1   3    3.40    1.30
  10  -1   3  115.79    8.70
  11  -1   3   33.90    2.80
  12  -1   3    1.30   20.40
 -11   0   3    3.20    1.60
 -10   0   3    3.10    2.30
  -9   0   3   20.30    2.60
  -8   0   3   27.80    2.70
  -7   0   3  149.99    5.90
  -6   0   3   41.40    2.60
  -5   0   3   73.69    2.80
  -4   0   3  794.42   22.00
  -3   0   3    7.80    0.80
  -2   0   3  770.62   51.09
  -1   0   3  215.48    7.50
   0   0   3  398.96   17.00
   1   0   3   21.90    0.90
   2   0   3 3288.37  206.38
   3   0   3 1824.92  115.79
   4   0   3  160.58    5.00
   5   0   3  202.88    5.70
   6   0   3   94.59    3.50
   7   0   3   25.60    1.80
   8   0   3   73.29    3.60
   9   0   3    1.70    1.20
  10   0   3   63.29    6.50
  11   0   3   27.40    3.10
  12   0   3    0.40    2.40
 -11   1   3    1.10    1.50
 -10   1   3    1.30    1.70
  -9   1   3   16.50    2.00
  -8   1   3    1.10    1.30
  -7   1   3   63.89    3.80
  -6   1   3   25.40    1.80
  -5   1   3   33.70    1.80
  -4   1   3  215.08    6.50
  -3   1   3   17.40    1.00
  -2   1   3  346.67   12.80
  -1   1   3  102.09    3.90
   0   1   3   44.10    1.80
   1   1   3   31.60    1.30
   2   1   3  652.03   42.10
   3   1   3  230.18    6.90
   4   1   3   25.80    1.20
   5   1   3    1.50    0.50
   6   1   3    0.90    0.60
   7   1   3   12.60    1.50
   8   1   3    1.30    0.90
   9   1   3    4.40    1.20
  10   1   3    0.50    1.10
  11   1   3    0.90    1.10
  12   1   3    0.30    1.20
 -11   2   3    0.40    1.20
 -10   2   3    0.60    1.20
  -9   2   3   42.30    4.10
  -8   2   3   17.70    2.20
  -7   2   3  161.08   11.00
  -6   2   3  252.67    9.20
  -5   2   3  296.77   10.60
  -4   2   3 1110.19   41.50
  -3   2   3   19.40    1.20
  -2   2   3 2735.63  173.28
  -1   2   3   15.80    0.90
   0   2   3   27.10    1.40
   1   2   3   74.49    2.50
   2   2   3 4509.75  400.06
   3   2   3 3225.88  203.58
   4   2   3   90.59    3.00
   5   2   3  223.08    6.30
   6   2   3  354.76   11.00
   7   2   3   51.19    2.40
   8   2   3   72.79    3.50
   9   2   3   12.40    1.70
  10   2   3  127.29    9.70
  11   2   3   36.20    2.70
  12   2   3    0.30    2.60
 -11   3   3    0.00    2.40
 -10   3   3    0.00    2.20
  -9   3   3    5.00    1.90
  -8   3   3    2.00    1.50
  -7   3   3    1.90    1.30
  -6   3   3  174.28    6.50
  -5   3   3   21.90    1.50
  -4   3   3   88.39    3.90
  -3   3   3  171.98    6.50
  -2   3   3  487.75   20.00
  -1   3   3 1304.77   68.49
   0   3   3 4152.78  212.78
   1   3   3  111.29    4.50
   2   3   3  208.48    6.70
   3   3   3 1527.15   97.69
   4   3   3  285.67    8.70
   5   3   3  693.43   22.40
   6   3   3  430.66   14.10
   7   3   3   73.39    3.10
   8   3   3  193.58    7.50
   9   3   3   13.10    1.70
  10   3   3   43.90    5.60
  11   3   3   12.60    2.00
  12   3   3    0.80   22.20
 -11   4   3    0.50    1.10
 -10   4   3    8.70    2.50
  -9   4   3   23.90    2.70
  -8   4   3   43.60    4.20
  -7   4   3   50.19    3.10
  -6   4   3    0.90    1.30
  -5   4   3  221.38    9.00
  -4   4   3  499.15   16.60
  -3   4   3    2.20    0.70
  -2   4   3  452.35   20.60
  -1   4   3  246.78    8.70
   0   4   3    2.40    0.60
   1   4   3   66.29    2.40
   2   4   3 1083.79   99.99
   3   4   3   10.80    0.70
   4   4   3   99.09    3.40
   5   4   3    5.10    0.80
   6   4   3    2.30    0.70
   7   4   3    0.90    0.90
   8   4   3    9.50    1.30
   9   4   3    4.70    1.30
  10   4   3   12.50    1.60
  11   4   3    0.60    1.30
  12   4   3    0.00    2.70
 -11   5   3    0.90    0.80
 -10   5   3    1.30    1.30
  -9   5   3   10.60    1.60
  -8   5   3   24.50    2.50
  -7   5   3   40.70    2.90
  -6   5   3   88.79    4.50
  -5   5   3    2.70    1.10
  -4   5   3  364.26   13.80
  -3   5   3  389.76   14.30
  -1   5   3  344.77   14.50
   0   5   3 4760.12  297.57
   2   5   3  447.26   20.60
   3   5   3 1562.64  145.69
   4   5   3  328.17   11.00
   5   5   3  561.24   18.70
   6   5   3  317.77    9.80
   7   5   3   20.70    1.50
   8   5   3  428.56   16.40
   9   5   3    1.90    1.10
  10   5   3    2.00    1.20
  11   5   3   14.00    3.50
  12   5   3    6.10    4.90
 -10   6   3    0.00    1.00
  -9   6   3    4.10    1.30
  -8   6   3   10.70    1.50
  -7   6   3   47.40    3.10
  -6   6   3   46.20    3.10
  -5   6   3    5.80    1.40
  -4   6   3   49.40    3.10
  -3   6   3    2.90    0.90
  -2   6   3  679.63   32.10
  -1   6   3   52.89    2.90
   0   6   3  180.08    6.30
   1   6   3  460.85   21.70
   2   6   3   91.49    5.60
   3   6   3  155.28    5.90
   4   6   3    6.90    0.90
   5   6   3  777.02   24.60
   6   6   3   45.10    2.10
   7   6   3   27.30    2.10
   8   6   3  108.59    4.60
   9   6   3   12.60    1.70
  10   6   3    6.90    2.00
  11   6   3    1.00    4.10
  12   6   3    0.10   18.10
 -10   7   3    0.20    0.90
  -9   7   3    0.20    1.10
  -8   7   3    1.00    1.00
  -7   7   3    3.80    1.30
  -6   7   3   16.60    1.70
  -5   7   3   27.40    2.30
  -4   7   3  273.87   10.70
  -3   7   3    2.90    0.80
  -2   7   3  369.36   18.30
  -1   7   3   43.20    2.40
   0   7   3  416.26   16.90
   1   7   3    8.20    0.90
   2   7   3    5.20    1.10
   3   7   3  108.59    4.30
   4   7   3    1.20    0.70
   5   7   3    0.80    0.70
   6   7   3   86.29    4.10
   7   7   3    3.00    1.20
   8   7   3   41.90    3.00
   9   7   3   14.10    2.30
  10   7   3    0.30    1.50
  11   7   3    4.40    2.70
  12   7   3    1.20    1.50
 -10   8   3    0.30    0.70
  -9   8   3   17.30    3.40
  -8   8   3    6.50    1.30
  -7   8   3   81.99    4.10
  -6   8   3   51.49    3.00
  -5   8   3  118.19    5.30
  -4   8   3  323.07   11.70
  -3   8   3    7.00    1.10
  -2   8   3  692.93   22.50
  -1   8   3    1.50    0.90
   0   8   3  723.83   26.50
   1   8   3  328.57   11.10
   2   8   3   61.59    2.90
   3   8   3  263.57    9.20
   4   8   3   61.19    2.70
   5   8   3  518.75   17.70
   6   8   3   66.89    3.60
   7   8   3   37.90    3.60
   8   8   3  168.58   11.50
   9   8   3   35.20    3.50
  10   8   3   18.40    2.60
  11   8   3    0.30    1.40
  -9   9   3    0.60    1.00
  -8   9   3    3.50    1.50
  -7   9   3    3.60    1.30
  -6   9   3    0.40    1.20
  -5   9   3   16.40    1.90
  -4   9   3    3.60    1.20
  -3   9   3    1.70    0.90
  -2   9   3    8.50    1.00
  -1   9   3   62.19    3.40
   0   9   3   87.59    3.30
   1   9   3  441.76   17.70
   2   9   3    1.20    0.90
   3   9   3   97.89    3.80
   4   9   3   36.10    2.00
   5   9   3   13.30    1.60
   6   9   3   42.10    3.30
   7   9   3  144.39    8.10
   8   9   3   10.10    1.80
   9   9   3    0.60    1.20
  10   9   3    1.70    1.40
  11   9   3    3.30    1.20
  -9  10   3    6.60    1.20
  -8  10   3    0.40    1.00
  -7  10   3    7.70    1.90
  -6  10   3    8.20    1.20
  -5  10   3   31.60    2.30
  -4  10   3    1.40    0.90
  -3  10   3  123.09    4.90
  -2  10   3  181.18    6.00
  -1  10   3   53.89    3.30
   0  10   3  196.18    9.50
   1  10   3  239.48    8.50
   2  10   3   51.69    3.70
   3  10   3   87.99    3.90
   4  10   3   10.80    1.50
   5  10   3    0.70    1.10
   6  10   3   31.90    2.70
   7  10   3    1.40    1.60
   8  10   3    0.20    1.20
   9  10   3    1.10    1.10
  10  10   3    2.80    1.70
  -8  11   3    2.80    1.30
  -7  11   3   13.40    2.10
  -6  11   3    5.60    1.30
  -5  11   3    0.50    1.00
  -4  11   3   45.40    3.70
  -3  11   3    4.80    0.90
  -2  11   3   32.60    2.10
  -1  11   3   14.20    1.80
   0  11   3  190.38    9.20
   1  11   3  308.77   11.00
   2  11   3   28.40    2.00
   3  11   3  123.89    4.50
   4  11   3   36.70    2.30
   5  11   3   90.69    4.40
   6  11   3   50.39    3.70
   7  11   3    1.10    1.00
   8  11   3    3.00    1.10
   9  11   3    0.20    0.90
  10  11   3    6.60    1.60
  -7  12   3    0.80    0.80
  -6  12   3    6.10    1.70
  -5  12   3    0.20    1.00
  -4  12   3   10.20    1.50
  -3  12   3   81.39    4.60
  -2  12   3    1.40    1.10
  -1  12   3    1.90    1.10
   0  12   3   23.60    2.10
   1  12   3    0.50    1.00
   2  12   3    0.90    0.90
   3  12   3   77.89    4.00
   4  12   3    1.10    1.00
   5  12   3   40.80    3.20
   6  12   3    0.80    0.90
   7  12   3    2.50    1.10
   8  12   3    3.20    1.40
   9  12   3    1.70    0.90
  -6  13   3    4.40    1.10
  -5  13   3    0.40    1.00
  -4  13   3   25.00    2.90
  -3  13   3    7.70    1.40
  -2  13   3   26.90    2.50
  -1  13   3   17.70    2.70
   0  13   3    0.50    1.10
   1  13   3    0.90    1.10
   2  13   3    1.00    1.00
   3  13   3   10.90    1.60
   4  13   3    1.70    1.00
   5  13   3   12.50    1.70
   6  13   3    7.10    1.80
   7  13   3    1.40    1.50
   8  13   3    3.40    1.00
  -5  14   3    1.80    1.40
  -4  14   3   19.70    2.40
  -3  14   3    0.30    1.20
  -2  14   3   25.70    3.10
  -1  14   3    0.90    1.70
   0  14   3   18.10    2.50
   1  14   3   14.00    2.10
   2  14   3    6.60    1.50
   3  14   3   57.19    6.80
   4  14   3    0.50    1.00
   5  14   3   25.60    5.70
   6  14   3    7.40    1.80
   7  14   3    0.60    1.00
  -4  15   3    0.10    1.00
  -3  15   3    0.30    1.20
  -2  15   3    0.40    1.60
  -1  15   3    1.90    1.50
   0  15   3    0.30    1.00
   1  15   3    4.50    1.40
   2  15   3    0.30    0.90
   3  15   3    0.80    1.00
   4  15   3    0.90    1.00
   5  15   3    2.00    1.10
  -2  16   3    3.40    1.20
  -1  16   3    0.30    1.00
   0  16   3   15.10    2.20
   1  16   3    2.20    0.90
   2  16   3    0.80    0.80
   3  16   3    1.20    0.80
  -1 -14   4    7.80    4.20
   0 -14   4    6.60   26.10
   1 -14   4    8.00    2.40
   2 -14   4   16.40    1.90
   3 -14   4    0.80    0.80
  -4 -13   4   13.40    2.00
  -3 -13   4    0.00    3.00
  -2 -13   4    7.30    3.90
  -1 -13   4    9.40    4.90
   0 -13   4    0.00    3.50
   1 -13   4   14.50    3.00
   2 -13   4   27.70    2.80
   3 -13   4    3.00    1.10
   4 -13   4    4.80    1.20
   5 -13   4    0.80    0.90
  -5 -12   4    1.50    1.20
  -4 -12   4    1.70    1.10
  -3 -12   4    0.10    2.20
  -2 -12   4    0.10    2.20
  -1 -12   4    0.60    4.20
   0 -12   4    1.00    2.90
   1 -12   4    0.60    2.40
   2 -12   4    3.80    1.20
   3 -12   4    0.60    0.90
   4 -12   4    0.50    1.00
   5 -12   4    9.00    1.70
   6 -12   4    0.10    0.90
   7 -12   4    1.10    0.90
  -6 -11   4   16.20    2.50
  -5 -11   4    2.70    1.30
  -4 -11   4   24.10    2.80
  -3 -11   4    7.40    5.30
  -2 -11   4    8.80    4.10
  -1 -11   4   38.50    6.20
   0 -11   4    0.30    2.00
   1 -11   4  208.38  200.68
   2 -11   4  100.29    4.80
   3 -11   4    7.60    1.20
   4 -11   4   13.70    2.00
   5 -11   4   20.80    2.00
   6 -11   4    9.40    1.70
   7 -11   4    0.80    1.20
   8 -11   4    0.60    0.90
  -7 -10   4    2.70    1.20
  -6 -10   4    2.20    1.40
  -5 -10   4    3.30    1.40
  -4 -10   4   17.80    3.40
  -3 -10   4   32.10    9.10
  -2 -10   4    0.00    2.20
  -1 -10   4   95.59   11.10
   0 -10   4    0.40    1.70
   1 -10   4  170.68   21.30
   2 -10   4   64.69    3.70
   3 -10   4    2.30    1.00
   4 -10   4  148.39    9.40
   5 -10   4    1.30    1.00
   6 -10   4   11.70    1.60
   7 -10   4   13.60    1.90
   8 -10   4    1.20    1.00
   9 -10   4    5.60    1.40
  -8  -9   4    4.80    1.20
  -7  -9   4    1.00    1.20
  -6  -9   4    6.60    1.40
  -5  -9   4   31.70    2.20
  -4  -9   4    3.20    2.90
  -3  -9   4    9.30    1.80
  -2  -9   4    0.40    1.50
  -1  -9   4    3.80    2.00
   0  -9   4    0.70    1.30
   1  -9   4    7.10    1.70
   2  -9   4   20.70    2.50
   3  -9   4   12.30    1.40
   4  -9   4   48.80    2.70
   5  -9   4   16.30    1.70
   6  -9   4    2.70    1.00
   7  -9   4    2.40    1.30
   8  -9   4    4.40    1.30
   9  -9   4    0.40    1.20
  10  -9   4    0.20    0.90
  -9  -8   4    8.30    1.30
  -8  -8   4    7.30    1.40
  -7  -8   4    0.40    1.00
  -6  -8   4   12.10    1.60
  -5  -8   4    3.90    3.00
  -4  -8   4   41.20    3.50
  -3  -8   4  145.59   15.20
  -2  -8   4   26.00    2.90
  -1  -8   4  331.37   34.50
   0  -8   4   23.00    8.10
   1  -8   4  261.27   37.90
   2  -8   4  330.97   34.30
   3  -8   4  210.38    7.60
   4  -8   4  584.54   23.00
   5  -8   4    4.70    1.10
   6  -8   4   19.70    1.70
   7  -8   4    4.00    1.60
   8  -8   4   37.70    3.70
   9  -8   4    7.90    2.10
  10  -8   4    0.00    0.80
  -9  -7   4    5.20    1.30
  -8  -7   4    1.10    1.10
  -7  -7   4    3.80    1.50
  -6  -7   4   12.80    2.40
  -5  -7   4    2.20    2.90
  -4  -7   4    2.40    3.10
  -3  -7   4   29.10    6.50
  -2  -7   4    6.10    1.80
  -1  -7   4  208.88   16.40
   0  -7   4  267.77   30.50
   1  -7   4  294.87   21.80
   2  -7   4  248.28   16.50
   3  -7   4   73.09    3.00
   4  -7   4  164.08    6.20
   5  -7   4    5.90    1.00
   6  -7   4  148.99    5.40
   7  -7   4    1.00    1.30
   8  -7   4    4.80    1.40
   9  -7   4   32.70    3.10
  10  -7   4    1.20    1.20
  11  -7   4    0.70    0.80
 -10  -6   4    4.80    1.00
  -9  -6   4    0.20    1.00
  -8  -6   4    6.10    1.40
  -7  -6   4    1.00    1.20
  -6  -6   4   12.40    2.40
  -5  -6   4   41.80    7.10
  -4  -6   4  136.49   10.10
  -3  -6   4   96.59    7.50
  -2  -6   4   36.80    5.30
  -1  -6   4  446.36   41.30
   0  -6   4  179.18   26.30
   1  -6   4   35.60    3.10
   2  -6   4   11.70    4.00
   3  -6   4   54.99    3.20
   4  -6   4  151.38    5.20
   5  -6   4    1.10    1.00
   6  -6   4    8.50    1.30
   7  -6   4   10.20    1.50
   8  -6   4    0.90    1.30
   9  -6   4    1.10    1.20
  10  -6   4   13.70    3.00
  11  -6   4    0.10    1.00
 -10  -5   4    1.00    1.00
  -9  -5   4    7.40    1.90
  -8  -5   4   14.70    1.90
  -7  -5   4   37.60    3.00
  -6  -5   4   34.30    2.90
  -5  -5   4    3.20    2.60
  -4  -5   4  216.28   17.30
  -3  -5   4  160.28   14.30
  -2  -5   4   55.89    9.90
  -1  -5   4 1680.23  304.47
   0  -5   4  652.63  136.29
   1  -5   4   41.80    4.80
   2  -5   4  174.78   17.70
   3  -5   4 1135.79   57.89
   4  -5   4 1146.99   49.20
   5  -5   4   43.00    1.80
   6  -5   4  288.47    9.50
   7  -5   4  136.79    5.60
   8  -5   4    8.20    1.50
   9  -5   4    3.80    1.40
  10  -5   4    0.50    1.30
  11  -5   4    3.70    1.50
  12  -5   4    0.10    0.70
 -10  -4   4    0.70    0.90
  -9  -4   4    3.00    1.70
  -8  -4   4   14.20    1.90
  -7  -4   4    1.70    1.30
  -6  -4   4    9.80    1.90
  -5  -4   4    9.20    4.80
  -4  -4   4   49.00    8.00
  -3  -4   4  143.49   35.90
  -2  -4   4  743.53  305.77
   0  -4   4  550.54  333.17
   1  -4   4  391.86   42.40
   2  -4   4  627.94  110.29
   3  -4   4  423.66   20.40
   4  -4   4  685.63   23.10
   5  -4   4  119.79    3.90
   6  -4   4   95.79    3.10
   7  -4   4   47.70    2.60
   8  -4   4    1.70    1.00
   9  -4   4    2.80    1.10
  10  -4   4    2.90    1.10
  11  -4   4    6.80    2.40
  12  -4   4    0.30    0.90
 -10  -3   4    0.30    0.90
  -9  -3   4    1.10    1.20
  -8  -3   4  112.19    7.00
  -7  -3   4    4.90    1.40
  -6  -3   4   74.39    4.10
  -5  -3   4  127.49    9.70
  -4  -3   4   26.10    2.70
  -3  -3   4  481.35   34.50
  -2  -3   4    3.30    2.10
  -1  -3   4  327.77   44.70
   0  -3   4  134.49   13.40
   1  -3   4  207.98   12.50
   2  -3   4  132.69   15.20
   3  -3   4  237.98   12.90
   4  -3   4    3.50    0.70
   5  -3   4   13.00    1.10
   6  -3   4  240.78    7.10
   7  -3   4   92.79    3.00
   8  -3   4    1.50    0.90
   9  -3   4    8.80    1.40
  10  -3   4    6.70    1.30
  11  -3   4    0.60    1.20
  12  -3   4    0.30    0.90
 -11  -2   4    0.40    1.10
 -10  -2   4    0.10    1.00
  -9  -2   4    1.30    1.50
  -8  -2   4    8.30    1.90
  -7  -2   4   60.69    3.50
  -6  -2   4  202.18   11.50
  -5  -2   4   99.59    5.50
  -4  -2   4  520.35   37.30
  -2  -2   4  260.87   30.10
  -1  -2   4 2896.11  430.96
   0  -2   4  566.34   87.09
   1  -2   4 2770.42  338.07
   2  -2   4  445.86   32.20
   3  -2   4  107.29    5.20
   4  -2   4 1640.94   79.69
   5  -2   4  740.53   25.60
   6  -2   4  944.01   39.60
   7  -2   4  123.09    3.80
   8  -2   4   24.00    2.00
   9  -2   4  107.59    5.10
  10  -2   4    0.40    0.80
  11  -2   4    9.50    1.60
  12  -2   4    0.40    1.00
 -11  -1   4    0.00    1.20
 -10  -1   4    0.60    1.70
  -9  -1   4    9.00    2.10
  -8  -1   4   59.29    3.50
  -7  -1   4   44.20    3.00
  -6  -1   4   48.80    2.70
  -5  -1   4    4.30    1.60
  -4  -1   4    6.80    1.70
  -3  -1   4   56.59    8.20
  -2  -1   4  861.61  181.78
  -1  -1   4  719.43  213.58
   0  -1   4    9.80    2.30
   1  -1   4  403.66   29.90
   2  -1   4   85.69    8.60
   3  -1   4 1051.99   87.29
   4  -1   4 1426.76   71.89
   5  -1   4   59.39    2.40
   6  -1   4  518.35   17.00
   7  -1   4  397.76   11.90
   8  -1   4    9.40    1.40
   9  -1   4   89.59    4.40
  10  -1   4    9.10    1.70
  11  -1   4    0.60    0.80
  12  -1   4    1.00    0.90
 -11   0   4    1.50    1.30
 -10   0   4    7.30    2.30
  -9   0   4    1.00    1.20
  -8   0   4    2.90    1.40
  -7   0   4    6.20    1.40
  -6   0   4  149.59    5.30
  -5   0   4   76.69    3.20
  -4   0   4  109.89    5.00
  -3   0   4   69.29    3.60
  -2   0   4    2.30    1.10
  -1   0   4 4022.70  583.54
   0   0   4  807.62  267.47
   1   0   4 1779.22  338.07
   2   0   4 6263.07 1046.10
   3   0   4  390.86   17.40
   4   0   4   12.90    0.80
   5   0   4  230.98    6.80
   6   0   4    3.00    0.70
   7   0   4   25.70    1.70
   8   0   4   72.29    3.30
   9   0   4    6.00    1.40
  10   0   4    1.10    1.10
  11   0   4   27.40    2.50
  12   0   4    0.40    0.90
  13   0   4    1.10    2.00
 -11   1   4    5.00    1.60
 -10   1   4    3.30    2.10
  -9   1   4    2.30    1.90
  -8   1   4    1.10    1.20
  -7   1   4   10.20    1.50
  -6   1   4   49.00    2.80
  -5   1   4  319.27   17.20
  -4   1   4  355.96   25.50
  -3   1   4   47.30    3.70
  -2   1   4  214.38   16.30
  -1   1   4 3057.49  437.06
   0   1   4   53.19    4.40
   3   1   4    6.10    0.90
   4   1   4 1467.45  133.59
   5   1   4 1012.70   31.90
   6   1   4  615.14   17.40
   7   1   4  255.87    9.00
   8   1   4    1.30    1.00
   9   1   4   54.79    2.90
  10   1   4    0.60    1.00
  11   1   4    5.20    1.30
  12   1   4   21.10    2.70
 -11   2   4    0.30    2.00
 -10   2   4    2.00    1.90
  -9   2   4    0.30    1.10
  -8   2   4    9.70    2.00
  -7   2   4    1.20    1.30
  -6   2   4   22.30    1.70
  -5   2   4   20.70    2.00
  -4   2   4   32.00    5.60
  -3   2   4   16.20    3.60
  -2   2   4    5.70    1.10
  -1   2   4 4422.36  669.43
   0   2   4 1266.07  345.27
   1   2   4 1997.60  336.37
   2   2   4 6155.58 1064.69
   3   2   4  373.76   16.60
   4   2   4   64.89    2.20
   5   2   4   97.09    3.20
   6   2   4   85.19    3.20
   7   2   4    1.40    0.80
   8   2   4  101.19    4.10
   9   2   4   46.20    2.90
  10   2   4    4.40    1.40
  11   2   4   30.40    2.70
  12   2   4    1.70    1.40
 -11   3   4    0.40    1.70
 -10   3   4    0.90    3.00
  -9   3   4   18.30    2.50
  -8   3   4   15.50    2.10
  -7   3   4   29.40    2.50
  -6   3   4  187.68    7.70
  -5   3   4   55.49    2.70
  -4   3   4   11.30    1.70
  -3   3   4  161.28    8.30
  -2   3   4 1155.38  168.58
  -1   3   4 1668.33  214.58
   0   3   4   23.30    2.30
   1   3   4  926.41   87.29
   2   3   4  109.89    8.40
   3   3   4 1184.08   94.39
   4   3   4 1347.07   68.29
   5   3   4    1.00    0.60
   6   3   4  258.87    8.20
   7   3   4  359.66   11.30
   8   3   4   11.60    1.70
   9   3   4   14.60    1.70
  10   3   4   26.90    2.50
  11   3   4    5.50    1.50
  12   3   4    2.00    1.20
  13   3   4    1.10    1.10
 -11   4   4    0.00    1.60
 -10   4   4    0.30    1.60
  -9   4   4    9.30    2.10
  -8   4   4    8.50    2.30
  -7   4   4   48.20    4.00
  -6   4   4  142.89    6.40
  -5   4   4   51.39    6.50
  -4   4   4  283.67   38.30
  -2   4   4  397.76   30.70
  -1   4   4 3165.18  437.76
   0   4   4  820.22   89.79
   1   4   4 2685.93  347.07
   2   4   4  443.86   31.50
   3   4   4  118.69    6.20
   4   4   4 1393.46  127.09
   5   4   4  694.13   20.60
   6   4   4  979.60   33.70
   7   4   4  118.69    3.80
   8   4   4   18.50    1.60
   9   4   4  160.38    7.50
  10   4   4    0.40    1.00
  11   4   4   11.00    1.90
  12   4   4    2.80    1.20
 -10   5   4    0.40    1.30
  -9   5   4    0.00    1.40
  -8   5   4   10.00    1.80
  -7   5   4   16.70    2.10
  -6   5   4   15.10    2.60
  -5   5   4   84.09    9.90
  -4   5   4    7.10    2.70
  -3   5   4  268.17   34.70
  -2   5   4   14.30    2.10
  -1   5   4  420.06   45.80
   0   5   4  180.28   13.70
   1   5   4  144.69   12.50
   2   5   4  222.48   15.30
   3   5   4  218.58   12.40
   4   5   4   42.50    1.90
   5   5   4   18.40    1.30
   6   5   4  429.56   13.20
   7   5   4  160.18    4.80
   8   5   4    2.00    1.00
   9   5   4    4.10    1.20
  10   5   4    1.70    1.10
  11   5   4    3.20    1.40
  12   5   4    0.10    1.10
 -10   6   4    0.90    1.40
  -9   6   4    3.20    1.70
  -8   6   4   38.80    3.30
  -7   6   4    0.40    1.20
  -6   6   4    7.50    2.50
  -5   6   4   28.70    4.70
  -4   6   4  124.49    8.20
  -3   6   4  490.55   37.30
  -2   6   4 1124.39  289.77
   0   6   4  726.33  338.47
   1   6   4  530.05   42.80
   2   6   4  700.43  102.29
   3   6   4  263.47   14.00
   4   6   4  594.64   21.50
   5   6   4  103.69    3.70
   6   6   4   21.00    1.40
   7   6   4    4.30    1.10
   8   6   4    5.60    1.20
   9   6   4    0.30    1.00
  10   6   4    1.20    1.10
  11   6   4    0.90    1.50
  12   6   4    0.70    1.00
 -10   7   4    0.40    0.70
  -9   7   4    5.40    2.50
  -8   7   4    5.30    1.50
  -7   7   4   54.69    4.10
  -6   7   4   20.60    2.70
  -5   7   4    8.40    2.60
  -4   7   4  187.38   17.70
  -3   7   4  175.38   14.60
  -2   7   4  139.79   10.30
  -1   7   4  834.02  239.78
   0   7   4  947.01  135.49
   1   7   4   50.09    4.90
   2   7   4  189.18   17.10
   3   7   4  857.71   47.30
   4   7   4 1196.28   41.70
   5   7   4   97.09    3.30
   6   7   4  308.17   10.50
   7   7   4  278.27   14.80
   8   7   4    9.70    1.30
   9   7   4    7.90    1.80
  10   7   4   13.40    2.40
  11   7   4    5.40    1.50
  12   7   4    1.10    1.10
  -9   8   4    4.10    2.00
  -8   8   4    0.60    1.00
  -7   8   4    0.50    1.10
  -6   8   4  138.09    6.40
  -5   8   4   84.29    8.10
  -4   8   4   43.60   10.30
  -3   8   4   60.29    7.80
  -2   8   4   52.79    5.50
  -1   8   4  413.26   44.40
   0   8   4  278.97   27.30
   1   8   4   18.20    3.10
   2   8   4   11.90    4.00
   3   8   4   48.00    3.20
   4   8   4  229.68    7.60
   5   8   4    6.50    1.20
   6   8   4   28.20    2.00
   7   8   4    0.40    1.20
   8   8   4    6.40    1.80
   9   8   4   21.40    2.20
  10   8   4   28.70    3.60
  11   8   4    3.00    1.30
  -9   9   4    3.50    1.10
  -8   9   4    3.00    1.10
  -7   9   4    2.30    1.60
  -6   9   4   23.30    2.90
  -5   9   4    8.60    3.20
  -4   9   4    6.00    3.40
  -3   9   4   79.49    6.80
  -2   9   4    6.60    1.90
  -1   9   4  218.58   17.30
   0   9   4  218.68   31.00
   1   9   4  277.87   22.30
   2   9   4  223.08   16.90
   3   9   4   51.39    2.80
   4   9   4   76.69    3.60
   5   9   4    6.00    1.30
   6   9   4  115.09    5.60
   7   9   4    1.10    1.50
   8   9   4    0.60    1.40
   9   9   4   12.40    2.10
  10   9   4    5.50    1.70
  11   9   4    0.60    1.00
  -8  10   4    5.70    1.30
  -7  10   4    0.80    1.00
  -6  10   4    1.70    1.20
  -5  10   4   13.30    2.40
  -4  10   4   21.20    3.90
  -3  10   4  242.58   21.30
  -2  10   4   25.80    3.00
  -1  10   4  105.49   32.70
   0  10   4   44.60    8.70
   1  10   4  360.56   38.60
   2  10   4  387.66   34.40
   3  10   4  128.89    5.70
   4  10   4  584.54   22.80
   5  10   4   17.20    1.90
   6  10   4   35.30    2.50
   7  10   4   14.50    2.40
   8  10   4   23.00    3.10
   9  10   4   33.30    7.10
  10  10   4    0.30    0.80
  -8  11   4    0.30    0.80
  -7  11   4    3.10    1.20
  -6  11   4    3.40    1.30
  -5  11   4   17.60    2.30
  -4  11   4    0.00    3.10
  -3  11   4    3.60    1.80
  -2  11   4    0.50    1.50
  -1  11   4    0.10    2.00
   0  11   4    0.00    1.30
   1  11   4    4.50    1.60
   2  11   4   34.20    3.10
   3  11   4   10.10    1.50
   4  11   4   66.19    4.70
   5  11   4   17.80    2.10
   6  11   4    1.00    1.40
   7  11   4    0.70    1.20
   8  11   4    6.80    1.50
   9  11   4   11.90    4.50
  10  11   4    0.40    0.70
  -7  12   4    1.20    0.90
  -6  12   4    4.70    1.50
  -5  12   4   11.60    1.80
  -4  12   4   20.70    3.30
  -3  12   4   84.39    9.40
  -2  12   4    2.60    2.20
  -1  12   4   63.69   11.00
   0  12   4    1.70    1.60
   1  12   4  253.07   21.10
   2  12   4   62.79    3.80
   3  12   4    0.60    1.00
   4  12   4  165.28    8.10
   5  12   4    0.60    1.00
   6  12   4   10.20    1.30
   7  12   4   32.60    3.70
   8  12   4    0.50    0.90
   9  12   4    7.30    1.30
  -6  13   4   15.20    3.10
  -5  13   4    2.00    1.10
  -4  13   4   30.90    3.40
  -3  13   4   11.00    5.30
  -2  13   4   14.90    4.20
  -1  13   4   24.50    6.00
   0  13   4    0.50    1.90
   1  13   4  145.19  188.58
   2  13   4  106.39    4.80
   3  13   4    2.00    1.00
   4  13   4   37.60    2.50
   5  13   4    9.70    1.70
   6  13   4    6.80    1.50
   7  13   4    3.70    1.40
   8  13   4    0.30    0.70
  -5  14   4    2.90    1.60
  -4  14   4    5.80    1.90
  -3  14   4    0.50    2.20
  -2  14   4    0.90    2.10
  -1  14   4    6.50    4.20
   0  14   4    0.00    2.80
   1  14   4    0.50    2.40
   2  14   4    4.10    1.20
   3  14   4    0.80    0.90
   4  14   4    0.20    1.00
   5  14   4    2.00    1.40
   6  14   4    0.70    1.20
   7  14   4    0.00    0.80
  -4  15   4   13.20    2.00
  -3  15   4    2.10    3.00
  -2  15   4    1.20    3.90
  -1  15   4   11.70    5.00
   0  15   4    0.00    3.50
   1  15   4   11.40    3.60
   2  15   4   17.90    1.80
   3  15   4    2.20    1.00
   4  15   4   10.60    1.50
   5  15   4    2.10    1.10
   6  15   4    0.40    0.90
  -1  16   4   11.10    3.90
   0  16   4    4.00   24.50
   1  16   4    3.80    2.00
   2  16   4   20.30    1.70
   3  16   4    1.00    0.70
   4  16   4    4.40    1.00
  -3 -13   5    2.30    1.20
  -2 -13   5    1.70    1.00
  -1 -13   5    0.40    0.90
   0 -13   5    1.80    1.20
   1 -13   5    1.00    1.20
   2 -13   5    3.70    1.30
   3 -13   5    0.80    0.90
   4 -13   5    0.20    0.70
   5 -13   5    0.40    0.80
  -4 -12   5    0.60    0.90
  -3 -12   5    2.50    1.30
  -2 -12   5   17.20    2.50
  -1 -12   5    0.30    1.50
   0 -12   5   18.10    2.60
   1 -12   5    5.10    1.50
   2 -12   5   33.50    2.40
   3 -12   5   25.40    2.20
   4 -12   5   12.90    1.80
   5 -12   5   15.50    2.10
   6 -12   5    0.50    0.90
  -6 -11   5    0.30    1.30
  -5 -11   5    0.20    1.00
  -4 -11   5    0.50    1.20
  -3 -11   5    2.30    1.40
  -2 -11   5    3.40    1.40
  -1 -11   5    0.90    1.10
   0 -11   5   11.90    2.30
   1 -11   5    4.50    1.20
   2 -11   5    2.70    1.00
   3 -11   5   31.70    2.20
   4 -11   5    2.70    1.10
   5 -11   5   39.70    3.10
   6 -11   5    0.50    1.00
   7 -11   5    4.70    1.80
   8 -11   5    3.50    1.30
  -7 -10   5    0.90    1.00
  -6 -10   5    3.10    1.40
  -5 -10   5    0.40    1.00
  -4 -10   5    2.80    1.30
  -3 -10   5    0.60    1.00
  -2 -10   5    2.60    1.10
  -1 -10   5   17.50    2.70
   0 -10   5  180.98    9.20
   1 -10   5    3.50    1.20
   2 -10   5    3.50    1.20
   3 -10   5   61.19    5.00
   4 -10   5    0.80    1.00
   5 -10   5    1.10    0.90
   6 -10   5    3.70    1.00
   7 -10   5    4.60    1.60
   8 -10   5    0.40    1.00
   9 -10   5    1.50    0.90
  -7  -9   5   14.70    1.80
  -6  -9   5    2.60    1.30
  -5  -9   5   35.50    2.90
  -4  -9   5   18.00    1.80
  -3  -9   5   78.49    4.90
  -2  -9   5   15.40    1.70
  -1  -9   5   23.80    1.80
   0  -9   5  251.17    9.10
   1  -9   5   99.39    4.20
   2  -9   5   76.99    4.40
   3  -9   5  136.19    5.80
   4  -9   5    4.60    1.10
   5  -9   5   31.70    2.50
   6  -9   5    8.30    1.20
   7  -9   5   24.00    2.70
   8  -9   5    0.70    1.00
   9  -9   5   13.40    1.80
  -8  -8   5    3.00    1.00
  -7  -8   5    1.00    1.00
  -6  -8   5    2.60    1.40
  -5  -8   5    5.40    1.30
  -4  -8   5   17.90    1.70
  -3  -8   5   46.80    2.50
  -2  -8   5   19.40    1.50
  -1  -8   5    0.60    0.90
   0  -8   5   34.40    2.60
   1  -8   5    9.30    1.30
   2  -8   5   24.50    2.00
   3  -8   5   70.89    3.20
   4  -8   5    1.90    1.00
   5  -8   5    1.40    1.00
   6  -8   5   16.20    2.10
   7  -8   5   18.40    2.00
   8  -8   5    0.40    1.10
   9  -8   5    2.90    1.40
  10  -8   5    2.60    1.00
  -9  -7   5    0.30    0.70
  -8  -7   5    4.50    1.30
  -7  -7   5    6.80    1.60
  -6  -7   5    1.70    1.10
  -5  -7   5  127.79    8.40
  -4  -7   5  168.98    6.40
  -3  -7   5    0.50    0.80
  -2  -7   5   58.39    2.70
  -1  -7   5   17.00    1.40
   0  -7   5    6.30    1.10
   1  -7   5   55.99    2.40
   2  -7   5   39.10    2.10
   3  -7   5   73.99    3.20
   4  -7   5   59.19    2.80
   5  -7   5    2.20    1.00
   6  -7   5    1.60    0.90
   7  -7   5   67.29    3.80
   8  -7   5    0.30    1.10
   9  -7   5    1.50    1.20
  10  -7   5    2.30    1.20
  11  -7   5    1.40    0.90
  -9  -6   5    1.30    0.90
  -8  -6   5    2.10    1.20
  -7  -6   5    1.90    1.10
  -6  -6   5   20.10    2.70
  -5  -6   5  147.19    8.30
  -4  -6   5   36.60    2.40
  -3  -6   5   27.10    1.90
  -2  -6   5  251.07    8.00
  -1  -6   5   65.29    2.30
   0  -6   5  474.25   14.30
   1  -6   5   30.00    1.70
   2  -6   5  679.63   24.20
   3  -6   5  266.07    9.10
   4  -6   5  127.79    5.00
   5  -6   5  796.72   30.00
   6  -6   5    5.50    1.10
   7  -6   5   67.09    5.10
   8  -6   5   45.50    9.20
   9  -6   5    0.60    1.10
  10  -6   5    3.10    1.20
  11  -6   5    6.50    1.50
  -9  -5   5    0.30    1.00
  -8  -5   5    6.80    1.50
  -7  -5   5    0.20    1.10
  -6  -5   5   40.40    2.80
  -5  -5   5   20.30    2.00
  -4  -5   5    1.10    1.20
  -3  -5   5    3.20    1.20
  -2  -5   5   39.20    2.00
  -1  -5   5    7.40    0.80
   0  -5   5   27.10    1.40
   1  -5   5   78.09    2.70
   2  -5   5  442.76   14.70
   3  -5   5  635.44   20.50
   4  -5   5   44.70    1.90
   5  -5   5  587.34   17.10
   6  -5   5   44.00    2.40
   7  -5   5   31.60    2.10
   8  -5   5   37.80    3.50
   9  -5   5    4.40    1.30
  10  -5   5    6.30    1.80
  11  -5   5    0.00    3.40
  12  -5   5    0.30    0.90
 -10  -4   5    0.30    1.00
  -9  -4   5   18.70    2.10
  -8  -4   5    0.70    1.10
  -7  -4   5    8.40    1.80
  -6  -4   5    0.70    1.20
  -5  -4   5   22.70    2.10
  -4  -4   5   31.20    2.40
  -3  -4   5  166.58    6.60
  -2  -4   5  526.15   26.70
  -1  -4   5  120.89    4.40
   0  -4   5 1207.48   57.59
   1  -4   5   48.20    2.30
   2  -4   5  427.96   17.50
   3  -4   5  749.73   30.80
   4  -4   5  177.88    5.90
   5  -4   5  383.76   11.70
   6  -4   5   80.39    2.70
   7  -4   5   25.70    1.80
   8  -4   5    0.70    0.90
   9  -4   5    1.20    1.00
  10  -4   5   20.00    2.80
  11  -4   5   59.59    8.40
  12  -4   5    0.50   18.50
 -10  -3   5    1.00    1.40
  -9  -3   5    1.80    1.20
  -8  -3   5    9.70    1.80
  -7  -3   5    6.00    1.60
  -6  -3   5   74.59    4.60
  -5  -3   5  263.97   11.00
  -4  -3   5    8.10    1.40
  -3  -3   5  581.24   18.50
  -2  -3   5  380.26   12.60
  -1  -3   5  358.36   13.60
   0  -3   5 1691.33  152.18
   1  -3   5  427.56   14.60
   2  -3   5  286.17   11.80
   3  -3   5 1721.33  104.99
   4  -3   5  348.37   11.30
   5  -3   5  897.41   29.90
   6  -3   5   51.69    2.20
   7  -3   5  189.98    6.90
   8  -3   5   80.39    3.50
   9  -3   5  112.09    6.50
  10  -3   5    0.80    1.10
  11  -3   5    3.80    1.50
  12  -3   5   21.00    5.80
 -10  -2   5    3.70    1.80
  -9  -2   5    0.50    1.10
  -8  -2   5    0.90    1.20
  -7  -2   5    1.10    1.20
  -6  -2   5   15.80    1.90
  -5  -2   5   12.70    1.60
  -4  -2   5   23.60    1.60
  -3  -2   5   24.50    1.50
  -2  -2   5    8.30    1.00
  -1  -2   5   43.10    2.10
   0  -2   5  115.49    4.10
   1  -2   5  135.89    4.60
   2  -2   5    1.30    0.40
   3  -2   5   12.00    0.80
   4  -2   5    4.60    0.70
   5  -2   5  163.08    5.20
   6  -2   5    8.50    0.90
   7  -2   5  200.48    5.50
   8  -2   5    5.70    1.00
   9  -2   5    0.40    0.80
  10  -2   5    7.60    1.50
  11  -2   5    0.30    0.90
  12  -2   5    2.10   20.80
 -10  -1   5    3.90    3.60
  -9  -1   5    1.30    1.30
  -8  -1   5    5.00    1.40
  -7  -1   5   41.70    3.10
  -6  -1   5    0.80    1.00
  -5  -1   5  173.48    5.80
  -4  -1   5   72.49    2.70
  -3  -1   5  333.77   11.70
  -2  -1   5  247.28    7.30
  -1  -1   5  314.07   12.30
   0  -1   5  672.13   40.50
   1  -1   5    4.80    1.10
   2  -1   5 1018.60   65.79
   3  -1   5  150.48    5.20
   4  -1   5    2.10    0.50
   5  -1   5  763.02   24.20
   6  -1   5   37.00    1.80
   7  -1   5   54.89    2.30
   8  -1   5   17.00    1.50
   9  -1   5   82.89    4.10
  10  -1   5    1.40    1.10
  11  -1   5    7.10    1.40
  12  -1   5    5.50   21.40
 -10   0   5    1.50    1.70
  -9   0   5    3.10    2.10
  -8   0   5  106.29   13.00
  -7   0   5  176.78    8.30
  -6   0   5    6.50    1.20
  -5   0   5   63.19    2.70
  -4   0   5   50.39    2.30
  -3   0   5  528.25   14.90
  -2   0   5 1726.53  104.39
  -1   0   5  132.79    4.60
   0   0   5  766.02   50.29
   1   0   5 1505.65   95.99
   2   0   5 2204.58  139.59
   3   0   5 3201.08  285.97
   4   0   5   18.10    1.40
   5   0   5  707.63   21.00
   6   0   5   19.50    1.30
   7   0   5  564.94   22.50
   8   0   5    0.70    0.90
   9   0   5   74.79    3.50
  10   0   5  109.99    8.40
  11   0   5    0.00    1.60
  12   0   5    0.40    1.70
  13   0   5    0.40   11.80
 -10   1   5    0.20    1.90
  -9   1   5    0.20    1.30
  -8   1   5    6.50    2.30
  -7   1   5    2.50    1.20
  -6   1   5    1.00    1.00
  -5   1   5    2.70    0.80
  -4   1   5   17.50    1.20
  -3   1   5   45.10    1.80
  -2   1   5  105.59    3.40
  -1   1   5    1.70    0.60
   0   1   5  147.69    6.90
   1   1   5  211.68    7.40
   2   1   5   60.49    2.10
   3   1   5  850.51   55.69
   4   1   5    7.70    0.70
   5   1   5   55.09    1.90
   6   1   5    4.50    0.80
   7   1   5   26.40    1.60
   8   1   5    3.10    1.20
   9   1   5   35.30    2.30
  10   1   5   16.80    1.80
  11   1   5    0.70    1.30
  12   1   5    3.30    1.60
 -10   2   5    3.20    1.80
  -9   2   5    7.10    2.10
  -8   2   5   71.19    6.00
  -7   2   5  136.99    8.40
  -6   2   5   18.80    1.80
  -5   2   5  103.39    4.10
  -4   2   5  224.28    8.60
  -3   2   5  478.15   14.10
  -2   2   5 1684.23   72.29
  -1   2   5  178.58    6.50
   0   2   5 1132.79   73.29
   1   2   5 1653.73  105.19
   2   2   5  810.72   52.69
   3   2   5 3553.04  315.97
   4   2   5   17.80    1.00
   5   2   5  240.38    7.10
   6   2   5    7.10    0.80
   7   2   5   91.49    3.40
   8   2   5    3.20    1.10
   9   2   5   73.79    3.60
  10   2   5   32.00    3.00
  11   2   5    0.40    1.20
  12   2   5    2.00    1.90
 -10   3   5   14.60    6.50
  -9   3   5    0.40    1.20
  -8   3   5   17.60    2.70
  -7   3   5  129.09    5.80
  -6   3   5    7.50    1.30
  -5   3   5   82.09    3.30
  -4   3   5   29.60    1.70
  -3   3   5  270.77    8.90
  -2   3   5  713.63   27.60
  -1   3   5    8.20    0.70
   0   3   5  632.94   42.00
   1   3   5  546.15   23.10
   2   3   5 2351.66  148.89
   3   3   5 1039.30   52.69
   4   3   5    4.10    0.60
   5   3   5  998.40   51.29
   6   3   5    1.10    0.60
   7   3   5  550.64   16.00
   8   3   5    7.10    1.20
   9   3   5   55.49    3.00
  10   3   5   69.19    5.30
  11   3   5   12.10    2.30
  12   3   5    1.30    1.40
  13   3   5    1.50   12.80
 -10   4   5    0.40    1.20
  -9   4   5    2.10    1.40
  -8   4   5    1.60    1.40
  -7   4   5    0.70    1.10
  -6   4   5    0.70    1.10
  -5   4   5    3.00    1.00
  -4   4   5   57.89    2.50
  -3   4   5    1.40    0.80
  -2   4   5    4.30    0.80
  -1   4   5  195.88    7.30
   0   4   5    0.90    0.50
   1   4   5   28.40    1.40
   2   4   5  162.48    5.20
   3   4   5   20.40    1.20
   4   4   5    1.40    0.50
   5   4   5  179.98    6.00
   6   4   5   53.49    2.10
   7   4   5    1.20    0.70
   8   4   5   53.29    2.30
   9   4   5   80.69    4.80
  10   4   5    1.50    1.60
  11   4   5   14.50    2.10
  12   4   5    1.90   23.30
 -10   5   5    2.10    1.20
  -9   5   5    0.70    1.10
  -8   5   5    5.70    1.70
  -7   5   5   23.40    2.30
  -6   5   5   76.19    4.80
  -5   5   5  244.48    9.50
  -4   5   5   21.60    1.80
  -3   5   5  499.65   21.70
  -2   5   5  167.48    5.70
  -1   5   5  610.84   22.80
   0   5   5 1086.39   55.19
   1   5   5  384.16   12.70
   2   5   5   61.79    2.10
   3   5   5  295.17    9.60
   4   5   5   27.30    1.40
   5   5   5  626.34   16.10
   6   5   5    1.50    0.70
   7   5   5  149.59    5.00
   8   5   5   23.10    1.60
   9   5   5    7.60    1.30
  10   5   5    0.80    1.20
  11   5   5    0.30    1.20
  12   5   5    0.20   22.70
 -10   6   5    1.20    1.50
  -9   6   5    9.20    1.50
  -8   6   5    1.10    1.00
  -7   6   5    0.50    1.60
  -6   6   5   31.20    2.60
  -5   6   5  120.19    5.50
  -4   6   5    8.50    1.40
  -3   6   5  222.48    8.40
  -2   6   5  892.91   33.40
  -1   6   5   45.10    2.40
   0   6   5 1603.04  102.09
   1   6   5  309.77    9.90
   2   6   5  325.97   11.90
   4   6   5  512.75   19.40
   5   6   5  819.42   24.00
   6   6   5  175.98    5.70
   7   6   5  102.19    4.30
   8   6   5   66.29    2.90
   9   6   5   39.80    3.10
  10   6   5    2.20    1.40
  11   6   5    2.60    2.40
  12   6   5   18.70    5.90
 -10   7   5    0.90    1.50
  -9   7   5    1.30    1.40
  -8   7   5   16.60    1.70
  -7   7   5    5.70    1.30
  -6   7   5    5.90    1.20
  -5   7   5   52.59    3.00
  -4   7   5    4.70    1.20
  -3   7   5   16.00    1.60
  -2   7   5    0.90    1.10
  -1   7   5   14.90    1.20
   0   7   5  124.69    4.30
   1   7   5   35.60    1.80
   2   7   5    8.00    1.10
   3   7   5    0.60    0.80
   4   7   5   11.80    1.20
   5   7   5   35.30    1.80
   6   7   5   10.00    1.20
   7   7   5    6.30    1.10
   8   7   5    0.90    1.00
   9   7   5    4.10    1.40
  10   7   5   20.20    3.90
  11   7   5    3.90    8.40
  12   7   5    0.50   17.40
  -9   8   5    4.10    1.70
  -8   8   5    0.40    1.00
  -7   8   5   10.30    1.50
  -6   8   5   15.70    1.80
  -5   8   5  104.59    4.60
  -4   8   5   18.40    2.00
  -3   8   5   12.00    1.70
  -2   8   5  342.27   13.60
  -1   8   5   78.19    3.00
   0   8   5  463.45   13.40
   1   8   5   75.39    3.70
   2   8   5 1159.68   44.50
   3   8   5  878.41   26.50
   4   8   5   50.69    2.30
   5   8   5  907.91   30.00
   6   8   5   84.09    3.70
   7   8   5   31.30    2.50
   8   8   5   74.19    4.90
   9   8   5    0.50    1.20
  10   8   5    6.20    2.60
  11   8   5    3.40    3.50
  -9   9   5    0.20    0.80
  -8   9   5    1.10    0.90
  -7   9   5    1.00    1.10
  -6   9   5    4.00    1.30
  -5   9   5  198.18    8.20
  -4   9   5  141.39    5.70
  -3   9   5    2.60    1.00
  -2   9   5  151.18    5.70
  -1   9   5    2.00    0.90
   0   9   5  115.99    4.20
   1   9   5   58.99    2.60
   2   9   5  120.89    4.70
   3   9   5   15.10    1.70
   4   9   5   85.89    3.60
   5   9   5  313.17   10.90
   6   9   5    3.00    1.20
   7   9   5  115.59    6.40
   8   9   5   26.90    6.00
   9   9   5    0.40    1.20
  10   9   5    5.20    1.60
  11   9   5    2.90    1.40
  -8  10   5    0.70    0.90
  -7  10   5    0.30    0.90
  -6  10   5    0.30    0.90
  -5  10   5    6.10    1.30
  -4  10   5   51.39    3.10
  -3  10   5   49.00    2.60
  -2  10   5   11.20    1.30
  -1  10   5    1.90    1.10
   0  10   5   34.90    2.40
   1  10   5   15.20    1.80
   2  10   5    1.00    1.10
   3  10   5  136.99    5.20
   4  10   5    3.70    1.30
   5  10   5    1.10    0.90
   6  10   5   22.00    1.90
   7  10   5   13.20    2.30
   8  10   5    2.00    1.30
   9  10   5    0.00    1.40
  10  10   5    1.30    1.10
  11  10   5    1.60    1.00
  -8  11   5    0.80    0.70
  -7  11   5   11.60    1.60
  -6  11   5    4.80    1.40
  -5  11   5   53.79    3.70
  -4  11   5   13.80    1.60
  -3  11   5   81.89    4.90
  -2  11   5   73.49    3.80
  -1  11   5    0.80    1.00
   0  11   5  145.89    6.90
   1  11   5  104.89    4.40
   2  11   5   56.19    3.70
   3  11   5   76.99    3.70
   4  11   5    3.60    1.10
   5  11   5    8.40    1.40
   6  11   5    2.60    1.40
   7  11   5   19.90    2.30
   8  11   5    0.30    1.20
   9  11   5    0.90    1.40
  10  11   5    3.40    1.10
  -7  12   5    3.60    1.60
  -6  12   5    1.40    1.10
  -5  12   5    0.90    1.10
  -4  12   5    6.50    1.20
  -3  12   5    1.60    1.10
  -2  12   5    2.70    1.20
  -1  12   5   23.40    2.20
   0  12   5  204.38    8.40
   1  12   5   74.49    3.30
   2  12   5   48.00    3.00
   3  12   5  124.69    6.40
   4  12   5    5.80    1.30
   5  12   5   20.40    1.80
   6  12   5    9.00    1.70
   7  12   5   43.60    4.00
   8  12   5    5.00    1.30
   9  12   5   11.40    2.20
  -6  13   5    0.40    1.30
  -5  13   5    0.60    1.40
  -4  13   5    0.70    1.10
  -3  13   5    6.80    1.60
  -2  13   5    1.00    1.00
  -1  13   5    0.90    1.10
   0  13   5    5.70    1.40
   1  13   5    0.40    1.10
   2  13   5    7.10    1.20
   3  13   5    3.50    1.10
   4  13   5    0.90    0.90
   5  13   5   13.70    1.40
   6  13   5    0.30    1.00
   7  13   5    0.10    1.30
   8  13   5    0.20    0.70
  -5  14   5    3.20    1.60
  -4  14   5    2.80    1.10
  -3  14   5    1.10    1.20
  -2  14   5   13.10    2.20
  -1  14   5    0.20    1.50
   0  14   5   15.40    3.00
   1  14   5   13.80    1.50
   2  14   5    8.90    1.30
   3  14   5   41.60    3.50
   4  14   5    6.30    1.30
   5  14   5   17.30    2.20
   6  14   5    0.60    1.10
   7  14   5    1.20    1.10
  -4  15   5    0.10    1.10
  -3  15   5    0.70    1.00
  -2  15   5    3.30    1.50
  -1  15   5    0.00    1.40
   0  15   5    4.50    1.60
   1  15   5    1.10    1.10
   2  15   5    8.20    1.60
   3  15   5    1.90    1.00
   4  15   5    0.40    1.00
   5  15   5    2.50    1.10
   6  15   5    0.30    0.90
  -2  16   5    0.80    1.40
  -1  16   5    0.00    1.00
   0  16   5    0.40    1.10
   1  16   5    7.10    1.60
   2  16   5    0.40    0.80
   3  16   5    0.50    0.80
   4  16   5    0.30    0.70
  -1 -13   6   11.00   27.30
   0 -13   6    0.00    1.40
   1 -13   6   19.20    2.00
   2 -13   6    0.90    1.10
   3 -13   6    4.50    1.40
   4 -13   6    3.30    1.00
  -3 -12   6    1.00    2.60
  -2 -12   6    6.90    3.30
   0 -12   6    1.20   26.70
   1 -12   6    7.10    1.60
   2 -12   6    0.30    0.90
   3 -12   6    0.90    1.00
   4 -12   6    0.60    0.90
   5 -12   6    0.70    0.70
   6 -12   6    1.70    0.80
  -5 -11   6    0.40    1.40
  -4 -11   6    2.70    4.00
  -3 -11   6    4.20    3.00
  -2 -11   6    0.90    1.80
  -1 -11   6   10.20    7.10
   0 -11   6    4.70    4.90
   1 -11   6    1.80    1.10
   2 -11   6    1.50    1.00
   3 -11   6   11.50    1.30
   4 -11   6    1.70    0.90
   5 -11   6    9.90    1.40
   6 -11   6    8.30    1.70
   7 -11   6    1.50    1.00
  -6 -10   6    7.90    2.20
  -5 -10   6    1.60    1.30
  -4 -10   6   22.80    5.80
  -3 -10   6    1.90    2.70
  -2 -10   6   27.70    5.30
  -1 -10   6   32.20    8.20
   0 -10   6    0.40    1.60
   1 -10   6   22.40    4.10
   2 -10   6    0.70    0.90
   3 -10   6   50.29    3.30
   4 -10   6   16.40    1.50
   5 -10   6   10.50    1.30
   6 -10   6   15.40    2.30
   7 -10   6    0.30    0.90
   8 -10   6    0.50    2.80
  -7  -9   6    0.50    0.90
  -6  -9   6    0.00    1.20
  -5  -9   6    4.00    2.10
  -4  -9   6    0.70   33.50
  -3  -9   6    1.60    2.20
  -2  -9   6    0.90    1.80
  -1  -9   6    3.10    2.20
   0  -9   6    3.10    2.10
   1  -9   6    6.60    1.90
   2  -9   6   17.40    1.80
   3  -9   6    5.90    1.30
   4  -9   6   49.30    3.50
   5  -9   6    7.90    1.20
   6  -9   6    5.70    1.20
   7  -9   6   31.60    2.20
   8  -9   6    9.20    1.80
   9  -9   6    5.40    1.30
  -7  -8   6    0.20    1.20
  -6  -8   6    2.60    1.50
  -5  -8   6    0.90    1.60
  -4  -8   6    1.50    2.40
  -3  -8   6    5.10    2.00
  -2  -8   6   41.30    6.20
  -1  -8   6   82.99   10.30
   0  -8   6   28.90    3.50
   1  -8   6   11.70    4.50
   2  -8   6    8.10    1.60
   3  -8   6  163.68    6.20
   4  -8   6  157.98    7.30
   5  -8   6   22.50    1.90
   6  -8   6    3.90    1.20
   7  -8   6    1.20    1.00
   8  -8   6    5.00    1.40
   9  -8   6    1.40    1.30
  10  -8   6    1.00    0.80
  -8  -7   6    1.30    0.80
  -7  -7   6    9.70    1.80
  -6  -7   6   14.80    2.00
  -5  -7   6    2.20    2.30
  -4  -7   6   52.79    7.50
  -3  -7   6   56.69    5.80
  -2  -7   6    9.60    2.20
  -1  -7   6  119.89   15.30
   0  -7   6    2.00    2.80
   1  -7   6   17.50    3.80
   2  -7   6   22.80    2.40
   3  -7   6  291.87   12.00
   4  -7   6  139.89    5.60
   5  -7   6   14.90    1.40
   6  -7   6   89.89    4.70
   7  -7   6    0.70    1.10
   8  -7   6   22.90    2.20
   9  -7   6   28.30    3.50
  10  -7   6    7.30    2.10
  -8  -6   6    0.10    0.90
  -7  -6   6    1.60    1.10
  -6  -6   6    1.90    1.40
  -5  -6   6    2.80    3.80
  -4  -6   6   12.30    6.70
  -3  -6   6   32.60    5.80
  -2  -6   6   30.50    4.60
  -1  -6   6    3.90    1.50
   0  -6   6   40.50    5.10
   1  -6   6  182.28   14.10
   2  -6   6    3.60    1.50
   3  -6   6   17.10    1.70
   4  -6   6   24.40    2.50
   5  -6   6   60.99    2.80
   6  -6   6    4.80    1.10
   7  -6   6    2.70    1.20
   8  -6   6    4.00    1.50
   9  -6   6    0.90    1.30
  10  -6   6    3.90    1.20
  11  -6   6    2.30    1.10
  -9  -5   6    3.50    1.00
  -8  -5   6    0.30    0.90
  -7  -5   6    1.10    1.00
  -6  -5   6   61.49    5.70
  -5  -5   6    3.10    2.40
  -4  -5   6  203.18   21.40
  -3  -5   6   73.39    8.60
  -2  -5   6   13.20    1.90
  -1  -5   6  245.78   34.10
   0  -5   6    0.70    1.20
   1  -5   6  358.56   31.10
   2  -5   6    6.00    1.30
   3  -5   6  231.28    8.90
   4  -5   6  188.38    6.70
   5  -5   6   23.90    1.50
   6  -5   6   35.60    2.00
   7  -5   6   16.60    1.60
   8  -5   6   26.90    3.50
   9  -5   6    0.60    1.10
  10  -5   6   13.20    2.90
  11  -5   6   11.70    2.50
  -9  -4   6    1.60    1.00
  -8  -4   6    3.40    1.30
  -7  -4   6   23.80    2.10
  -6  -4   6   98.39   10.10
  -5  -4   6    4.80    2.30
  -4  -4   6  199.78   28.90
  -3  -4   6   96.09    8.70
  -2  -4   6  276.57   30.50
  -1  -4   6  106.79   11.70
   0  -4   6  137.89    9.40
   1  -4   6  334.57   56.69
   2  -4   6   56.49    4.50
   3  -4   6  342.37   12.70
   4  -4   6  265.77    8.00
   5  -4   6    1.10    0.80
   6  -4   6  173.08    6.90
   7  -4   6    2.30    1.00
   8  -4   6  124.09    6.90
   9  -4   6    0.50    1.10
  10  -4   6   21.60    2.30
  11  -4   6   27.50    2.80
  12  -4   6    2.40    1.50
  -9  -3   6    0.90    1.00
  -8  -3   6    0.40    1.10
  -7  -3   6   13.60    1.70
  -6  -3   6    8.90    3.10
  -5  -3   6    0.70    3.00
  -4  -3   6   33.20    3.50
  -3  -3   6   64.99   10.60
  -2  -3   6   25.90    4.70
  -1  -3   6  175.38   17.50
   0  -3   6  227.48   24.10
   1  -3   6   74.79    5.30
   2  -3   6   14.70    1.40
   3  -3   6   89.99    4.20
   4  -3   6    7.50    0.80
   5  -3   6   56.19    2.20
   6  -3   6   99.39    4.10
   7  -3   6   12.60    1.20
   8  -3   6    2.20    0.80
   9  -3   6  121.59    5.80
  10  -3   6    0.70    0.90
  11  -3   6    0.10    1.10
  12  -3   6    0.00    1.30
 -10  -2   6    0.00    1.20
  -9  -2   6    2.40    2.00
  -8  -2   6   45.90    3.70
  -7  -2   6   48.10    3.30
  -6  -2   6   47.60    4.80
  -5  -2   6    1.20    2.60
  -4  -2   6  358.26   19.50
  -3  -2   6  809.92   61.99
  -2  -2   6  275.27   20.90
  -1  -2   6   12.00    1.90
   0  -2   6   79.19    9.30
   1  -2   6  238.58   15.20
   2  -2   6    2.40    0.80
   3  -2   6  245.78   11.10
   4  -2   6  156.78    5.10
   5  -2   6   22.40    1.40
   6  -2   6  373.96   11.60
   7  -2   6   18.90    1.60
   8  -2   6   74.29    3.10
   9  -2   6   21.90    1.80
  10  -2   6   35.90    3.30
  11  -2   6    6.80    1.60
  12  -2   6    0.10    1.40
 -10  -1   6    2.40    2.00
  -9  -1   6   15.60    4.10
  -8  -1   6    2.90    1.10
  -7  -1   6    2.30    1.30
  -6  -1   6  116.29    6.30
  -5  -1   6    2.30    2.30
  -4  -1   6  335.97   23.30
  -3  -1   6    3.10    1.30
  -2  -1   6   29.70    3.70
  -1  -1   6  675.13  122.59
   0  -1   6  326.27   60.49
   1  -1   6  354.16   66.89
   2  -1   6  542.55   40.40
   3  -1   6   51.19    2.60
   4  -1   6  555.84   16.50
   5  -1   6  333.37   11.10
   6  -1   6  630.44   20.50
   7  -1   6   80.29    3.00
   8  -1   6  177.48    6.10
   9  -1   6  105.79    5.00
  10  -1   6   12.30    1.70
  11  -1   6   18.60    2.50
  12  -1   6    0.90    1.60
 -10   0   6    0.20    1.20
  -9   0   6    1.70    1.90
  -8   0   6    1.70    1.80
  -7   0   6    6.00    1.60
  -6   0   6   15.60    1.60
  -5   0   6    7.20    1.80
  -4   0   6   25.40    2.60
  -3   0   6  327.87   20.60
  -2   0   6   56.59    6.30
  -1   0   6   78.89    6.40
   0   0   6  217.08   38.60
   1   0   6   61.99    7.80
   2   0   6   67.59    3.60
   3   0   6  242.88    8.70
   4   0   6   51.29    2.10
   5   0   6   14.60    1.10
   6   0   6   35.00    1.70
   7   0   6   18.70    1.50
   8   0   6   75.89    3.80
   9   0   6    4.70    1.10
  10   0   6    1.20    1.20
  11   0   6    0.70    1.00
  12   0   6    0.90    1.20
  13   0   6    0.00    1.40
 -10   1   6    0.40    1.40
  -9   1   6    7.00    2.60
  -8   1   6   11.40    2.10
  -7   1   6    1.50    1.30
  -6   1   6  126.39    6.40
  -5   1   6    8.90    1.50
  -4   1   6  326.77   19.10
  -3   1   6    8.00    1.10
  -2   1   6  583.84  108.89
  -1   1   6  695.13   74.99
   0   1   6  213.18   19.50
   1   1   6 1113.89  296.77
   2   1   6  437.96   25.70
   3   1   6  286.87   10.20
   4   1   6  167.68    5.10
   5   1   6  232.38    6.90
   6   1   6  563.24   17.20
   7   1   6   23.30    1.50
   8   1   6  265.87    9.60
   9   1   6   29.70    2.30
  10   1   6   14.90    1.80
  11   1   6    5.70    1.20
  12   1   6    3.10    1.20
  13   1   6    3.80    1.90
 -10   2   6    0.70    1.20
  -9   2   6    1.40    2.00
  -8   2   6   12.30    2.30
  -7   2   6    1.00    1.30
  -6   2   6   98.99    4.80
  -5   2   6   12.40    1.70
  -4   2   6  269.47   18.90
  -3   2   6    4.70    1.10
  -2   2   6 1127.19  105.89
  -1   2   6  806.42   74.69
   0   2   6  156.18   19.40
   1   2   6 2199.58  295.57
   2   2   6  392.76   24.30
   3   2   6  292.97   14.40
   4   2   6  129.29    4.00
   5   2   6  255.47    7.50
   6   2   6  682.93   22.10
   7   2   6   15.90    1.30
   8   2   6  293.77   12.90
   9   2   6   26.50    2.00
  10   2   6   47.80    4.30
  11   2   6    8.40    1.30
  12   2   6    2.80    1.40
  13   2   6   14.20    2.60
 -10   3   6    0.00    2.10
  -9   3   6    1.00    1.70
  -8   3   6    0.30    1.30
  -7   3   6    0.10    1.10
  -6   3   6    8.30    1.40
  -5   3   6    3.10    1.80
  -4   3   6   30.30    2.30
  -3   3   6  247.58   19.80
  -2   3   6  121.19    6.30
  -1   3   6  126.19    6.50
   0   3   6  372.96   37.60
   1   3   6  105.59    7.80
   2   3   6   18.30    2.50
   3   3   6  185.08    7.50
   4   3   6   79.09    2.80
   5   3   6    2.30    0.60
   6   3   6    0.30    0.60
   7   3   6   11.30    1.30
   8   3   6   18.40    1.80
   9   3   6   10.80    1.40
  10   3   6    2.60    1.20
  11   3   6   13.70    1.70
  12   3   6    0.30    1.00
  13   3   6    0.20    1.00
 -10   4   6    2.90    2.80
  -9   4   6    3.30    4.40
  -8   4   6    6.40    1.40
  -7   4   6   12.60    1.80
  -6   4   6  170.38    7.50
  -5   4   6   15.60    2.30
  -4   4   6  459.85   23.70
  -3   4   6    4.60    1.30
  -2   4   6   60.59    3.80
  -1   4   6 1268.57  119.19
   0   4   6  318.17   56.09
   1   4   6  957.40   64.49
   2   4   6  742.33   50.79
   3   4   6   58.69    2.60
   4   4   6  495.05   15.60
   5   4   6  219.38    7.60
   6   4   6  591.94   20.90
   7   4   6  114.69    4.10
   8   4   6  158.08    5.90
   9   4   6   80.89    3.70
  10   4   6    0.40    1.00
  11   4   6    7.90    1.50
  12   4   6    9.90    2.20
 -10   5   6    0.00    1.90
  -9   5   6    0.20    1.80
  -8   5   6   22.70    2.60
  -7   5   6   63.09    4.40
  -6   5   6   69.89    5.20
  -5   5   6   12.90    2.70
  -4   5   6  200.48   19.60
  -3   5   6  919.81   62.19
  -2   5   6  287.17   21.30
  -1   5   6   13.60    2.00
   0   5   6  144.09    9.00
   1   5   6  144.29   15.20
   2   5   6    1.90    0.80
   3   5   6  158.98    9.80
   4   5   6  199.48    6.40
   5   5   6   77.09    3.00
   6   5   6  536.15   17.80
   7   5   6    9.60    1.10
   8   5   6   69.29    3.20
   9   5   6   80.89    4.90
  10   5   6   22.30    2.50
  11   5   6    9.00    1.60
  12   5   6    0.00    1.10
  -9   6   6    0.80    1.40
  -8   6   6    5.10    1.60
  -7   6   6   22.80    2.10
  -6   6   6   23.40    3.30
  -5   6   6    0.30    3.00
  -4   6   6    4.70    3.50
  -3   6   6  198.48   11.00
  -2   6   6   59.49    4.80
  -1   6   6  227.18   17.40
   0   6   6  270.87   24.00
   1   6   6   29.10    5.30
   2   6   6    1.10    1.00
   3   6   6   73.39    3.50
   4   6   6    5.10    0.80
   5   6   6   21.50    1.40
   6   6   6   60.69    2.50
   7   6   6   13.90    1.40
   8   6   6    8.20    1.10
   9   6   6   81.69    4.90
  10   6   6    1.00    1.00
  11   6   6    0.50    1.20
  12   6   6    2.70    1.40
  -9   7   6    6.70    1.80
  -8   7   6    4.30    1.80
  -7   7   6   18.70    2.10
  -6   7   6  121.39   10.80
  -5   7   6    3.80    2.40
  -4   7   6  480.95   29.30
  -3   7   6  106.69    9.00
  -2   7   6  427.76   30.90
  -1   7   6  164.98   12.00
   0   7   6  123.99    9.90
   1   7   6  628.04   56.89
   2   7   6   53.89    4.20
   3   7   6  262.57   13.60
   4   7   6  209.68    6.90
   5   7   6    2.20    0.90
   6   7   6  183.28    7.10
   7   7   6    1.50    0.90
   8   7   6   91.89    5.20
   9   7   6    4.70    1.50
  10   7   6   17.10    2.10
  11   7   6   10.50    2.00
  12   7   6    0.00    1.00
  -9   8   6    0.50    0.80
  -8   8   6    0.50    1.20
  -7   8   6    0.40    1.10
  -6   8   6   33.80    5.30
  -5   8   6    3.00    2.50
  -4   8   6  199.78   22.10
  -3   8   6  125.99    8.90
  -2   8   6   13.90    1.90
  -1   8   6  461.25   35.50
   0   8   6    0.60    1.30
   1   8   6  293.17   32.50
   2   8   6    3.40    1.20
   3   8   6  187.58    7.60
   4   8   6  270.37    8.30
   5   8   6    2.70    1.00
   6   8   6   40.30    3.10
   7   8   6    4.70    1.20
   8   8   6   95.79    5.60
   9   8   6    0.20    1.10
  10   8   6    4.30    2.00
  11   8   6   31.40    5.30
  12   8   6    0.10    0.90
  -8   9   6    0.50    0.80
  -7   9   6    4.50    1.30
  -6   9   6   14.30    2.00
  -5   9   6    0.00    4.10
  -4   9   6   98.19    6.90
  -3   9   6   44.70    6.20
  -2   9   6   64.29    4.80
  -1   9   6    7.30    1.60
   0   9   6   58.29    5.30
   1   9   6  176.88   14.50
   2   9   6    5.80    1.60
   3   9   6   24.50    2.10
   4   9   6   29.10    2.30
   5   9   6  107.09    4.30
   6   9   6    2.10    1.20
   7   9   6    0.40    1.10
   8   9   6    2.00    2.30
   9   9   6   12.50    2.20
  10   9   6    1.80    1.30
  11   9   6    0.50    1.00
  -8  10   6    1.00    0.80
  -7  10   6    2.90    1.10
  -6  10   6   39.60    3.50
  -5  10   6    5.50    2.40
  -4  10   6  102.89    9.10
  -3  10   6   87.19    6.80
  -2  10   6   19.60    2.30
  -1  10   6  122.49   16.00
   0  10   6    1.30    2.80
   1  10   6   26.20    3.80
   2  10   6   46.90    3.30
   3  10   6  224.08    8.80
   4  10   6  207.48    7.20
   5  10   6    0.60    1.00
   6  10   6   74.89    3.60
   7  10   6    4.00    1.50
   8  10   6   29.10    4.30
   9  10   6    5.70    1.70
  10  10   6    6.70    1.50
  11  10   6   13.50    1.80
  -7  11   6    5.90    1.60
  -6  11   6    0.70    1.60
  -5  11   6    1.10    1.70
  -4  11   6    4.10    2.50
  -3  11   6    0.10    2.00
  -2  11   6   74.99    6.40
  -1  11   6  103.39   10.70
   0  11   6   20.60    3.60
   1  11   6  177.38    8.50
   2  11   6    7.20    1.90
   3  11   6  151.68    5.70
   4  11   6  187.98    6.70
   5  11   6   10.10    1.30
   6  11   6   15.50    2.10
   7  11   6    2.20    1.10
   8  11   6    8.50    1.80
   9  11   6    7.30    1.90
  10  11   6    3.10    1.10
  -7  12   6    0.60    1.10
  -6  12   6    5.10    1.80
  -5  12   6    1.00    1.80
  -4  12   6   15.30   36.50
  -3  12   6    5.40    2.20
  -2  12   6    0.50    1.70
  -1  12   6    3.40    2.20
   0  12   6    3.10    2.00
   1  12   6   11.30    1.70
   2  12   6   13.50    1.50
   3  12   6    5.50    1.30
   4  12   6   11.30    2.00
   5  12   6    3.50    1.10
   6  12   6    4.10    1.30
   7  12   6   10.20    1.70
   8  12   6    6.10    1.80
   9  12   6    2.80    1.00
  -6  13   6   10.40    2.10
  -5  13   6    0.10    1.30
  -4  13   6   39.20    6.00
  -3  13   6    0.70    2.70
  -2  13   6   60.19    5.20
  -1  13   6  107.09    8.20
   0  13   6    0.00    1.50
   1  13   6  124.09    7.60
   2  13   6    0.60    0.90
   3  13   6   31.30    2.00
   4  13   6   16.70    1.60
   5  13   6    2.40    1.00
   6  13   6   15.20    1.70
   7  13   6    0.40    1.10
   8  13   6    2.70    1.10
   9  13   6    6.20    1.40
  -5  14   6    1.00    1.40
  -4  14   6    8.30    4.00
  -3  14   6   10.50    3.10
  -2  14   6    5.80    1.80
  -1  14   6   36.20    7.20
   0  14   6    3.20    4.90
   1  14   6    3.10    1.50
   2  14   6    1.30    0.90
   3  14   6   10.10    1.30
   4  14   6    0.40    0.80
   5  14   6    6.80    1.20
   6  14   6   11.80    1.70
   7  14   6    0.40    1.00
   8  14   6    0.00    1.10
  -3  15   6    0.00    2.60
  -2  15   6    0.20    3.30
   0  15   6    1.10   25.10
   1  15   6    4.70    1.50
   2  15   6    0.10    0.80
   3  15   6    0.20    0.90
   4  15   6    0.20    0.90
   5  15   6    1.60    0.90
   6  15   6    0.50    0.90
  -1  16   6    9.10   25.70
   0  16   6    1.40    2.20
   1  16   6   17.10    2.20
   2  16   6    1.60    1.10
   3  16   6    3.30    0.90
   4  16   6    6.50    1.10
  -2 -12   7    0.70    1.00
  -1 -12   7    1.40    1.20
   0 -12   7    3.10    1.30
   1 -12   7    0.20    1.10
   2 -12   7    1.00    1.00
   3 -12   7    0.30    0.80
   4 -12   7    3.10    1.10
   5 -12   7    0.40    1.00
  -4 -11   7    2.10    1.50
  -3 -11   7    1.70    1.10
  -2 -11   7    2.50    1.70
  -1 -11   7    7.50    1.90
   0 -11   7   17.70    3.60
   1 -11   7    2.60    1.20
   2 -11   7    1.10    1.00
   3 -11   7    1.90    1.10
   4 -11   7   24.40    2.10
   5 -11   7    0.60    0.80
   6 -11   7    6.90    1.40
   7 -11   7    8.30    2.00
  -5 -10   7    0.10    1.60
  -4 -10   7    0.70    1.80
  -3 -10   7    2.00    1.30
  -2 -10   7    0.40    1.10
  -1 -10   7    0.70    1.10
   0 -10   7    4.80    1.50
   1 -10   7    1.80    1.20
   2 -10   7    0.20    0.90
   3 -10   7   19.40    1.80
   4 -10   7    2.40    1.00
   5 -10   7    0.80    0.90
   6 -10   7    4.00    1.10
   7 -10   7    0.50    1.20
   8 -10   7    0.20    0.80
  -6  -9   7    0.70    1.40
  -5  -9   7    7.00    1.80
  -4  -9   7    2.70    1.60
  -3  -9   7    8.60    1.80
  -2  -9   7   11.40    1.40
  -1  -9   7    4.00    1.20
   0  -9   7   22.40    2.20
   1  -9   7    9.50    1.90
   2  -9   7  100.19    4.90
   3  -9   7    1.80    1.10
   4  -9   7   34.80    2.20
   5  -9   7   15.50    1.60
   6  -9   7   25.10    2.80
   7  -9   7    3.40    1.30
   8  -9   7    0.50    1.40
   9  -9   7    1.70    1.00
  -7  -8   7    0.10    0.80
  -6  -8   7    2.40    1.40
  -5  -8   7   25.70    2.90
  -4  -8   7    2.10    1.00
  -3  -8   7   15.20    1.60
  -2  -8   7    3.00    1.60
  -1  -8   7   38.30    3.00
   0  -8   7   19.40    2.00
   1  -8   7   52.69    3.00
   2  -8   7  273.17   12.50
   3  -8   7   12.90    1.60
   4  -8   7   79.59    3.90
   5  -8   7   19.30    1.90
   6  -8   7    5.80    1.10
   7  -8   7   92.39    7.00
   8  -8   7    0.10    1.10
   9  -8   7    9.30    1.70
  10  -8   7    1.30    0.80
  -7  -7   7    1.60    1.00
  -6  -7   7    2.90    1.40
  -5  -7   7    0.50    0.90
  -4  -7   7    0.70    0.90
  -3  -7   7   10.00    1.40
  -2  -7   7   37.90    2.10
  -1  -7   7    3.80    1.20
   0  -7   7   11.60    1.70
   1  -7   7   56.49    3.10
   2  -7   7    3.20    1.20
   3  -7   7   20.90    1.80
   4  -7   7    3.60    1.10
   5  -7   7   34.10    2.30
   6  -7   7   32.50    2.30
   7  -7   7    0.70    0.90
   8  -7   7    6.20    1.50
   9  -7   7    0.60    1.10
  10  -7   7    0.40    1.00
  -8  -6   7    3.60    1.10
  -7  -6   7    2.90    1.20
  -6  -6   7    0.50    0.90
  -5  -6   7   58.89    4.50
  -4  -6   7    1.80    1.10
  -3  -6   7  100.69    5.20
  -2  -6   7    7.30    1.10
  -1  -6   7   54.99    2.60
   0  -6   7  193.78    7.50
   1  -6   7  162.38    6.50
   2  -6   7  295.47   12.30
   3  -6   7   11.40    1.30
   4  -6   7   89.99    3.50
   5  -6   7   21.10    1.60
   6  -6   7   49.30    2.90
   7  -6   7  126.79    6.30
   8  -6   7    1.20    1.10
   9  -6   7   23.40    5.80
  10  -6   7    3.80    1.30
  11  -6   7    0.30    1.50
  -8  -5   7    1.00    1.00
  -7  -5   7    0.20    0.80
  -6  -5   7    4.00    1.10
  -5  -5   7    6.70    1.50
  -4  -5   7    1.20    1.00
  -3  -5   7   67.69    3.10
  -2  -5   7   15.70    1.40
  -1  -5   7  136.59    4.80
   0  -5   7   18.00    1.30
   1  -5   7  108.69    3.90
   2  -5   7  218.28    7.10
   3  -5   7   56.39    2.40
   4  -5   7   75.09    3.10
   5  -5   7   19.30    1.50
   6  -5   7   60.59    2.60
   7  -5   7   70.19    4.00
   8  -5   7    1.40    1.40
   9  -5   7   81.39    5.50
  10  -5   7   28.60    2.80
  11  -5   7    0.70   17.30
  -9  -4   7    0.90    1.40
  -8  -4   7    0.20    0.80
  -7  -4   7    1.00    1.20
  -6  -4   7    1.60    1.20
  -5  -4   7    9.40    1.50
  -4  -4   7    1.40    1.20
  -3  -4   7    4.10    1.30
  -2  -4   7   18.80    1.60
  -1  -4   7   34.40    1.60
   0  -4   7   61.49    2.20
   1  -4   7    5.60    0.80
   2  -4   7    7.40    0.80
   3  -4   7   16.40    1.20
   4  -4   7   48.00    2.10
   5  -4   7   15.60    1.40
   6  -4   7    3.00    1.00
   7  -4   7    2.80    1.10
   8  -4   7    0.10    0.90
   9  -4   7   18.90    2.40
  10  -4   7    5.90    1.90
  11  -4   7    1.30    3.40
  12  -4   7    0.40    2.20
  -9  -3   7    0.70    1.00
  -8  -3   7    0.90    1.10
  -7  -3   7   11.50    1.50
  -6  -3   7    0.20    1.10
  -5  -3   7   19.30    1.80
  -4  -3   7    0.60    1.10
  -3  -3   7   60.79    3.20
  -2  -3   7   37.50    2.00
  -1  -3   7  892.21   28.60
   0  -3   7  203.88    5.80
   1  -3   7   70.89    2.60
   2  -3   7  706.73   29.10
   3  -3   7  158.18    4.20
   4  -3   7  752.32   20.00
   5  -3   7    1.60    0.70
   6  -3   7  153.28    4.90
   7  -3   7  172.38    5.80
   8  -3   7    1.30    0.70
   9  -3   7   98.79    7.40
  10  -3   7   44.00    5.40
  11  -3   7    2.10   23.50
  12  -3   7    0.00   19.90
  -9  -2   7    1.30    1.40
  -8  -2   7    0.60    1.50
  -7  -2   7   51.29    3.20
  -6  -2   7   48.60    2.90
  -5  -2   7   18.40    1.80
  -4  -2   7    1.00    1.10
  -3  -2   7  134.59    4.80
  -2  -2   7   35.90    1.90
  -1  -2   7   93.49    3.40
   0  -2   7  612.84   23.10
   1  -2   7  371.16   11.40
   2  -2   7 1552.34   68.39
   3  -2   7   42.70    1.50
   4  -2   7  541.75   15.60
   5  -2   7  526.45   13.80
   6  -2   7  102.19    3.90
   7  -2   7  232.88    9.60
   8  -2   7   13.80    1.50
   9  -2   7  124.29    6.10
  10  -2   7    8.80    1.60
  11  -2   7    0.00   18.30
  12  -2   7   13.00    4.50
  -9  -1   7    0.00    1.40
  -8  -1   7    1.10    1.40
  -7  -1   7    0.50    0.90
  -6  -1   7   13.30    1.60
  -5  -1   7   81.79    3.50
  -4  -1   7   42.50    2.20
  -3  -1   7   20.20    1.50
  -2  -1   7   10.10    1.00
  -1  -1   7   21.40    1.30
   0  -1   7   69.19    2.50
   1  -1   7   33.10    1.60
   2  -1   7  300.87    9.90
   3  -1   7    0.70    0.50
   4  -1   7  361.66    9.40
   5  -1   7   22.80    1.20
   6  -1   7   94.39    3.70
   7  -1   7    0.40    0.80
   8  -1   7    9.60    1.40
   9  -1   7   23.30    2.10
  10  -1   7    7.70    1.50
  11  -1   7    5.50    2.00
  12  -1   7    0.00   16.30
  -9   0   7    0.00    1.60
  -8   0   7    3.90    2.00
  -7   0   7   24.40    2.70
  -6   0   7    1.50    1.10
  -5   0   7  237.48    9.50
  -4   0   7   12.50    1.30
  -3   0   7  339.57   10.50
  -2   0   7  342.57    9.30
  -1   0   7  432.86   14.20
   0   0   7  818.92   28.20
   1   0   7  151.28    4.70
   2   0   7 1568.94   95.79
   3   0   7  275.27    8.60
   4   0   7 1197.78   78.59
   5   0   7  858.81   29.20
   6   0   7    2.50    0.80
   7   0   7  321.47   11.30
   8   0   7    7.00    1.30
   9   0   7   21.30    2.00
  10   0   7   18.70    2.00
  11   0   7   28.10    4.70
  12   0   7   38.20   43.60
 -10   1   7    0.40    1.00
  -9   1   7    8.20    2.50
  -8   1   7    4.50    2.40
  -7   1   7    1.70    1.60
  -6   1   7    0.50    1.00
  -5   1   7    0.60    0.80
  -4   1   7    1.50    0.80
  -3   1   7  587.14   16.10
  -2   1   7  134.79    4.20
  -1   1   7  220.38    8.30
   0   1   7  275.87    9.30
   1   1   7   56.09    2.10
   2   1   7  509.65   15.00
   3   1   7  100.09    3.50
   4   1   7  308.47    9.00
   5   1   7   34.90    1.60
   6   1   7  114.29    4.20
   7   1   7   75.99    3.20
   8   1   7    4.50    1.10
   9   1   7  208.48    8.00
  10   1   7   29.50    2.60
  11   1   7   16.80    3.90
  12   1   7   28.10    5.70
  13   1   7    4.30   12.40
 -10   2   7    0.40    0.90
  -9   2   7    2.20    2.00
  -8   2   7    2.50    2.20
  -7   2   7    0.80    1.30
  -6   2   7    8.60    1.50
  -5   2   7    2.90    1.00
  -4   2   7    8.60    1.10
  -3   2   7  231.78    7.30
  -2   2   7    5.30    0.80
  -1   2   7   90.59    4.00
   0   2   7  133.09    4.80
   1   2   7   56.09    2.10
   2   2   7   56.89    2.00
   3   2   7    8.30    0.70
   4   2   7   50.99    1.90
   5   2   7    4.60    0.70
   6   2   7    9.10    1.00
   7   2   7    0.50    0.80
   8   2   7    7.90    1.20
   9   2   7    5.50    1.40
  10   2   7    1.50    1.20
  11   2   7    0.30    1.30
  12   2   7    1.80    2.90
  -9   3   7    3.50    1.90
  -8   3   7    5.50    1.70
  -7   3   7   19.30    2.40
  -6   3   7    1.90    1.00
  -5   3   7  107.39    4.00
  -4   3   7    5.50    0.90
  -3   3   7  848.92   22.60
  -2   3   7  320.17    9.00
  -1   3   7  486.35   15.90
   0   3   7  807.72   28.00
   1   3   7  138.49    4.60
   2   3   7   20.60    1.10
   3   3   7  238.28    7.00
   4   3   7  825.02   26.50
   5   3   7  279.57    8.40
   6   3   7   40.00    2.00
   7   3   7  230.38    8.30
   8   3   7    4.80    1.10
   9   3   7  124.69    5.90
  10   3   7   43.70    4.20
  11   3   7   21.60    3.00
  12   3   7   15.70    5.60
  13   3   7    1.70   13.50
  -9   4   7    1.60    3.10
  -8   4   7    3.40    1.50
  -7   4   7   15.60    2.00
  -6   4   7    0.30    1.00
  -5   4   7   84.69    4.00
  -4   4   7   58.19    2.80
  -3   4   7    1.20    0.80
  -2   4   7   63.69    2.40
  -1   4   7   76.69    3.50
   0   4   7  323.17    9.90
   1   4   7   63.29    2.20
   2   4   7 1804.82  115.69
   3   4   7  146.99    4.80
   4   4   7  951.60   36.40
   5   4   7  768.22   23.00
   6   4   7   17.90    1.30
   7   4   7  284.27   10.30
   8   4   7    0.80    1.00
   9   4   7   17.10    1.80
  10   4   7    7.50    1.70
  11   4   7    0.50    3.30
  12   4   7   16.50   47.40
  -9   5   7    0.40    1.10
  -8   5   7    3.20    2.50
  -7   5   7   39.00    2.70
  -6   5   7    3.50    1.30
  -5   5   7   24.30    2.10
  -4   5   7   22.40    1.70
  -3   5   7  314.17   10.90
  -2   5   7  190.08    5.90
  -1   5   7   95.19    3.50
   0   5   7  232.48    8.00
   1   5   7   35.80    1.60
   2   5   7  382.36   13.60
   3   5   7   89.69    3.00
   4   5   7   11.80    0.90
   5   5   7  136.89    4.00
   6   5   7   34.90    2.00
   7   5   7   21.30    1.50
   8   5   7    6.30    1.20
   9   5   7   10.20    1.40
  10   5   7   11.50    1.80
  11   5   7    0.90    1.90
  12   5   7    0.00   17.70
  -9   6   7    0.50    0.90
  -8   6   7    2.30    1.20
  -7   6   7   33.80    2.60
  -6   6   7   23.40    2.30
  -5   6   7   72.19    3.70
  -4   6   7    4.50    1.30
  -3   6   7   80.49    3.40
  -2   6   7  137.69    4.90
  -1   6   7  475.75   13.00
   0   6   7  544.45   16.40
   1   6   7  284.47    8.50
   2   6   7 1273.27   44.70
   3   6   7   17.50    0.90
   4   6   7  898.51   32.50
   5   6   7  219.88    7.00
   6   6   7  136.99    6.00
   7   6   7  220.38   11.20
   8   6   7    8.70    1.30
   9   6   7  144.29   12.80
  10   6   7   23.90    3.20
  11   6   7    0.00   19.90
  12   6   7   12.90    4.50
  -9   7   7    0.70    0.90
  -8   7   7    0.10    0.90
  -7   7   7    0.10    0.90
  -6   7   7    0.20    1.00
  -5   7   7    4.90    1.30
  -4   7   7    7.40    2.10
  -3   7   7    1.80    1.50
  -2   7   7    1.60    0.90
  -1   7   7  177.58    5.70
   0   7   7   46.50    2.00
   1   7   7    0.50    0.60
   2   7   7  130.99    4.20
   3   7   7  185.18    5.70
   4   7   7   98.19    3.70
   5   7   7    0.80    0.80
   6   7   7   34.00    2.30
   7   7   7   68.99    4.20
   8   7   7    4.20    1.10
   9   7   7   33.00    5.10
  10   7   7   44.90    5.30
  11   7   7    5.40   25.60
  12   7   7    3.80   18.70
  -8   8   7    0.70    0.90
  -7   8   7    1.40    0.90
  -6   8   7    0.90    1.00
  -5   8   7    4.40    1.50
  -4   8   7    9.00    1.80
  -3   8   7   76.59    4.00
  -2   8   7   91.89    4.20
  -1   8   7   73.49    2.80
   0   8   7    6.10    0.90
   1   8   7   15.90    1.20
   2   8   7   79.19    3.40
   3   8   7    9.60    1.10
   4   8   7  124.39    4.60
   5   8   7    8.50    1.20
   6   8   7   10.30    1.30
   7   8   7   16.70    1.60
   8   8   7    0.30    1.10
   9   8   7   19.90    3.30
  10   8   7   17.00    3.10
  11   8   7    4.70    3.50
  12   8   7    0.00    2.20
  -8   9   7    1.10    0.90
  -7   9   7    4.40    1.10
  -6   9   7    0.70    0.80
  -5   9   7   35.00    2.40
  -4   9   7    5.60    1.40
  -3   9   7  154.18    6.70
  -2   9   7    8.20    1.30
  -1   9   7   94.09    4.10
   0   9   7  155.28    5.70
   1   9   7  142.49    6.00
   2   9   7  359.66   12.50
   3   9   7   97.89    3.90
   4   9   7   43.90    2.70
   5   9   7   65.59    2.90
   6   9   7   48.60    2.70
   7   9   7   59.39    3.40
   8   9   7    4.60    1.60
   9   9   7   69.09    8.60
  10   9   7   37.30    3.80
  11   9   7    0.50   18.90
  -7  10   7    2.20    1.40
  -6  10   7    1.40    1.50
  -5  10   7    6.60    1.30
  -4  10   7    9.60    1.50
  -3  10   7    4.50    1.20
  -2  10   7   19.90    1.70
  -1  10   7    0.40    1.00
   0  10   7   51.09    3.40
   1  10   7   10.30    1.60
   2  10   7   69.09    3.90
   3  10   7    0.60    1.10
   4  10   7   29.70    2.30
   5  10   7    1.90    1.10
   6  10   7   51.89    3.30
   7  10   7   63.69    4.50
   8  10   7    1.10    1.40
   9  10   7   27.20    3.50
  10  10   7    1.20    1.50
  11  10   7    1.50    1.20
  -7  11   7    1.70    1.20
  -6  11   7    0.30    1.40
  -5  11   7   33.10    3.40
  -4  11   7    0.50    1.00
  -3  11   7    7.60    1.20
  -2  11   7    3.50    1.20
  -1  11   7   42.80    3.20
   0  11   7   12.10    1.90
   1  11   7  141.99    6.20
   2  11   7   83.39    4.60
   3  11   7   10.10    1.60
   4  11   7   35.80    2.80
   5  11   7   33.30    2.50
   6  11   7    5.40    1.50
   7  11   7    4.60    1.20
   8  11   7   18.60    2.50
   9  11   7    0.00    1.30
  10  11   7    0.80    1.20
  -6  12   7    5.00    1.60
  -5  12   7   24.00    2.90
  -4  12   7   11.70    2.10
  -3  12   7   28.90    2.50
  -2  12   7   25.40    2.00
  -1  12   7   13.90    2.40
   0  12   7   27.80    3.10
   1  12   7    7.00    1.60
   2  12   7  223.28    8.90
   3  12   7    4.10    1.40
   4  12   7   21.50    2.20
   5  12   7   27.10    1.90
   6  12   7   24.40    2.10
   7  12   7   30.10    2.50
   8  12   7    0.30    1.30
   9  12   7    3.10    1.50
  -5  13   7    0.10    1.40
  -4  13   7    0.40    1.80
  -3  13   7    0.90    1.20
  -2  13   7    5.60    1.30
  -1  13   7    1.30    1.10
   0  13   7    0.70    1.10
   1  13   7    0.20    1.20
   2  13   7   11.20    1.40
   3  13   7   23.40    2.20
   4  13   7    8.20    1.30
   5  13   7    2.40    1.10
   6  13   7    2.30    1.30
   7  13   7    1.70    1.70
   8  13   7    0.90    1.20
   9  13   7    0.20    0.70
  -4  14   7    0.00    2.40
  -3  14   7    3.90    1.20
  -2  14   7    5.40    1.50
  -1  14   7    7.70    1.90
   0  14   7   19.80    2.70
   1  14   7    0.50    1.00
   2  14   7    1.20    0.90
   3  14   7    0.60    0.90
   4  14   7    2.30    0.90
   5  14   7    0.40    0.90
   6  14   7    1.10    1.30
   7  14   7    1.00    1.10
   8  14   7    0.50    0.90
  -3  15   7    1.90    1.00
  -2  15   7    2.30    1.30
  -1  15   7    1.60    1.50
   0  15   7   11.50    2.10
   1  15   7    3.90    1.30
   2  15   7    2.30    1.20
   3  15   7    1.70    1.10
   4  15   7   19.70    1.90
   5  15   7    1.80    0.80
   6  15   7    2.00    1.30
  -1  16   7    0.30    0.90
   0  16   7    0.40    1.00
   1  16   7    0.30    1.10
   2  16   7    0.60    1.10
   3  16   7    0.60    1.10
   4  16   7    0.40    0.70
   0 -12   8    6.30    1.50
   1 -12   8    8.80    1.40
   2 -12   8    4.10    1.00
   3 -12   8   18.50    3.00
  -2 -11   8    1.30    2.50
  -1 -11   8    0.50   20.60
   0 -11   8    0.00    1.00
   1 -11   8    2.20    1.10
   2 -11   8    0.10    0.90
   3 -11   8    2.30    1.00
   4 -11   8    1.90    1.00
   5 -11   8    1.50    0.80
   6 -11   8    0.30    0.80
  -4 -10   8    4.10   23.10
  -3 -10   8    0.30    1.90
  -2 -10   8    6.50   24.60
  -1 -10   8    3.60    3.80
   0 -10   8    7.40    2.20
   1 -10   8    8.50    1.50
   2 -10   8   57.49    3.80
   3 -10   8  121.79    7.70
   4 -10   8    0.90    0.90
   5 -10   8   10.30    1.40
   6 -10   8   11.50    1.90
   7 -10   8    1.90    1.10
  -5  -9   8    2.80    2.70
  -4  -9   8    0.70    3.80
  -3  -9   8    0.50    3.60
  -2  -9   8    8.00    3.10
  -1  -9   8    0.30    2.30
   0  -9   8    7.10    3.60
   1  -9   8    0.90    1.20
   2  -9   8   13.70    2.00
   3  -9   8   22.90    1.90
   4  -9   8    3.30    1.10
   5  -9   8    6.50    1.50
   6  -9   8    3.80    1.10
   7  -9   8    1.50    2.70
   8  -9   8    3.70    1.20
  -6  -8   8    4.40    1.60
  -5  -8   8    1.90    3.80
  -4  -8   8    5.60    5.10
  -3  -8   8    0.50    3.00
  -2  -8   8    4.70    2.20
  -1  -8   8    3.40    3.00
   0  -8   8   10.50    5.60
   1  -8   8    1.30    2.30
   2  -8   8   23.90    2.70
   3  -8   8   17.60    2.40
   4  -8   8   16.60    1.70
   5  -8   8    9.90    1.20
   6  -8   8    2.20    1.00
   7  -8   8    0.60    1.00
   8  -8   8    0.70    1.20
   9  -8   8    0.70    0.90
  -6  -7   8    0.00    2.00
  -5  -7   8    1.10    1.60
  -4  -7   8    0.00    3.90
  -3  -7   8    2.70    1.80
  -2  -7   8   69.79   18.80
  -1  -7   8    2.70    4.40
   0  -7   8  275.87   38.60
   1  -7   8   27.10    3.90
   2  -7   8    2.20    1.20
   3  -7   8  346.67   14.30
   4  -7   8   29.10    2.00
   5  -7   8  131.49    6.10
   6  -7   8   29.00    2.10
   7  -7   8    0.70    1.10
   8  -7   8    6.10    1.70
   9  -7   8    9.50    2.70
  10  -7   8   15.70    1.80
  -7  -6   8    1.80    1.30
  -6  -6   8    3.30    1.60
  -5  -6   8    0.00    3.60
  -4  -6   8    8.00    3.20
  -3  -6   8    6.80    3.40
  -2  -6   8    2.90    2.00
  -1  -6   8   10.30    2.90
   0  -6   8   13.00    6.80
   1  -6   8  248.38  292.37
   2  -6   8   51.69    3.70
   3  -6   8  257.47    9.80
   4  -6   8   17.10    1.50
   5  -6   8  181.78    9.10
   6  -6   8   42.90    2.60
   7  -6   8   24.70    2.40
   8  -6   8   22.40    2.30
   9  -6   8    1.20    1.30
  10  -6   8    4.50    1.30
  11  -6   8    7.30    2.50
  -8  -5   8    0.10    1.50
  -7  -5   8    0.70    1.00
  -6  -5   8    2.60    1.40
  -5  -5   8   10.10    2.60
  -4  -5   8   17.40    8.70
  -3  -5   8   16.50    3.40
  -2  -5   8   43.60    6.70
  -1  -5   8    3.30    1.80
   0  -5   8   91.29   78.19
   1  -5   8   32.40    7.70
   2  -5   8    7.60    2.10
   3  -5   8  181.68    7.70
   4  -5   8   12.00    1.30
   5  -5   8   87.49    3.70
   6  -5   8   73.39    3.20
   7  -5   8    1.70    1.20
   8  -5   8    0.30    1.00
   9  -5   8    2.40    1.40
  10  -5   8    0.30    1.30
  11  -5   8    0.70    1.00
  -8  -4   8    0.00    1.00
  -7  -4   8    2.10    1.00
  -6  -4   8   14.60    4.50
  -5  -4   8    1.50    2.40
  -4  -4   8   16.90    3.50
  -3  -4   8   41.80    4.60
  -2  -4   8   99.09   10.80
  -1  -4   8  248.78   36.00
   0  -4   8  126.29    9.80
   1  -4   8 1001.10  162.58
   2  -4   8    0.10    0.90
   3  -4   8   76.29    4.00
   4  -4   8   43.50    2.30
   5  -4   8  577.44   20.80
   6  -4   8  105.09    4.10
   7  -4   8  129.99    6.10
   8  -4   8   72.39    5.10
   9  -4   8    0.00    1.40
  10  -4   8   29.40    3.20
  11  -4   8    9.10    2.90
  -8  -3   8    0.10    1.20
  -7  -3   8    2.60    1.10
  -6  -3   8    1.00    2.20
  -5  -3   8    5.20    4.20
  -4  -3   8   34.80    3.80
  -3  -3   8    6.00    2.20
  -2  -3   8  223.18   26.20
  -1  -3   8    6.80    1.80
   0  -3   8  577.44   56.69
   1  -3   8  612.44   43.90
   2  -3   8    6.60    1.90
   3  -3   8  184.48    6.80
   4  -3   8   23.20    1.30
   5  -3   8   24.40    1.70
   6  -3   8   67.29    4.20
   7  -3   8    0.70    1.00
   8  -3   8    0.50    1.20
   9  -3   8   13.60    1.80
  10  -3   8   17.30    2.40
  11  -3   8    1.50    1.30
  12  -3   8    3.10    1.50
  -9  -2   8    0.50    0.80
  -8  -2   8    0.00    1.90
  -7  -2   8    1.90    1.10
  -6  -2   8    0.80    2.20
  -5  -2   8   41.60    3.80
  -4  -2   8   58.49    6.40
  -3  -2   8   12.00    2.30
  -2  -2   8   89.19    7.80
  -1  -2   8  135.69   10.70
   0  -2   8    1.10    1.20
   1  -2   8  177.78   10.10
   2  -2   8    2.10    1.10
   3  -2   8   32.80    1.80
   4  -2   8    2.50    0.60
   5  -2   8    7.60    0.90
   6  -2   8   19.60    1.60
   7  -2   8   74.29    3.40
   8  -2   8   36.40    2.60
   9  -2   8    0.40    1.00
  10  -2   8    1.20    1.30
  11  -2   8    0.50    1.40
  12  -2   8    0.00    1.20
  -9  -1   8    1.80    1.70
  -8  -1   8    0.30    2.40
  -7  -1   8    9.40    1.90
  -6  -1   8    0.70    1.30
  -5  -1   8   29.40    3.00
  -4  -1   8   86.59    7.20
  -3  -1   8   18.60    3.00
  -2  -1   8  323.87   26.70
  -1  -1   8   12.90    1.70
   0  -1   8  472.85   36.20
   1  -1   8  663.73   34.70
   2  -1   8  687.83   34.10
   3  -1   8  924.81   34.30
   4  -1   8    5.30    0.80
   5  -1   8  584.14   19.10
   6  -1   8  124.59    4.90
   7  -1   8  105.49    4.40
   8  -1   8  117.19    5.20
   9  -1   8   93.99    5.10
  10  -1   8   25.30    2.00
  11  -1   8    4.10    1.30
  12  -1   8    0.90    1.50
  -9   0   8    4.10    1.90
  -8   0   8    2.40    2.10
  -7   0   8    5.70    1.80
  -6   0   8    2.00    2.20
  -5   0   8   17.70    2.90
  -4   0   8   38.40    6.60
  -3   0   8    1.70    1.20
  -2   0   8   40.10    4.60
  -1   0   8  250.37   33.80
   0   0   8    3.90    1.20
   1   0   8   12.90    8.00
   2   0   8   11.70    1.50
   3   0   8  288.17    9.10
   4   0   8   97.59    3.30
   5   0   8 1271.67   45.50
   6   0   8  156.28    6.10
   7   0   8  108.09    4.40
   8   0   8  266.47   13.50
   9   0   8    0.30    0.80
  10   0   8    0.90    0.90
  11   0   8   29.10    3.10
  12   0   8    1.30    1.60
  -9   1   8    5.10    1.70
  -8   1   8    1.60    1.90
  -7   1   8    3.90    1.70
  -6   1   8    0.30    3.90
  -5   1   8    0.40    2.10
  -4   1   8  100.99    6.90
  -3   1   8    5.40    1.40
  -2   1   8   19.90    2.40
  -1   1   8    6.80    2.90
   0   1   8  641.44   53.99
   1   1   8   63.99    5.10
   2   1   8  623.74   32.00
   3   1   8 1542.55   78.19
   4   1   8  236.18    6.80
   5   1   8    5.50    0.90
   6   1   8   10.10    1.00
   7   1   8    3.00    0.90
   8   1   8    0.40    1.00
   9   1   8    2.50    1.10
  10   1   8    2.00    0.90
  11   1   8    0.20    0.90
  12   1   8    2.30    1.10
  -9   2   8    0.00    1.30
  -8   2   8    2.80    2.10
  -7   2   8    6.00    2.70
  -6   2   8    3.30    4.30
  -5   2   8   42.50    5.70
  -4   2   8  103.29    8.00
  -3   2   8  122.09    7.70
  -2   2   8   41.00    3.60
  -1   2   8    3.80    2.30
   0   2   8  754.32   76.39
   1   2   8 1401.36  253.47
   2   2   8  341.47   12.90
   4   2   8 1378.96   85.89
   5   2   8  423.66   13.30
   6   2   8  177.58    5.40
   7   2   8   86.99    3.90
   8   2   8  190.58    8.10
   9   2   8   26.00    2.30
  10   2   8   10.10    1.50
  11   2   8    1.10    0.90
  12   2   8    4.30    1.20
  -9   3   8    1.80    1.50
  -8   3   8    1.20    1.90
  -7   3   8    0.90    1.20
  -6   3   8    2.50    7.50
  -5   3   8    4.10    2.10
  -4   3   8   63.19    7.00
  -3   3   8   12.80    1.40
  -2   3   8   29.40    2.50
  -1   3   8   14.00    2.90
   0   3   8  405.26   51.59
   1   3   8   46.20    5.10
   2   3   8  466.05   25.60
   3   3   8 1434.56   87.09
   4   3   8  293.67    8.30
   5   3   8    6.40    0.90
   6   3   8   35.70    1.80
   7   3   8   19.80    1.60
   8   3   8   38.30    2.60
   9   3   8    0.80    1.00
  10   3   8   11.90    1.40
  11   3   8    2.50    1.20
  12   3   8    4.80    1.30
  -9   4   8    0.00    2.00
  -8   4   8    1.90    1.90
  -7   4   8    0.30    1.20
  -6   4   8    2.30    2.10
  -5   4   8   33.80    2.90
  -4   4   8  129.89    6.70
  -3   4   8    1.50    1.10
  -2   4   8   66.09    4.60
  -1   4   8  370.36   32.40
   0   4   8    6.40    1.20
   1   4   8  162.28    8.10
   2   4   8   17.40    1.50
   3   4   8  351.06   10.90
   4   4   8  121.49    3.80
   5   4   8 1060.69   37.10
   6   4   8  130.19    4.40
   7   4   8   51.89    3.20
   8   4   8  240.38   12.10
   9   4   8    1.00    1.00
  10   4   8    1.80    0.90
  11   4   8    9.50    1.50
  12   4   8    2.60    1.20
  -9   5   8    0.60    2.00
  -8   5   8    1.50    3.30
  -7   5   8    6.20    2.40
  -6   5   8    0.10    1.30
  -5   5   8   15.60    3.10
  -4   5   8  104.99    7.10
  -3   5   8   35.60    3.10
  -2   5   8  452.45   27.40
  -1   5   8   17.60    1.70
   0   5   8  639.04   35.30
   1   5   8  424.56   34.00
   2   5   8  606.64   32.80
   3   5   8  761.92   25.80
   4   5   8   10.30    0.90
   5   5   8  824.52   24.30
   6   5   8  230.08    7.60
   7   5   8   86.99    4.30
   8   5   8  132.69    8.30
   9   5   8   79.39    5.10
  10   5   8   12.20    1.50
  11   5   8    8.20    1.50
  12   5   8    0.20    1.10
  -9   6   8    0.20    2.00
  -8   6   8    0.20    2.50
  -7   6   8    0.60    1.20
  -6   6   8    2.20    2.30
  -5   6   8    9.00    3.90
  -4   6   8   47.30    6.70
  -3   6   8   18.00    2.30
  -2   6   8   77.69    7.90
  -1   6   8  155.88   10.70
   0   6   8    2.10    1.20
   1   6   8  113.99    8.50
   2   6   8    3.30    1.00
   3   6   8   14.80    1.20
   4   6   8    2.30    0.70
   5   6   8    5.60    0.90
   6   6   8    3.40    1.00
   7   6   8   52.19    2.40
   8   6   8   24.20    2.10
   9   6   8    3.20    1.10
  10   6   8   14.20    1.50
  11   6   8    0.30    1.20
  12   6   8    1.00    1.10
  -8   7   8    0.30    1.60
  -7   7   8    3.60    1.80
  -6   7   8    0.90    2.30
  -5   7   8    0.00    4.20
  -4   7   8   17.90    3.80
  -3   7   8   11.60    2.30
  -2   7   8  330.87   27.30
  -1   7   8    7.40    1.80
   0   7   8  952.30   56.39
   1   7   8  716.73   46.10
   2   7   8    2.80    1.10
   3   7   8  271.47    8.90
   4   7   8    0.90    0.70
   5   7   8   29.70    1.90
   6   7   8  127.99    5.30
   7   7   8   19.60    2.10
   8   7   8    9.90    1.30
   9   7   8   39.70    4.00
  10   7   8   10.60    2.00
  11   7   8    0.10    1.00
  12   7   8    0.00    1.50
  -8   8   8    0.80    1.50
  -7   8   8    0.90    1.30
  -6   8   8   24.60    4.80
  -5   8   8   13.20    2.60
  -4   8   8   28.40    3.60
  -3   8   8   51.99    4.50
  -2   8   8  159.08   11.00
  -1   8   8  339.57   35.30
   0   8   8  118.29   10.40
   1   8   8 1076.19  174.78
   2   8   8    6.40    1.10
   3   8   8   47.10    2.70
   4   8   8   32.90    2.10
   5   8   8  326.97   11.40
   6   8   8   97.99    3.70
   7   8   8   97.39    4.70
   8   8   8  138.59    6.60
   9   8   8    0.50    1.00
  10   8   8   37.90    3.40
  11   8   8    2.40    1.20
  12   8   8    0.20    0.80
  -7   9   8    1.00    1.20
  -6   9   8    2.80    1.80
  -5   9   8    8.30    2.80
  -4   9   8   67.59    8.70
  -3   9   8   30.20    3.50
  -2   9   8   66.69    6.80
  -1   9   8    3.80    1.90
   0   9   8   21.60   73.49
   1   9   8   26.60    7.20
   2   9   8   16.80    2.80
   3   9   8  114.29    5.00
   4   9   8    4.20    1.10
   5   9   8  105.59    4.40
   6   9   8   71.39    3.00
   7   9   8    6.00    1.50
   8   9   8   10.30    1.60
   9   9   8    0.90    1.70
  10   9   8    2.30    1.40
  11   9   8    0.80    1.00
  -7  10   8    5.30    2.20
  -6  10   8    1.10    1.70
  -5  10   8    1.30    3.90
  -4  10   8   38.20    3.50
  -3  10   8   10.00    3.70
  -2  10   8    8.10    2.00
  -1  10   8   15.60    3.00
   0  10   8   27.60    6.80
   1  10   8  274.57  274.77
   2  10   8   42.50    3.30
   3  10   8  165.18    6.90
   4  10   8    2.40    1.20
   5  10   8  110.49    5.90
   6  10   8   17.90    1.70
   7  10   8   14.60    1.90
   8  10   8   37.10    3.20
   9  10   8    1.20    1.50
  10  10   8    2.40    1.70
  11  10   8    5.10    1.20
  -6  11   8    3.70    1.90
  -5  11   8    6.00    2.40
  -4  11   8    0.20    3.90
  -3  11   8    2.20    1.80
  -2  11   8  125.49   19.10
  -1  11   8    8.00    4.30
   0  11   8  162.68   35.80
   1  11   8   26.50    4.10
   2  11   8    0.60    1.30
   3  11   8  371.06   15.70
   4  11   8   50.89    2.90
   5  11   8  102.89    4.90
   6  11   8   58.29    3.50
   7  11   8    2.00    1.10
   8  11   8   13.50    2.60
   9  11   8    0.40    1.30
  10  11   8    3.00    1.40
  -6  12   8    1.20    1.40
  -5  12   8    1.00    3.90
  -4  12   8   13.20    5.20
  -3  12   8    1.70    3.00
  -2  12   8    3.50    2.20
  -1  12   8    7.10    2.90
   0  12   8   17.60    5.20
   1  12   8    3.50    3.10
   2  12   8   21.10    2.20
   3  12   8   27.80    2.60
   4  12   8    9.40    1.60
   5  12   8    4.00    1.30
   6  12   8    2.40    1.00
   7  12   8    0.50    1.00
   8  12   8    0.30    1.60
   9  12   8    1.20    1.20
  -5  13   8    3.50    2.20
  -4  13   8    7.80    3.80
  -3  13   8    1.70    3.60
  -2  13   8   11.70    3.10
  -1  13   8    0.80    2.30
   0  13   8   15.50    3.50
   1  13   8    1.60    1.30
   2  13   8   11.50    1.60
   3  13   8   44.40    3.00
   4  13   8    7.50    1.30
   5  13   8    4.30    1.20
   6  13   8    3.00    1.00
   7  13   8    1.20    1.60
   8  13   8    6.40    2.30
   9  13   8    1.10    1.10
  -4  14   8    9.30   25.20
  -3  14   8    0.40    1.80
  -2  14   8    5.50   26.80
  -1  14   8    6.30    3.80
   0  14   8    5.30    2.50
   1  14   8    4.50    1.20
   2  14   8   56.29    4.00
   3  14   8   89.89    4.30
   4  14   8    0.20    0.90
   5  14   8    7.50    1.20
   6  14   8   15.20    2.10
   7  14   8    1.30    1.10
   8  14   8    6.80    1.40
  -2  15   8    0.80    2.50
  -1  15   8    0.50   19.40
   0  15   8    0.70    1.60
   1  15   8    2.20    1.20
   2  15   8    0.70    1.20
   3  15   8    2.40    1.10
   4  15   8    5.80    1.20
   5  15   8    0.10    0.70
   6  15   8    0.30    0.80
   0  16   8    7.80    1.60
   1  16   8   15.30    1.90
   2  16   8    8.20    1.20
   3  16   8   12.90    1.50
   4  16   8    1.50    0.80
  -1 -11   9   16.90    5.20
   0 -11   9    2.80    1.30
   1 -11   9    5.90    1.20
   2 -11   9    2.80    1.40
   3 -11   9    1.70    0.90
   4 -11   9    8.60    1.20
  -3 -10   9    0.20    1.70
  -2 -10   9    0.10    1.30
  -1 -10   9    0.80    1.00
   0 -10   9    7.70    1.60
   1 -10   9    1.00    1.10
   2 -10   9    7.50    1.50
   3 -10   9    0.80    1.10
   4 -10   9    1.40    1.00
   5 -10   9    3.10    1.10
   6 -10   9    6.50    2.20
  -4  -9   9    1.20    1.40
  -3  -9   9    8.10    1.70
  -2  -9   9    1.00    1.00
  -1  -9   9    3.40    1.40
   0  -9   9    1.70    1.20
   1  -9   9    6.40    1.30
   2  -9   9    2.30    1.20
   3  -9   9    3.20    1.10
   4  -9   9    0.50    0.80
   5  -9   9    0.40    0.80
   6  -9   9    0.50    0.90
   7  -9   9    1.20    1.10
   8  -9   9    2.90    1.20
  -5  -8   9    0.70    1.30
  -4  -8   9    0.70    1.00
  -3  -8   9    7.60    1.60
  -2  -8   9    0.20    0.90
  -1  -8   9   17.40    1.90
   0  -8   9    4.80    1.50
   1  -8   9   23.90    2.80
   2  -8   9  124.89    6.80
   3  -8   9    0.60    1.00
   4  -8   9   48.30    2.90
   5  -8   9   19.20    1.90
   6  -8   9   10.20    1.70
   7  -8   9   11.10    1.80
   8  -8   9   11.30    3.30
   9  -8   9    2.00    1.60
  -6  -7   9    0.70    1.10
  -5  -7   9    0.90    1.00
  -4  -7   9    4.40    1.40
  -3  -7   9    2.20    1.50
  -2  -7   9   31.60    3.10
  -1  -7   9    9.90    1.80
   0  -7   9    9.20    1.80
   1  -7   9   55.29    4.50
   2  -7   9   15.40    2.20
   3  -7   9    0.80    1.10
   4  -7   9   47.00    3.90
   5  -7   9    3.00    1.10
   6  -7   9    0.90    0.90
   7  -7   9    1.20    0.90
   8  -7   9    0.60    1.70
   9  -7   9    1.90    1.70
  -6  -6   9    1.70    1.00
  -5  -6   9    7.10    1.40
  -4  -6   9    5.00    1.10
  -3  -6   9   20.70    2.80
  -2  -6   9   11.50    1.60
  -1  -6   9    0.90    1.20
   0  -6   9    7.80    1.60
   1  -6   9   47.30    3.80
   2  -6   9  100.39    5.00
   3  -6   9    3.20    1.10
   4  -6   9   20.10    1.70
   5  -6   9    4.90    1.20
   6  -6   9   22.60    2.20
   7  -6   9   11.40    1.50
   8  -6   9    0.40    1.00
   9  -6   9    1.20    1.70
  10  -6   9    0.40    1.40
  -7  -5   9    0.50    0.80
  -6  -5   9    5.30    1.50
  -5  -5   9    0.10    0.80
  -4  -5   9   45.70    3.20
  -3  -5   9  122.49    6.10
  -2  -5   9    9.00    1.30
  -1  -5   9   38.30    2.50
   0  -5   9   27.30    2.20
   1  -5   9  178.38    7.10
   2  -5   9  106.49    4.30
   3  -5   9   28.00    2.00
   4  -5   9   97.49    3.80
   5  -5   9   17.20    1.60
   6  -5   9  259.57   10.30
   7  -5   9   25.90    2.40
   8  -5   9    1.50    1.40
   9  -5   9   20.80    3.50
  10  -5   9    1.20    2.30
  11  -5   9    0.50    1.40
  -7  -4   9    0.10    0.90
  -6  -4   9    0.70    0.90
  -5  -4   9    3.30    1.10
  -4  -4   9    1.60    1.00
  -3  -4   9    0.20    0.90
  -2  -4   9   51.29    2.80
  -1  -4   9    5.00    1.30
   0  -4   9   65.39    2.50
   1  -4   9    1.30    1.00
   2  -4   9    5.10    1.10
   3  -4   9   10.90    1.40
   4  -4   9  282.17    9.80
   5  -4   9   22.30    1.90
   6  -4   9   90.99    4.20
   7  -4   9  160.98    8.20
   8  -4   9    0.70    1.30
   9  -4   9   25.20    5.60
  10  -4   9   20.20    5.40
  11  -4   9    0.10    2.60
  -8  -3   9    0.90    0.90
  -7  -3   9    1.20    1.20
  -6  -3   9    5.90    1.20
  -5  -3   9    0.70    1.00
  -4  -3   9    5.50    1.30
  -3  -3   9    9.00    1.40
  -2  -3   9    7.60    1.40
  -1  -3   9  316.77   10.00
   0  -3   9    2.70    1.00
   1  -3   9   49.70    2.10
   2  -3   9   67.19    2.60
   3  -3   9   10.20    1.10
   4  -3   9   93.59    3.80
   5  -3   9   42.30    2.30
   6  -3   9   64.99    3.60
   7  -3   9   28.60    2.80
   8  -3   9    1.00    1.50
   9  -3   9    0.40    1.80
  10  -3   9    6.80    4.40
  11  -3   9    0.00    2.60
  -8  -2   9    0.00    1.20
  -7  -2   9    0.10    2.20
  -6  -2   9    0.80    1.20
  -5  -2   9    1.20    1.10
  -4  -2   9   39.20    2.80
  -3  -2   9   19.90    1.80
  -2  -2   9    6.30    1.10
  -1  -2   9  392.86   14.00
   0  -2   9  105.59    3.70
   1  -2   9  140.29    4.10
   2  -2   9  422.56   13.00
   3  -2   9    4.10    0.70
   4  -2   9  724.43   23.60
   5  -2   9  110.09    4.70
   6  -2   9  282.67   14.40
   7  -2   9  324.77   14.10
   8  -2   9   18.50    1.80
   9  -2   9  126.09    9.10
  10  -2   9    1.50    2.30
  11  -2   9    4.40    3.40
  12  -2   9    0.70   15.50
  -8  -1   9    0.10    1.20
  -7  -1   9    0.20    1.80
  -6  -1   9    1.70    1.30
  -5  -1   9   14.60    2.00
  -4  -1   9   35.10    2.40
  -3  -1   9    7.40    1.20
  -2  -1   9   21.40    1.70
  -1  -1   9    1.00    0.90
   0  -1   9  127.99    4.20
   1  -1   9    4.10    0.90
   2  -1   9  411.36    9.60
   3  -1   9   16.80    1.10
   4  -1   9    4.00    0.80
   5  -1   9    6.20    1.00
   6  -1   9   14.50    1.50
   7  -1   9    3.30    1.10
   8  -1   9  108.19    6.20
   9  -1   9   11.10    2.20
  10  -1   9    0.10    0.90
  11  -1   9   23.50   36.00
  12  -1   9    0.10   15.10
  -8   0   9    0.40    1.40
  -7   0   9    0.20    1.80
  -6   0   9    1.80    1.30
  -5   0   9   17.30    2.00
  -4   0   9   12.80    1.60
  -3   0   9   10.90    1.40
  -2   0   9   40.20    2.00
  -1   0   9  424.06   13.60
   0   0   9  166.38    5.20
   1   0   9   52.49    2.20
   2   0   9  489.45   12.70
   3   0   9   73.69    2.40
   4   0   9  344.27    9.20
   5   0   9  240.38    6.70
   6   0   9   61.29    2.70
   7   0   9  111.59    5.10
   8   0   9  171.18    7.40
   9   0   9   21.80    3.10
  10   0   9   38.50    3.40
  11   0   9   25.90    3.20
  12   0   9    3.40   16.20
  -8   1   9    9.10    2.20
  -7   1   9    2.30    1.90
  -6   1   9   99.29    6.40
  -5   1   9   13.40    1.80
  -4   1   9   18.00    2.00
  -3   1   9   76.79    3.50
  -2   1   9   19.70    1.90
  -1   1   9  197.98    6.80
   0   1   9  225.58    6.60
   1   1   9  197.08    6.20
   2   1   9  428.06   13.30
   3   1   9  161.08    4.60
   4   1   9 1368.06   57.69
   5   1   9  165.48    5.10
   6   1   9  108.59    4.10
   7   1   9    9.40    1.40
   8   1   9   38.00    2.90
   9   1   9   47.90    3.20
  10   1   9    0.00    1.40
  11   1   9   26.10    5.90
  12   1   9   16.20    4.60
  -8   2   9    1.60    2.10
  -7   2   9    1.60    2.00
  -6   2   9    8.90    1.90
  -5   2   9    0.80    1.20
  -4   2   9    0.20    1.00
  -3   2   9    4.10    1.30
  -2   2   9    0.60    1.00
  -1   2   9   12.30    1.10
   0   2   9   26.40    1.50
   1   2   9   14.00    1.30
   2   2   9    6.50    0.90
   3   2   9   20.50    1.40
   4   2   9  237.58    7.00
   5   2   9   36.40    1.80
   6   2   9   37.20    1.90
   7   2   9   19.40    1.70
   8   2   9   60.69    3.20
   9   2   9   18.60    2.00
  10   2   9    0.00    1.00
  11   2   9    0.30    1.20
  12   2   9    1.10    1.60
  -8   3   9   32.70    3.90
  -7   3   9    2.60    2.20
  -6   3   9   73.09    5.70
  -5   3   9   18.30    2.10
  -4   3   9   11.40    1.60
  -3   3   9  165.88    6.80
  -2   3   9    6.20    1.20
  -1   3   9   32.10    1.80
   0   3   9  191.08    7.00
   1   3   9  425.76   11.80
   2   3   9   55.39    2.20
   3   3   9   59.39    2.30
   4   3   9 1174.18   44.80
   5   3   9  120.59    3.90
   6   3   9  144.79    4.60
   7   3   9   30.30    2.20
   8   3   9   96.19    4.30
   9   3   9   43.70    3.10
  10   3   9    0.70    1.10
  11   3   9    0.10    1.20
  12   3   9    0.70    1.50
  -8   4   9    1.30    1.60
  -7   4   9    0.10    1.80
  -6   4   9   39.40    4.10
  -5   4   9   19.70    2.10
  -4   4   9   31.80    2.60
  -3   4   9   11.10    1.40
  -2   4   9   11.00    1.50
  -1   4   9  385.16   11.40
   0   4   9  171.38    5.20
   1   4   9   43.90    2.00
   2   4   9  838.72   21.50
   3   4   9  131.69    3.90
   4   4   9  852.91   25.70
   5   4   9  157.88    5.20
   6   4   9   43.00    2.50
   7   4   9   76.29    3.60
   8   4   9  275.77   11.70
   9   4   9   22.90    2.50
  10   4   9    1.90    1.60
  11   4   9   36.00    5.90
  12   4   9   15.50    4.70
  -8   5   9    2.20    1.10
  -7   5   9    0.40    1.90
  -6   5   9    1.90    1.40
  -5   5   9    2.40    1.60
  -4   5   9   25.50    1.90
  -3   5   9   36.80    2.30
  -2   5   9    2.40    0.90
  -1   5   9   23.30    1.40
   0   5   9    1.90    0.80
   1   5   9    0.60    0.60
   2   5   9    1.40    1.00
   3   5   9    1.00    0.60
   4   5   9   82.59    2.60
   5   5   9  111.49    3.40
   6   5   9   17.90    1.50
   7   5   9   55.99    3.30
   8   5   9   35.70    2.50
   9   5   9   36.70    2.90
  10   5   9   12.60    2.60
  11   5   9   12.80    5.10
  12   5   9    1.90   17.60
  -8   6   9    0.70    1.90
  -7   6   9    0.30    1.20
  -6   6   9    0.90    1.40
  -5   6   9    2.70    1.50
  -4   6   9  105.69    5.20
  -3   6   9   64.79    2.90
  -2   6   9   11.50    1.30
  -1   6   9  257.77    8.40
   0   6   9  252.17    7.50
   1   6   9   99.69    3.10
   2   6   9  875.21   24.80
   3   6   9    9.90    0.90
   4   6   9  167.18    4.50
   5   6   9  100.79    3.60
   6   6   9  132.69    5.30
   7   6   9  109.29    4.50
   8   6   9   89.49    4.70
   9   6   9   25.90    2.40
  10   6   9    1.30    1.30
  11   6   9   14.80   39.20
  12   6   9    0.10   16.50
  -8   7   9    0.00    1.10
  -7   7   9    3.60    3.40
  -6   7   9    0.60    1.10
  -5   7   9    1.70    1.10
  -4   7   9    9.70    1.60
  -3   7   9   27.30    2.50
  -2   7   9    1.20    1.00
  -1   7   9  340.47   11.60
   0   7   9   49.50    2.40
   1   7   9   58.39    2.20
   2   7   9  165.28    5.00
   3   7   9    6.10    0.80
   4   7   9  381.26   13.60
   5   7   9   40.20    2.30
   6   7   9  292.37   12.60
   7   7   9  284.37   17.60
   8   7   9    1.00    0.90
   9   7   9   38.10    3.80
  10   7   9    1.50    2.30
  11   7   9    2.50    3.70
  12   7   9    0.00   14.60
  -7   8   9    0.90    1.10
  -6   8   9    0.20    1.10
  -5   8   9    2.60    1.20
  -4   8   9    4.70    1.40
  -3   8   9    0.90    1.10
  -2   8   9   23.00    2.20
  -1   8   9    6.40    1.20
   0   8   9    9.00    1.10
   1   8   9    0.80    0.90
   2   8   9    0.10    0.80
   3   8   9    5.20    1.20
   4   8   9   57.79    2.80
   5   8   9   73.89    3.30
   6   8   9    3.40    1.50
   7   8   9   10.90    1.60
   8   8   9    0.30    1.40
   9   8   9    0.30    1.60
  10   8   9    7.50    4.70
  11   8   9    0.00    2.70
  -7   9   9    0.20    1.00
  -6   9   9    4.40    1.50
  -5   9   9    0.40    1.20
  -4   9   9   12.90    1.60
  -3   9   9   92.89    4.50
  -2   9   9    2.40    1.20
  -1   9   9   68.09    3.90
   0   9   9    1.50    1.10
   1   9   9   35.10    2.40
   2   9   9   80.29    4.70
   3   9   9   28.30    2.00
   4   9   9  241.48    8.50
   5   9   9    8.00    1.40
   6   9   9  151.68    5.90
   7   9   9  121.79    6.70
   8   9   9    0.50    1.40
  10   9   9   10.90    5.80
  11   9   9    0.00    2.60
  -6  10   9    0.80    1.10
  -5  10   9    1.30    1.20
  -4  10   9   25.10    2.20
  -3  10   9   47.70    3.00
  -2  10   9    0.60    1.30
  -1  10   9   11.70    1.60
   0  10   9   49.40    3.70
   1  10   9  129.49    6.70
   2  10   9   75.99    4.00
   3  10   9    3.50    1.30
   4  10   9   35.10    2.40
   5  10   9   11.40    1.70
   6  10   9  129.79    5.80
   7  10   9    6.70    1.50
   8  10   9    0.70    1.10
   9  10   9   50.99    5.40
  10  10   9    0.50    2.90
  11  10   9    0.10    1.50
  -6  11   9    1.00    1.30
  -5  11   9    1.50    1.30
  -4  11   9    1.80    1.30
  -3  11   9    1.30    1.00
  -2  11   9   41.20    4.00
  -1  11   9   21.80    2.40
   0  11   9    1.30    1.40
   1  11   9    2.30    1.60
   2  11   9   13.70    1.90
   3  11   9    1.50    1.20
   4  11   9    1.10    1.20
   5  11   9    1.40    1.40
   6  11   9    5.90    1.30
   7  11   9    6.40    1.30
   8  11   9    1.40    1.30
   9  11   9    1.00    1.80
  10  11   9    0.50    1.30
  -5  12   9    0.10    1.20
  -4  12   9    6.50    1.80
  -3  12   9    0.80    1.10
  -2  12   9    2.50    1.30
  -1  12   9   26.40    2.60
   0  12   9    9.40    1.80
   1  12   9  109.39    7.30
   2  12   9  147.99    6.70
   3  12   9    0.60    1.20
   4  12   9  107.39    5.20
   5  12   9   21.30    2.00
   6  12   9    1.50    1.00
   7  12   9    9.10    1.90
   8  12   9    0.60    1.30
   9  12   9    0.20    1.10
  -4  13   9    0.00    1.20
  -3  13   9   11.70    1.70
  -2  13   9    4.10    1.20
  -1  13   9    1.80    1.00
   0  13   9    0.80    1.20
   1  13   9   12.10    1.90
   2  13   9   97.69    5.90
   3  13   9    8.30    1.30
   4  13   9   13.60    1.70
   5  13   9   15.40    1.60
   6  13   9    1.90    1.10
   7  13   9    2.70    1.80
   8  13   9   17.90    3.10
   9  13   9    1.00    2.00
  -3  14   9    0.20    1.70
  -2  14   9    1.40    1.00
  -1  14   9    0.20    1.40
   0  14   9   10.20    2.30
   1  14   9    0.70    1.20
   2  14   9    4.90    1.60
   3  14   9    2.80    1.40
   4  14   9    3.40    1.10
   5  14   9    2.70    0.90
   6  14   9    2.00    1.00
   7  14   9    1.20    1.20
  -2  15   9    0.20    0.80
  -1  15   9    5.80    2.10
   0  15   9    2.00    1.20
   1  15   9    0.60    1.40
   2  15   9    2.20    1.20
   3  15   9    1.30    1.10
   4  15   9   17.30    2.00
   5  15   9    0.70    0.70
   6  15   9    6.60    1.70
   1  16   9    3.00    1.00
   2  16   9    0.60    1.00
   3  16   9    6.70    1.20
  -1 -10  10    0.80    1.00
   0 -10  10    3.40    1.00
   1 -10  10    6.00    1.40
   2 -10  10    0.30    0.90
   3 -10  10    0.40    0.90
   4 -10  10    0.30    0.90
   5 -10  10    3.50    1.10
  -3  -9  10   12.30    3.10
  -2  -9  10    3.60    2.10
  -1  -9  10    5.90    1.80
   0  -9  10   32.60    3.00
   1  -9  10    2.70    1.30
   2  -9  10   12.80    2.10
   3  -9  10   14.30    3.00
   4  -9  10    3.80    1.30
   5  -9  10    2.70    1.80
   6  -9  10    2.40    1.20
   7  -9  10    6.00    2.00
  -4  -8  10    0.00    1.00
  -3  -8  10    0.20    2.70
  -2  -8  10    8.50   26.10
  -1  -8  10    1.70    2.20
   0  -8  10    2.30    1.80
   1  -8  10    0.40    1.20
   2  -8  10    3.50    1.40
   3  -8  10    0.40    1.00
   4  -8  10    0.90    1.00
   5  -8  10    1.30    1.10
   6  -8  10    0.30    0.90
   7  -8  10    0.80    1.00
   8  -8  10    0.50    2.00
  -5  -7  10    0.90    1.10
  -4  -7  10    1.40    3.20
  -3  -7  10    0.00    3.00
  -2  -7  10    8.60    5.10
  -1  -7  10    1.60   21.60
   0  -7  10   36.40   11.20
   1  -7  10    1.50    1.30
   2  -7  10   28.60    2.70
   3  -7  10   14.50    1.70
   4  -7  10   15.40    1.70
   5  -7  10   49.50    3.10
   6  -7  10    0.10    1.10
   7  -7  10    2.00    1.50
   8  -7  10    0.10    2.70
   9  -7  10    3.00    1.50
  -5  -6  10    2.00    1.20
  -4  -6  10    2.30    3.30
  -3  -6  10    0.50    1.80
  -2  -6  10   52.29   10.00
  -1  -6  10    2.70    2.60
   0  -6  10   62.89   11.60
   1  -6  10    1.30    3.80
   2  -6  10    2.30    1.40
   3  -6  10   22.50    2.20
   4  -6  10   22.10    2.30
   5  -6  10   25.80    1.90
   6  -6  10    2.50    1.20
   7  -6  10    9.50    1.60
   8  -6  10    3.00    1.50
   9  -6  10    3.60    1.90
  10  -6  10    7.50    1.80
  -6  -5  10    0.90    1.10
  -5  -5  10    4.20    3.50
  -4  -5  10    1.80    2.90
  -3  -5  10    0.20    0.80
  -2  -5  10    6.60    2.50
  -1  -5  10   14.60    4.80
   0  -5  10    1.40    2.80
   1  -5  10   33.20    4.10
   2  -5  10   23.40    2.20
   3  -5  10   17.70    1.70
   4  -5  10   36.60    2.10
   5  -5  10   31.10    2.60
   6  -5  10   74.69    9.50
   7  -5  10    0.70    1.10
   8  -5  10    2.70    1.30
   9  -5  10    1.30    1.70
  10  -5  10    0.50    1.40
  -6  -4  10    0.00    3.50
  -5  -4  10    1.50    2.60
  -4  -4  10    0.00    2.40
  -3  -4  10    5.50    1.90
  -2  -4  10   59.29    8.40
  -1  -4  10    6.00    2.30
   0  -4  10   23.40    3.30
   1  -4  10   79.39    7.60
   2  -4  10   87.39    6.50
   3  -4  10   42.30    2.50
   4  -4  10    2.10    1.10
   5  -4  10   83.59    4.10
   6  -4  10   47.80    3.10
   7  -4  10    4.80    1.40
   8  -4  10    5.20    1.60
   9  -4  10   16.10    3.40
  10  -4  10   10.90    1.90
  11  -4  10    3.60    1.10
  -7  -3  10    0.70    1.00
  -6  -3  10    0.40    3.80
  -5  -3  10   28.90   10.30
  -4  -3  10   41.80    7.10
  -3  -3  10   53.99    9.70
  -2  -3  10   95.69   10.10
  -1  -3  10   22.80    3.20
   0  -3  10   87.39    6.30
   1  -3  10   15.00    2.40
   2  -3  10   37.30    2.70
   3  -3  10   88.69    4.00
   4  -3  10   12.40    1.40
   5  -3  10  314.37   13.80
   6  -3  10   13.20    2.10
   7  -3  10   54.49    4.60
   8  -3  10   27.60    2.50
   9  -3  10    3.30    1.30
  10  -3  10    4.60    1.60
  11  -3  10    0.60    1.10
  -7  -2  10    0.00    1.00
  -6  -2  10    0.60    4.10
  -5  -2  10    7.70    4.00
  -4  -2  10    0.00    2.70
  -3  -2  10    3.20    1.90
  -2  -2  10   10.40    2.70
  -1  -2  10   63.89    5.30
   0  -2  10   31.80    4.90
   1  -2  10    9.90    2.20
   2  -2  10   22.30    1.80
   3  -2  10    3.60    0.90
   4  -2  10    1.00    0.90
   5  -2  10   14.10    1.40
   6  -2  10   33.20    2.60
   7  -2  10   10.40    1.60
   8  -2  10    2.00    1.10
   9  -2  10    1.50    1.10
  10  -2  10    2.00    1.40
  11  -2  10    0.20    1.10
  -6  -1  10    0.00    3.80
  -5  -1  10   16.90   10.00
  -4  -1  10   53.59   15.10
  -3  -1  10   56.89    5.50
  -2  -1  10  205.58   21.70
  -1  -1  10    0.80    1.80
   0  -1  10  132.39   11.50
   1  -1  10    9.80    1.90
   2  -1  10    4.40    1.10
   3  -1  10   62.19    2.30
   4  -1  10   63.99    2.50
   5  -1  10  140.49    5.00
   6  -1  10   13.60    1.30
   7  -1  10  122.29    6.30
   8  -1  10    0.60    0.90
   9  -1  10    1.10    0.90
  10  -1  10    9.10    1.40
  11  -1  10    1.20    1.50
  12  -1  10    0.90    1.30
  -8   0  10    1.20    1.50
  -7   0  10    0.10    1.50
  -6   0  10    0.00    2.10
  -5   0  10    7.20    2.90
  -4   0  10   15.60    4.00
  -3   0  10   46.30    4.70
  -2   0  10   28.10    2.90
  -1   0  10   83.69   11.20
   0   0  10  431.56   43.20
   1   0  10   15.20    2.00
   2   0  10  172.88    6.50
   3   0  10  433.66   12.80
   4   0  10    3.60    0.80
   5   0  10   62.69    2.70
   6   0  10    7.20    1.10
   7   0  10   81.69    4.20
   8   0  10   34.60    2.50
   9   0  10   11.20    1.40
  10   0  10    9.90    1.50
  11   0  10    1.60    1.10
  12   0  10    6.00    1.70
  -8   1  10    1.10    1.20
  -7   1  10    0.00    1.90
  -6   1  10    0.10    2.60
  -5   1  10    2.10    2.60
  -4   1  10    2.00    1.70
  -3   1  10   77.59    7.00
  -2   1  10   11.60    2.40
  -1   1  10   25.80    3.10
   0   1  10   19.00    2.20
   1   1  10    0.80    1.50
   2   1  10   19.80    1.60
   3   1  10    0.70    0.70
   4   1  10    6.20    1.00
   5   1  10    3.60    0.90
   6   1  10   45.00    2.20
   7   1  10   54.79    3.10
   8   1  10  138.59    7.10
   9   1  10    0.70    1.00
  10   1  10   35.80    2.40
  11   1  10    0.90    0.90
  12   1  10    0.50    0.90
  -8   2  10    0.30    1.00
  -7   2  10    2.60    1.90
  -6   2  10    2.40    2.90
  -5   2  10   39.10    4.60
  -4   2  10   23.10    3.00
  -3   2  10    2.90    1.90
  -2   2  10   69.29    6.60
  -1   2  10   13.50    2.50
   0   2  10  269.07   22.70
   1   2  10   87.89    9.70
   2   2  10  352.06   12.70
   3   2  10  256.27    7.50
   4   2  10    8.00    1.00
   5   2  10  130.99    4.60
   6   2  10    3.90    1.00
   7   2  10  152.08    5.70
   8   2  10  172.58    7.00
   9   2  10   20.70    2.20
  10   2  10   27.10    2.30
  11   2  10    0.60    1.20
  12   2  10   12.90    1.70
  -8   3  10    0.00    1.00
  -7   3  10    0.70    1.80
  -6   3  10    0.00    2.90
  -5   3  10    0.10    4.70
  -4   3  10   21.60    3.00
  -3   3  10    3.50    1.90
  -2   3  10   88.39    6.60
  -1   3  10   15.90    2.50
   0   3  10  221.28   22.30
   1   3  10  143.69    8.20
   2   3  10  296.27   10.00
   3   3  10  225.08    7.10
   4   3  10    2.00    0.80
   5   3  10  128.89    4.30
   6   3  10   14.70    1.40
   7   3  10  241.78    9.30
   8   3  10  266.17   12.20
   9   3  10   36.70    2.80
  10   3  10   67.09    4.10
  11   3  10    0.30    0.80
  12   3  10   20.60    2.50
  -8   4  10    0.50    1.20
  -7   4  10    1.10    1.90
  -6   4  10    0.30    2.70
  -5   4  10    5.10    2.70
  -4   4  10    3.90    1.70
  -3   4  10   75.79    7.20
  -2   4  10   12.40    2.40
  -1   4  10   21.50    3.10
   0   4  10    3.50    2.10
   1   4  10    0.50    1.50
   2   4  10   46.90    2.30
   3   4  10    1.30    0.80
   4   4  10   30.00    1.70
   5   4  10    3.30    1.00
   6   4  10   39.20    2.10
   7   4  10   49.30    2.80
   8   4  10   93.39    4.40
   9   4  10    0.60    1.00
  10   4  10   11.00    1.50
  11   4  10    2.50    0.90
  12   4  10    1.30    1.00
  -8   5  10    0.00    1.90
  -7   5  10    2.30    1.90
  -6   5  10    1.30    3.30
  -5   5  10   19.30    2.90
  -4   5  10   42.90    3.90
  -3   5  10   51.29    4.70
  -2   5  10   27.10    2.90
  -1   5  10  128.29   11.20
   0   5  10  537.75   43.90
   1   5  10   14.60    2.00
   2   5  10  228.68    8.70
   3   5  10  537.35   18.10
   4   5  10    1.40    0.70
   5   5  10   51.99    2.30
   6   5  10   31.90    2.10
   7   5  10   68.19    3.90
   8   5  10  111.09    4.50
   9   5  10    2.40    1.30
  10   5  10    7.00    1.20
  11   5  10    0.20    0.80
  12   5  10    1.40    1.20
  -7   6  10    1.10    2.90
  -6   6  10    1.50    3.90
  -5   6  10   70.79   10.20
  -4   6  10   38.80   16.20
  -3   6  10   95.19    5.60
  -2   6  10  277.67   22.00
  -1   6  10    4.50    1.80
   0   6  10   81.99   11.60
   1   6  10   17.30    2.10
   2   6  10    0.90    0.90
   3   6  10   56.79    2.30
   4   6  10   10.00    1.00
   5   6  10   79.09    3.10
   6   6  10   33.40    2.00
   7   6  10  109.39    5.40
   8   6  10    2.90    1.00
   9   6  10    1.70    0.90
  10   6  10   17.80    2.10
  11   6  10    0.40    1.10
  12   6  10    4.40    1.30
  -7   7  10    1.40    1.70
  -6   7  10    1.70    4.20
  -5   7  10   17.40    4.10
  -4   7  10    0.40    2.70
  -3   7  10    5.80    1.80
  -2   7  10   10.80    2.60
  -1   7  10   40.60    5.40
   0   7  10   48.10    5.00
   1   7  10    1.40    1.70
   2   7  10    1.40    1.10
   3   7  10    0.50    0.70
   4   7  10    7.30    1.10
   5   7  10   15.40    1.40
   6   7  10   21.70    2.10
   7   7  10    1.60    1.00
   8   7  10    1.10    1.00
   9   7  10    0.20    0.80
  10   7  10    0.30    0.90
  11   7  10    0.70    1.10
  12   7  10    0.10    0.80
  -7   8  10    3.80    1.70
  -6   8  10    0.90    3.90
  -5   8  10  142.39   14.50
  -4   8  10   54.29    7.10
  -3   8  10   49.70    9.40
  -2   8  10   63.79   10.00
  -1   8  10   11.60    3.20
   0   8  10   87.19    6.40
   1   8  10   33.00    2.70
   2   8  10   20.40    2.20
   3   8  10   61.09    3.00
   4   8  10   17.30    1.70
   5   8  10  253.87   10.40
   6   8  10    1.00    1.10
   7   8  10   52.79    4.70
   8   8  10    9.40    1.50
   9   8  10    1.90    1.20
  10   8  10    7.30    1.60
  11   8  10    0.20    1.00
  -6   9  10    0.80    3.50
  -5   9  10    0.00    2.50
  -4   9  10    0.40    2.50
  -3   9  10   12.50    1.90
  -2   9  10   72.89    8.40
  -1   9  10    4.90    2.30
   0   9  10    9.40    3.30
   1   9  10   64.19    6.90
   2   9  10   83.59    5.70
   3   9  10   47.50    2.80
   4   9  10    0.60    1.10
   5   9  10  123.49    5.40
   6   9  10   72.19    3.90
   7   9  10    4.70    1.70
   8   9  10   24.50    2.70
   9   9  10    8.70    1.80
  10   9  10    8.30    1.70
  11   9  10    2.00    1.00
  -6  10  10    0.30    1.40
  -5  10  10    0.30    3.50
  -4  10  10    7.50    3.00
  -3  10  10   11.70    1.70
  -2  10  10    9.20    2.50
  -1  10  10    1.90    4.80
   0  10  10    1.70    2.70
   1  10  10   26.40    4.40
   2  10  10   55.19    3.90
   3  10  10   27.70    2.20
   4  10  10   17.60    1.90
   5  10  10   44.90    3.30
   6  10  10   44.50    3.80
   7  10  10    0.80    1.20
   8  10  10    1.50    1.50
   9  10  10    2.00    1.90
  10  10  10    1.40    1.60
  -5  11  10    6.10    1.90
  -4  11  10    0.00    3.30
  -3  11  10    2.00    1.80
  -2  11  10   33.20    9.90
  -1  11  10    0.00    2.50
   0  11  10   44.70   11.60
   1  11  10    9.60    4.90
   2  11  10    0.50    1.40
   3  11  10   40.80    3.00
   4  11  10    0.50    1.20
   5  11  10   24.80    2.10
   6  11  10   30.80    3.40
   7  11  10    2.70    1.20
   8  11  10   11.90    2.10
   9  11  10   10.60    2.50
  10  11  10   20.50    2.70
  -5  12  10    0.40    2.80
  -4  12  10    6.60    3.40
  -3  12  10    0.00    2.90
  -2  12  10   16.20    5.10
  -1  12  10    3.10   23.50
   0  12  10   65.69   11.30
   1  12  10    0.60    1.40
   2  12  10   22.50    2.50
   3  12  10    7.30    1.60
   4  12  10   17.50    1.90
   5  12  10   24.60    2.40
   6  12  10    1.30    1.20
   7  12  10    1.00    1.60
   8  12  10    0.20    1.10
   9  12  10    1.70    1.30
  -4  13  10    0.00    2.40
  -3  13  10    1.00    2.90
  -2  13  10    7.20   28.40
  -1  13  10    0.00    2.20
   0  13  10    1.50    2.10
   1  13  10    0.90    1.60
   2  13  10    3.60    1.60
   3  13  10    1.10    1.20
   4  13  10    0.30    1.10
   5  13  10    0.60    1.30
   6  13  10    1.30    1.10
   7  13  10    3.10    1.70
   8  13  10    3.10    3.10
  -2  14  10    7.60    2.20
  -1  14  10    2.50    1.90
   0  14  10   50.39    7.50
   1  14  10    0.70    1.20
   2  14  10   43.20    4.40
   3  14  10   23.40    2.80
   4  14  10    6.10    1.20
   5  14  10    5.30    1.30
   6  14  10    1.30    0.90
   7  14  10    2.60    1.20
  -1  15  10    1.10    1.40
   0  15  10    1.40    1.10
   1  15  10    5.30    1.30
   2  15  10    0.40    1.00
   3  15  10    1.30    1.10
   4  15  10    0.30    0.90
   5  15  10    1.30    0.80
   6  15  10    0.00    0.80
  -1  -9  11    0.20    0.70
   0  -9  11    0.20    0.80
   1  -9  11    0.20    0.90
   2  -9  11    0.80    1.00
   3  -9  11    6.90    1.50
   4  -9  11    0.50    1.70
   5  -9  11    0.60    1.20
  -2  -8  11    0.30    0.90
  -1  -8  11    0.30    1.00
   0  -8  11    0.20    1.00
   1  -8  11    4.40    1.40
   2  -8  11    0.50    1.20
   3  -8  11    7.00    1.60
   4  -8  11   27.30    2.60
   5  -8  11    3.00    1.80
   6  -8  11   25.60    3.50
   7  -8  11    0.20    1.00
  -3  -7  11    0.50    1.10
  -2  -7  11    0.30    1.30
  -1  -7  11    6.70    1.80
   0  -7  11    0.20    1.10
   1  -7  11   10.00    2.00
   2  -7  11    0.40    1.20
   3  -7  11    1.60    1.30
   4  -7  11    3.70    1.20
   5  -7  11    0.60    1.50
   6  -7  11   10.80    2.60
   7  -7  11    1.00    1.40
   8  -7  11   27.80    4.70
  -4  -6  11    0.00    1.00
  -3  -6  11    1.10    1.40
  -2  -6  11    0.60    1.50
  -1  -6  11    0.50    1.50
   0  -6  11    1.70    1.30
   1  -6  11    1.00    1.30
   2  -6  11   22.00    2.40
   3  -6  11   14.20    2.00
   4  -6  11    0.50    1.00
   5  -6  11    0.30    1.40
   6  -6  11    8.90    1.80
   7  -6  11    0.20    1.70
   8  -6  11    4.60    1.50
   9  -6  11    0.70    1.30
  -5  -5  11    1.00    0.90
  -4  -5  11    4.50    1.60
  -3  -5  11   13.50    2.00
  -2  -5  11    3.80    1.40
  -1  -5  11   15.20    3.10
   0  -5  11    1.10    1.30
   1  -5  11   79.79    6.50
   2  -5  11    1.20    1.40
   3  -5  11   20.60    2.80
   4  -5  11   10.50    1.70
   5  -5  11    0.90    1.30
   6  -5  11   24.20    2.60
   7  -5  11    9.90    2.10
   8  -5  11   15.20    3.80
   9  -5  11   29.20    5.10
  10  -5  11    7.70    2.40
  -6  -4  11    1.60    0.80
  -5  -4  11    0.60    1.00
  -4  -4  11    0.80    1.40
  -3  -4  11   21.60    2.20
  -2  -4  11    1.00    1.00
  -1  -4  11   37.40    2.40
   0  -4  11   14.90    2.30
   1  -4  11   16.30    1.70
   2  -4  11   12.30    1.90
   3  -4  11  221.78   12.00
   4  -4  11   64.79    4.10
   5  -4  11   38.90    4.30
   6  -4  11   42.40    3.50
   7  -4  11    0.60    1.30
   8  -4  11   36.00    5.30
   9  -4  11   12.80    4.00
  10  -4  11    4.10    2.00
  -6  -3  11    0.20    0.80
  -5  -3  11    4.70    1.40
  -4  -3  11    0.80    1.10
  -3  -3  11   13.80    2.70
  -2  -3  11    1.30    1.10
  -1  -3  11    1.10    1.00
   0  -3  11   32.80    2.40
   1  -3  11   16.00    1.50
   2  -3  11    0.40    0.80
   3  -3  11   13.10    1.60
   4  -3  11    6.30    1.30
   5  -3  11    2.10    1.30
   6  -3  11   15.10    2.90
   7  -3  11    2.70    1.30
   8  -3  11    0.80    1.50
   9  -3  11    1.00    3.40
  10  -3  11    0.10    2.80
  11  -3  11   14.80    5.30
  -6  -2  11    2.30    1.40
  -5  -2  11    0.60    1.30
  -4  -2  11    2.00    1.20
  -3  -2  11    0.80    1.20
  -2  -2  11    3.90    1.50
  -1  -2  11   74.99    3.40
   0  -2  11   84.69    3.50
   1  -2  11  270.87    8.80
   2  -2  11   40.60    2.00
   3  -2  11  289.77    9.90
   4  -2  11  197.58    7.60
   5  -2  11   37.50    2.30
   6  -2  11   34.10    2.90
   7  -2  11    2.20    1.20
   8  -2  11   56.39    3.70
   9  -2  11    0.80    2.10
  10  -2  11   20.70    5.70
  11  -2  11   26.10   55.39
  -7  -1  11    0.00    0.90
  -6  -1  11    0.00    2.10
  -5  -1  11    5.70    1.70
  -4  -1  11    1.10    1.10
  -3  -1  11    0.90    1.20
  -2  -1  11    1.70    1.20
  -1  -1  11    1.90    1.10
   0  -1  11   51.89    2.70
   1  -1  11   20.10    1.50
   2  -1  11   12.70    1.20
   3  -1  11   99.59    3.30
   4  -1  11   35.60    1.80
   5  -1  11    0.80    0.80
   6  -1  11   69.39    3.00
   7  -1  11    2.80    1.00
   8  -1  11   40.20    3.00
   9  -1  11   82.79   11.60
  10  -1  11    4.00    4.00
  11  -1  11   31.10    8.20
  -7   0  11    0.00    1.50
  -6   0  11    0.00    1.30
  -5   0  11    9.60    1.70
  -4   0  11    7.60    1.70
  -3   0  11    1.70    1.30
  -2   0  11   10.70    1.50
  -1   0  11   21.20    1.70
   0   0  11   21.50    1.60
   1   0  11   27.30    1.80
   2   0  11    7.60    1.00
   3   0  11   23.10    1.40
   4   0  11    3.50    0.90
   5   0  11   32.80    2.00
   6   0  11   23.10    1.80
   7   0  11    0.60    1.00
   8   0  11    0.30    1.10
   9   0  11    1.50    1.00
  10   0  11    1.10    1.40
  11   0  11    2.40    2.40
  12   0  11    0.50    1.30
  -7   1  11    0.40    1.20
  -6   1  11    2.60    1.80
  -5   1  11    4.70    1.50
  -4   1  11   25.00    2.40
  -3   1  11   35.70    3.00
  -2   1  11    0.40    1.00
  -1   1  11  126.79    5.20
   0   1  11   19.30    1.70
   1   1  11   30.20    1.80
   2   1  11   24.50    1.60
   3   1  11  140.19    4.50
   4   1  11   10.00    1.20
   5   1  11  213.48    7.50
   6   1  11  159.88    5.50
   7   1  11   89.99    5.20
   8   1  11  121.69    5.80
   9   1  11   10.30    1.50
  10   1  11    0.40    1.50
  11   1  11   34.00    4.80
  12   1  11    7.40   19.00
  -7   2  11    0.60    1.30
  -6   2  11    2.90    2.00
  -5   2  11   10.40    2.50
  -4   2  11    0.70    1.20
  -3   2  11   33.10    2.70
  -2   2  11  212.38    8.40
  -1   2  11  249.68    8.70
   0   2  11   35.90    2.20
   1   2  11  417.16   14.80
   2   2  11    9.10    1.10
   3   2  11    4.80    1.10
   4   2  11   33.50    2.00
   5   2  11    8.30    1.10
   6   2  11  205.18    6.50
   7   2  11   82.29    4.20
   8   2  11    0.70    1.00
   9   2  11    5.70    1.60
  10   2  11   62.09    7.10
  11   2  11    2.60    3.50
  12   2  11    4.60    1.60
  -7   3  11    0.80    1.30
  -6   3  11    2.00    1.90
  -5   3  11    0.80    1.30
  -4   3  11    8.20    1.50
  -3   3  11   10.30    1.50
  -2   3  11   53.69    3.00
  -1   3  11   55.89    3.00
   0   3  11   11.40    1.40
   1   3  11  164.78    5.80
   2   3  11    1.60    1.00
   3   3  11   11.30    1.30
   4   3  11    7.20    1.10
   5   3  11    1.60    0.90
   6   3  11   31.80    1.90
   7   3  11   12.60    1.40
   8   3  11    2.00    1.10
   9   3  11    0.30    1.10
  10   3  11    1.80    2.80
  11   3  11    0.00    1.20
  12   3  11    0.50    1.70
  -7   4  11    0.20    1.10
  -6   4  11    0.50    1.80
  -5   4  11   13.50    2.70
  -4   4  11   16.90    1.90
  -3   4  11   91.39    3.90
  -2   4  11  140.09    6.20
  -1   4  11  419.96   16.20
   0   4  11   42.80    2.40
   1   4  11  380.06   11.60
   2   4  11    1.00    1.00
   3   4  11   90.29    3.40
   4   4  11   60.19    2.60
   5   4  11   84.59    3.40
   6   4  11  256.37    8.50
   7   4  11    2.90    1.20
   8   4  11   17.90    1.90
   9   4  11    6.00    1.50
  10   4  11   18.20    6.70
  11   4  11   10.30    3.50
  12   4  11    2.70    1.50
  -7   5  11    0.00    2.10
  -6   5  11    0.30    1.60
  -5   5  11    0.20    1.20
  -4   5  11    1.20    1.50
  -3   5  11    7.90    1.30
  -2   5  11   36.10    2.50
  -1   5  11    2.00    1.00
   0   5  11  100.89    4.20
   1   5  11    8.10    1.10
   2   5  11   39.80    2.00
   3   5  11   52.49    2.50
   4   5  11    1.40    0.80
   5   5  11  118.49    4.10
   6   5  11   83.29    3.40
   7   5  11  118.19    5.60
   8   5  11  107.09    5.30
   9   5  11   14.80    1.70
  10   5  11    1.60    1.60
  11   5  11   21.50    4.70
  12   5  11    5.00   17.90
  -7   6  11    0.00    1.10
  -6   6  11    1.90    2.70
  -5   6  11   13.60    2.00
  -4   6  11    3.40    1.30
  -3   6  11   10.90    1.80
  -2   6  11   24.20    1.90
  -1   6  11   98.59    3.90
   0   6  11    0.20    0.80
   1   6  11    3.90    1.00
   2   6  11    1.70    0.90
   3   6  11   14.20    1.20
   4   6  11    3.40    0.90
   5   6  11    1.10    0.80
   6   6  11    0.60    0.90
   7   6  11    5.50    1.20
   8   6  11   17.30    1.80
   9   6  11    0.80    1.10
  10   6  11    0.00    1.30
  11   6  11    3.80    4.10
  12   6  11    1.20    1.40
  -6   7  11    1.20    1.90
  -5   7  11    1.70    1.90
  -4   7  11    0.00    1.10
  -3   7  11    0.50    1.20
  -2   7  11    1.50    1.20
  -1   7  11   31.30    2.00
   0   7  11   23.00    1.80
   1   7  11  156.88    4.90
   2   7  11   30.30    1.60
   3   7  11  134.69    4.50
   4   7  11   93.39    3.10
   5   7  11    2.90    0.90
   6   7  11   61.69    3.40
   7   7  11    0.50    1.20
   8   7  11   27.00    2.50
   9   7  11   14.50    3.20
  10   7  11    6.60    4.30
  11   7  11   40.40    8.80
  -6   8  11    0.50    1.10
  -5   8  11    1.20    1.50
  -4   8  11    0.40    1.10
  -3   8  11    7.90    1.60
  -2   8  11    1.60    1.30
  -1   8  11    8.90    1.40
   0   8  11  100.69    4.00
   1   8  11   30.50    2.30
   2   8  11   12.10    1.20
   3   8  11  138.29    5.20
   4   8  11   75.49    4.10
   5   8  11   18.60    1.80
   6   8  11   23.60    2.40
   7   8  11    1.40    1.40
   8   8  11   13.80    2.10
   9   8  11    0.40    1.60
  10   8  11   13.90    6.10
  11   8  11   43.90   60.29
  -6   9  11    0.60    0.90
  -5   9  11    1.60    1.60
  -4   9  11    1.00    1.70
  -3   9  11    1.60    1.30
  -2   9  11    7.40    1.40
  -1   9  11   48.30    3.60
   0   9  11    1.40    1.20
   1   9  11   11.30    1.40
   2   9  11    0.80    1.10
   3   9  11   87.59    4.20
   4   9  11   30.70    2.40
   5   9  11    6.90    1.50
   6   9  11    1.00    1.40
   7   9  11    1.70    1.20
   8   9  11    6.00    1.70
   9   9  11    0.20    3.60
  10   9  11    0.00    1.40
  11   9  11   26.50    5.70
  -5  10  11    3.90    1.40
  -4  10  11   11.80    3.50
  -3  10  11   47.40    3.40
  -2  10  11    3.40    1.30
  -1  10  11   37.50    2.80
   0  10  11    3.40    1.80
   1  10  11   35.30    3.30
   2  10  11    6.70    1.50
   3  10  11  137.79    6.10
   4  10  11   35.00    4.10
   5  10  11   14.80    2.70
   6  10  11   37.30    3.00
   7  10  11    0.60    1.40
   8  10  11   19.60    3.20
   9  10  11   12.20    4.70
  10  10  11    3.90    1.90
  -5  11  11    1.50    1.20
  -4  11  11    0.40    1.40
  -3  11  11    1.30    2.10
  -2  11  11    0.00    1.30
  -1  11  11    2.00    1.50
   0  11  11   19.00    2.30
   1  11  11    8.90    1.80
   2  11  11    1.40    1.40
   3  11  11    9.60    1.60
   4  11  11    3.10    1.30
   5  11  11    0.50    1.30
   6  11  11    1.60    1.40
   7  11  11    3.10    1.40
   8  11  11   38.30    6.20
   9  11  11    5.20    1.90
  10  11  11    7.10    2.40
  -4  12  11    4.40    1.70
  -3  12  11    6.40    2.10
  -2  12  11    0.50    1.30
  -1  12  11    8.50    1.90
   0  12  11    0.90    1.20
   1  12  11   14.10    2.40
   2  12  11    5.70    1.70
   3  12  11   14.90    2.70
   4  12  11    4.50    1.60
   5  12  11    0.60    1.40
   6  12  11    6.20    1.80
   7  12  11    0.10    1.10
   8  12  11    1.30    1.30
   9  12  11    1.80    1.50
  -3  13  11    2.10    1.30
  -2  13  11    0.00    0.80
  -1  13  11    4.70    1.40
   0  13  11    0.00    1.20
   1  13  11    2.70    1.70
   2  13  11    6.90    2.10
   3  13  11    1.20    1.40
   4  13  11    9.80    2.40
   5  13  11    0.00    1.90
   6  13  11    8.10    1.70
   7  13  11    2.60    2.00
   8  13  11   16.80    4.10
  -2  14  11    1.60    1.00
  -1  14  11    0.40    0.80
   0  14  11    0.80    1.00
   1  14  11    0.10    1.10
   2  14  11    0.70    1.10
   3  14  11    2.70    1.30
   4  14  11    7.20    1.80
   5  14  11    0.40    0.80
   6  14  11    4.40    1.10
   7  14  11    0.20    0.70
   0  15  11    0.00    0.80
   1  15  11    5.10    1.60
   2  15  11    1.40    1.00
   3  15  11    0.80    1.10
   4  15  11    0.30    1.00
   5  15  11    1.10    1.00
  -1  -8  12    1.30    2.80
   0  -8  12    0.70    1.00
   1  -8  12    0.00    1.00
   2  -8  12   12.90    2.60
   3  -8  12    1.60    2.00
   4  -8  12    5.00    2.30
   5  -8  12   13.10    1.90
   6  -8  12    2.80    1.20
  -2  -7  12    0.00    1.90
  -1  -7  12    0.70    1.80
   0  -7  12    2.50    1.60
   1  -7  12    1.10    2.00
   2  -7  12    0.80    1.50
   3  -7  12   13.20    3.60
   4  -7  12    0.00    1.60
   5  -7  12    5.40    1.90
   6  -7  12    2.10    1.40
   7  -7  12    0.40    1.20
  -3  -6  12    0.10    2.20
  -2  -6  12    2.90   19.40
  -1  -6  12    1.80    3.40
   0  -6  12    5.10    2.30
   1  -6  12    4.40    1.60
   2  -6  12   14.80    3.10
   3  -6  12    2.80    1.50
   4  -6  12  103.79    8.00
   5  -6  12   81.79    9.30
   6  -6  12    7.50    2.10
   7  -6  12    5.20    3.80
   8  -6  12    0.20    2.00
  -3  -5  12    5.00   20.90
  -2  -5  12    6.10   25.30
  -1  -5  12    0.00    3.20
   0  -5  12    0.30   26.10
   1  -5  12    2.10    1.60
   2  -5  12    5.70    1.70
   3  -5  12    5.60    1.50
   4  -5  12    8.10    1.70
   5  -5  12   13.90    2.20
   6  -5  12    0.60    1.40
   7  -5  12   34.40    5.50
   8  -5  12    1.50    1.40
   9  -5  12    2.00    1.30
  -5  -4  12    0.50    0.80
  -4  -4  12    1.10    2.70
  -3  -4  12    1.50   18.30
  -2  -4  12    7.00    3.90
  -1  -4  12   36.20    5.60
   0  -4  12    0.30    3.90
   1  -4  12    4.60    2.50
   2  -4  12    2.50    1.20
   3  -4  12   20.10    2.30
   4  -4  12    6.00    1.60
   5  -4  12   13.20    2.00
   6  -4  12    0.80    1.20
   7  -4  12    8.10    1.90
   8  -4  12    1.00    1.40
   9  -4  12    0.10    1.70
  10  -4  12    1.80    1.10
  -5  -3  12    0.50   21.00
  -4  -3  12    0.00   17.90
  -3  -3  12    0.60    2.90
  -2  -3  12   13.20    4.30
  -1  -3  12   79.69    7.50
   0  -3  12   57.19    9.80
   1  -3  12    0.60    1.40
   2  -3  12  154.38    9.00
   3  -3  12   19.50    2.00
   4  -3  12    0.00    1.20
   5  -3  12    3.10    1.50
   6  -3  12    7.20    1.70
   7  -3  12   35.10    4.30
   8  -3  12    1.00    1.20
   9  -3  12   30.50    3.10
  10  -3  12    2.40    1.00
  -5  -2  12    0.80   24.20
  -4  -2  12    4.90    3.60
  -3  -2  12    1.50    8.40
  -2  -2  12    1.90    2.50
  -1  -2  12   37.20    7.80
   0  -2  12  206.38   17.00
   1  -2  12  111.59    5.90
   2  -2  12  181.48    8.80
   3  -2  12   32.90    2.30
   4  -2  12   35.30    2.50
   5  -2  12   19.20    2.30
   6  -2  12   32.30    3.10
   7  -2  12   15.90    2.40
   8  -2  12    6.10    1.40
   9  -2  12    0.70    1.30
  10  -2  12    0.10    1.20
  11  -2  12    1.70    1.00
  -6  -1  12    0.00   20.10
  -5  -1  12    1.80   12.30
  -4  -1  12    1.70    2.10
  -3  -1  12    9.10    2.30
  -2  -1  12    4.70    2.30
  -1  -1  12    5.30    3.30
   0  -1  12   23.30    3.10
   1  -1  12   32.90    2.70
   2  -1  12   38.30    2.30
   3  -1  12    2.50    0.90
   4  -1  12   17.30    1.50
   5  -1  12   14.10    1.50
   6  -1  12    6.60    1.20
   7  -1  12    1.80    1.00
   8  -1  12    7.00    1.30
   9  -1  12    6.90    1.20
  10  -1  12    0.60    1.10
  11  -1  12    0.00    0.90
  -6   0  12    0.50   24.40
  -5   0  12    0.40   25.30
  -4   0  12    3.60    3.00
  -3   0  12   17.20    3.80
  -2   0  12  137.19   20.90
  -1   0  12    3.70    2.20
   0   0  12  227.58   14.00
   1   0  12    8.70    1.70
   2   0  12  204.78    8.80
   3   0  12    5.40    1.10
   4   0  12  229.08    7.10
   5   0  12   49.20    2.30
   6   0  12  191.18    8.00
   7   0  12   79.99    5.50
   8   0  12    2.10    1.00
   9   0  12   42.70    4.20
  10   0  12   18.60    2.30
  11   0  12    0.20    0.90
  -6   1  12    0.50    3.00
  -5   1  12    2.40    3.80
  -4   1  12    3.70    4.10
  -3   1  12    4.70    1.90
  -2   1  12    1.60    2.40
  -1   1  12   10.80    2.80
   0   1  12    1.40    1.90
   1   1  12   46.60    4.40
   2   1  12    5.60    1.20
   3   1  12    3.60    1.00
   4   1  12   23.90    1.80
   5   1  12    2.40    1.00
   6   1  12  130.09    4.80
   7   1  12  194.48    7.00
   8   1  12    0.40    0.90
   9   1  12   17.40    2.10
  10   1  12   15.90    2.10
  11   1  12    1.10    0.70
  -6   2  12    0.50    2.80
  -5   2  12    0.00    3.80
  -4   2  12    0.40    1.90
  -3   2  12   14.50    2.60
  -2   2  12   53.39    5.20
  -1   2  12    4.60    2.20
   0   2  12   38.60    2.80
   1   2  12   30.20    5.20
   2   2  12  118.49    5.20
   3   2  12    5.50    1.10
   4   2  12  207.58    6.90
   5   2  12   96.09    3.60
   6   2  12    1.80    0.90
   7   2  12    2.60    1.10
   8   2  12    0.40    0.90
   9   2  12   12.40    1.50
  10   2  12    0.40    0.80
  11   2  12    1.30    0.80
  12   2  12    0.90    0.60
  -6   3  12    9.00    4.60
  -5   3  12    0.00    2.90
  -4   3  12   19.80    3.70
  -3   3  12    1.80    1.30
  -2   3  12   10.60    1.80
  -1   3  12    3.00    1.60
   0   3  12   35.50    4.10
   1   3  12   86.09   11.80
   2   3  12  499.65   20.70
   3   3  12   34.50    2.00
   4   3  12  405.36   14.00
   5   3  12  380.86   11.60
   6   3  12   10.90    1.30
   7   3  12  159.98    7.20
   8   3  12    0.70    1.00
   9   3  12    0.20    0.90
  10   3  12    2.50    1.00
  11   3  12    1.40    0.80
  12   3  12    5.80    1.00
  -6   4  12    0.00    2.80
  -5   4  12    4.00    3.80
  -4   4  12    1.40    1.90
  -3   4  12   20.80    2.70
  -2   4  12   58.99    5.30
  -1   4  12   16.80    2.20
   0   4  12    0.00    2.80
   1   4  12   40.70    5.20
   2   4  12   32.40    2.10
   3   4  12   21.00    1.60
   4   4  12  146.59    5.60
   5   4  12   92.89    3.70
   6   4  12    0.60    0.90
   7   4  12    2.80    1.10
   8   4  12    0.30    0.90
   9   4  12   11.60    1.60
  10   4  12    0.30    0.90
  11   4  12    1.80    0.80
  12   4  12    1.10    0.70
  -6   5  12    0.00    3.00
  -5   5  12    0.00    3.80
  -4   5  12    8.20    4.10
  -3   5  12    4.50    1.90
  -2   5  12    3.20    2.50
  -1   5  12   22.70    2.80
   0   5  12    3.00    1.90
   1   5  12   37.00    3.40
   2   5  12   21.40    1.80
   3   5  12   16.20    1.40
   4   5  12   37.10    2.20
   5   5  12    0.80    0.90
   6   5  12   91.39    3.90
   7   5  12  173.88    7.50
   8   5  12    0.90    0.90
   9   5  12    5.20    1.10
  10   5  12    2.90    1.00
  11   5  12    0.80    0.70
  12   5  12    0.50    2.10
  -6   6  12    2.90   22.90
  -5   6  12    0.70   23.70
  -4   6  12   11.30    3.10
  -3   6  12   27.70    4.00
  -2   6  12  211.58   21.50
  -1   6  12    2.60    2.20
   0   6  12  272.77   15.00
   1   6  12    0.60    1.30
   2   6  12  157.38    8.30
   3   6  12    0.50    0.90
   4   6  12  173.38    6.50
   5   6  12   37.60    2.40
   6   6  12  189.78    8.70
   7   6  12  149.39    9.20
   8   6  12    7.90    1.30
   9   6  12   54.59    3.90
  10   6  12   12.60    1.80
  11   6  12    0.70    0.70
  -6   7  12    1.10   18.80
  -5   7  12    0.00   13.40
  -4   7  12    0.10    2.20
  -3   7  12    4.20    2.30
  -2   7  12    6.40    2.40
  -1   7  12    5.90    3.40
   0   7  12   10.20    3.20
   1   7  12   22.00    2.10
   2   7  12   17.00    1.50
   3   7  12    1.50    0.90
   4   7  12    8.80    1.10
   5   7  12   11.20    1.20
   6   7  12    4.80    1.00
   7   7  12    0.50    1.00
   8   7  12    0.60    0.90
   9   7  12    3.50    0.90
  10   7  12    1.10    1.10
  11   7  12    0.10    0.80
  -5   8  12    0.90   22.70
  -4   8  12   22.70    3.70
  -3   8  12   11.40    8.00
  -2   8  12    2.60    2.60
  -1   8  12   24.80    8.40
   0   8  12  129.39   10.00
   1   8  12  102.79    5.70
   2   8  12  162.98    9.70
   3   8  12   25.60    2.00
   4   8  12   60.19    2.90
   5   8  12   24.60    1.80
   6   8  12   39.60    2.90
   7   8  12   33.00    2.40
   8   8  12    8.50    1.40
   9   8  12    0.10    1.20
  10   8  12    0.20    0.90
  11   8  12    0.20    0.90
  -5   9  12    0.70   19.70
  -4   9  12    0.00   19.40
  -3   9  12    2.20    2.90
  -2   9  12    0.80    4.30
  -1   9  12   31.70    5.50
   0   9  12   77.99    9.60
   1   9  12    1.20    1.70
   2   9  12  123.09    6.60
   3   9  12   44.20    2.70
   4   9  12    0.50    1.20
   5   9  12    5.30    2.00
   6   9  12    2.40    1.40
   7   9  12   16.30    2.10
   8   9  12    0.50    0.80
   9   9  12   28.80    2.90
  10   9  12    1.10    0.90
  -4  10  12    0.50    2.70
  -3  10  12    0.70   19.90
  -2  10  12    0.00    3.90
  -1  10  12   19.40    5.40
   0  10  12    1.10    3.90
   1  10  12   15.70    3.20
   2  10  12    1.00    1.20
   3  10  12   17.90    2.60
   4  10  12    1.80    1.50
   5  10  12    4.00    1.80
   6  10  12    1.10    1.40
   7  10  12   15.80    2.20
   8  10  12    0.00    1.40
   9  10  12    2.30    2.10
  10  10  12    1.30    0.90
  -3  11  12    4.60   22.80
  -2  11  12    7.10   27.50
  -1  11  12    0.20    3.20
   0  11  12    1.90   24.50
   1  11  12    2.90    1.80
   2  11  12   17.50    2.80
   3  11  12    3.80    1.50
   4  11  12    3.50    1.50
   5  11  12   11.50    2.50
   6  11  12    0.50    1.40
   7  11  12   10.50    2.10
   8  11  12    0.20    1.20
   9  11  12    6.30    2.00
  -3  12  12    0.80    2.30
  -2  12  12    1.50   21.10
  -1  12  12    2.80    3.70
   0  12  12    6.90    2.80
   1  12  12    0.90    1.20
   2  12  12    7.90    2.00
   3  12  12    4.10    1.70
   4  12  12   35.90    5.80
   5  12  12  143.59   16.50
   6  12  12   11.00    2.80
   7  12  12   45.50    5.20
   8  12  12    1.00    1.60
   9  12  12    0.00    1.80
  -2  13  12    0.00    2.10
  -1  13  12    0.00    1.80
   0  13  12    4.00    1.60
   1  13  12    1.00    1.90
   2  13  12    1.70    2.10
   3  13  12    0.20    2.90
   4  13  12    0.60    1.90
   5  13  12    2.80    2.10
   6  13  12    2.20    1.30
   7  13  12    0.40    1.50
   8  13  12    0.00    1.70
  -1  14  12    0.00    0.70
   0  14  12    0.40    1.10
   1  14  12    0.50    1.30
   2  14  12    2.70    1.50
   3  14  12    0.90    1.40
   4  14  12   11.60    2.20
   5  14  12   15.10    3.80
   6  14  12    2.00    0.90
   2  15  12    0.70    1.10
   3  15  12    1.00    1.10
   0  -7  13    0.70    1.00
   1  -7  13    3.30    1.60
   2  -7  13    1.00    1.40
   3  -7  13    7.00    2.00
   4  -7  13    4.10    2.40
   5  -7  13    1.40    1.60
   6  -7  13    0.80    1.00
  -1  -6  13    0.40    1.10
   0  -6  13    1.00    1.40
   1  -6  13    7.20    2.00
   2  -6  13    1.20    1.90
   3  -6  13   45.90    5.90
   4  -6  13    0.00    2.00
   5  -6  13   14.80    3.30
   6  -6  13   24.80    4.30
   7  -6  13    0.00    1.00
  -3  -5  13    0.00    1.10
  -2  -5  13    0.40    1.00
  -1  -5  13   11.10    2.20
   0  -5  13    1.30    1.50
   1  -5  13    0.50    1.70
   2  -5  13    9.00    2.20
   3  -5  13    3.10    2.40
   4  -5  13    0.70    2.00
   5  -5  13    1.90    1.60
   6  -5  13    2.20    1.80
   7  -5  13    3.90    1.70
   8  -5  13    3.80    2.20
  -3  -4  13    0.00    0.80
  -2  -4  13    2.80    1.30
  -1  -4  13    1.90    1.50
   0  -4  13    5.20    2.00
   1  -4  13   12.80    2.90
   2  -4  13    0.40    1.60
   4  -4  13    8.90    1.90
   5  -4  13   37.80    3.50
   6  -4  13    3.90    1.80
   7  -4  13   60.49    9.90
   8  -4  13   52.19    3.80
   9  -4  13    7.20    1.70
  -4  -3  13    0.30    0.80
  -3  -3  13    0.60    1.20
  -2  -3  13    0.80    1.40
  -1  -3  13    4.20    1.80
   0  -3  13    1.70    1.40
   1  -3  13   14.40    2.00
   2  -3  13    0.50    1.10
   3  -3  13    0.20    1.20
   4  -3  13    4.70    1.40
   5  -3  13    2.30    1.90
   6  -3  13   11.10    1.80
   7  -3  13    3.00    1.30
   8  -3  13   90.09   10.20
   9  -3  13    0.10    1.60
  10  -3  13    2.50    1.00
  -4  -2  13    0.20    0.90
  -3  -2  13    0.10    1.20
  -2  -2  13    1.10    1.20
  -1  -2  13    0.60    1.20
   0  -2  13   65.69    3.60
   1  -2  13   19.70    1.90
   2  -2  13   13.60    1.70
   3  -2  13   40.50    2.70
   4  -2  13    9.20    1.50
   5  -2  13   19.80    2.10
   6  -2  13    1.30    1.20
   7  -2  13   25.20    2.60
   8  -2  13   18.90    3.80
   9  -2  13    5.70   19.30
  10  -2  13    0.90    1.40
  -5  -1  13    0.60    1.00
  -4  -1  13    0.20    1.00
  -3  -1  13    1.50    1.20
  -2  -1  13   25.20    2.50
  -1  -1  13    1.70    1.00
   0  -1  13   11.90    1.40
   1  -1  13   36.50    2.60
   2  -1  13    2.00    1.10
   3  -1  13   12.50    1.60
   4  -1  13   14.50    1.40
   5  -1  13    7.10    1.20
   6  -1  13   65.29    4.10
   7  -1  13   37.30    2.50
   8  -1  13   93.99    8.90
   9  -1  13    3.70    3.80
  10  -1  13   13.80   24.80
  -5   0  13    0.00    1.00
  -4   0  13    3.80    1.20
  -3   0  13   30.70    2.70
  -2   0  13    3.30    1.10
  -1   0  13    0.40    0.80
   0   0  13   10.00    1.70
   1   0  13    8.30    1.10
   2   0  13    0.70    0.80
   3   0  13   61.49    3.20
   4   0  13   38.90    2.50
   5   0  13    0.40    0.90
   6   0  13    2.70    1.20
   7   0  13    5.30    1.40
   8   0  13    3.00    1.40
   9   0  13    0.00    1.20
  10   0  13    4.30   20.20
  11   0  13    0.80    2.10
  -5   1  13    0.60    0.90
  -4   1  13    5.70    1.30
  -3   1  13    0.20    1.00
  -2   1  13    5.30    1.10
  -1   1  13   16.00    1.40
   0   1  13   52.49    3.40
   1   1  13   17.90    1.50
   2   1  13   20.20    1.60
   3   1  13   56.39    2.50
   4   1  13    0.80    0.80
   5   1  13   70.49    3.40
   6   1  13  120.89    5.50
   7   1  13    6.70    1.40
   8   1  13   18.70    2.00
   9   1  13    0.60    1.40
  10   1  13    3.90    1.50
  11   1  13    0.00    2.20
  -5   2  13    5.10    1.80
  -4   2  13    5.00    2.10
  -3   2  13    0.60    1.00
  -2   2  13    3.00    1.10
  -1   2  13   35.70    2.70
   0   2  13    9.20    1.20
   1   2  13   73.29    3.20
   2   2  13    1.10    0.90
   3   2  13  139.49    5.20
   4   2  13   12.60    1.40
   5   2  13  183.68    7.40
   6   2  13  161.18    6.80
   7   2  13    3.50    1.10
   8   2  13   10.10    1.40
   9   2  13    4.90    3.20
  10   2  13    5.70    4.30
  11   2  13    3.50    1.40
  -5   3  13    0.50    1.40
  -4   3  13    0.70    1.80
  -3   3  13    0.20    0.80
  -2   3  13    0.40    0.90
  -1   3  13    8.90    1.40
   0   3  13   14.40    1.30
   1   3  13   14.40    1.40
   2   3  13    7.30    1.20
   3   3  13    0.70    1.00
   4   3  13    0.30    0.90
   5   3  13    7.00    1.20
   6   3  13   16.00    1.50
   7   3  13   10.10    1.50
   8   3  13    6.90    1.50
   9   3  13    0.80    1.80
  10   3  13    0.00    2.00
  11   3  13    2.00    1.40
  -5   4  13    2.40    1.70
  -4   4  13    4.70    2.20
  -3   4  13    0.40    1.00
  -2   4  13   14.50    1.40
  -1   4  13   91.59    4.80
   0   4  13    2.80    1.10
   1   4  13  114.79    4.90
   2   4  13    1.90    1.00
   3   4  13   50.49    2.80
   4   4  13    5.30    1.10
   5   4  13   71.49    3.00
   6   4  13   89.69    3.90
   7   4  13   20.60    1.90
   8   4  13    3.10    1.20
   9   4  13    0.10    1.70
  10   4  13    8.30    2.10
  11   4  13    1.30    1.40
  -5   5  13    1.60    1.20
  -4   5  13    1.50    1.20
  -3   5  13    1.10    1.00
  -2   5  13    4.20    1.20
  -1   5  13    4.50    1.10
   0   5  13   41.90    2.20
   1   5  13   34.30    2.60
   2   5  13    1.40    0.90
   3   5  13  177.48    6.60
   4   5  13   22.50    1.80
   5   5  13  220.38    7.40
   6   5  13  140.59    5.40
   7   5  13   30.60    2.30
   8   5  13   21.20    1.90
   9   5  13    0.00    3.20
  10   5  13   20.10    4.40
  11   5  13    1.90    1.40
  -5   6  13    0.40    1.00
  -4   6  13    2.50    1.40
  -3   6  13   13.90    2.20
  -2   6  13    1.20    1.00
  -1   6  13   35.20    2.60
   0   6  13    0.70    1.00
   1   6  13    4.80    1.10
   2   6  13    4.20    1.10
   3   6  13    3.40    1.00
   4   6  13   10.90    1.20
   5   6  13    1.50    1.00
   6   6  13   58.99    3.20
   7   6  13    0.60    1.00
   8   6  13    2.40    1.00
   9   6  13    0.00    1.20
  10   6  13    2.10    1.50
  11   6  13    0.00    2.10
  -5   7  13    0.00    1.00
  -4   7  13    0.10    1.00
  -3   7  13   19.50    2.40
  -2   7  13   37.90    3.80
  -1   7  13    1.20    1.00
   0   7  13    7.30    1.30
   1   7  13   86.99    4.40
   2   7  13   19.40    1.80
   3   7  13  134.09    4.70
   4   7  13   21.20    1.50
   5   7  13    7.30    1.20
   6   7  13   31.80    2.70
   7   7  13    0.80    1.10
   8   7  13   19.40    2.30
   9   7  13    2.20    1.60
  10   7  13    6.70   22.00
  11   7  13    0.00    2.30
  -5   8  13    0.30    1.10
  -4   8  13    0.50    1.10
  -3   8  13    0.60    1.40
  -2   8  13    9.60    1.90
  -1   8  13    1.00    1.30
   0   8  13   14.00    1.70
   1   8  13   15.10    1.70
   2   8  13    4.20    1.20
   3   8  13   11.00    1.70
   4   8  13    9.30    1.50
   5   8  13    3.00    1.00
   6   8  13   32.40    3.20
   7   8  13   26.90    2.30
   8   8  13   56.99    6.50
   9   8  13    3.30    4.10
  10   8  13    6.90   27.00
  -4   9  13    1.80    1.30
  -3   9  13    0.80    1.30
  -2   9  13    4.10    1.90
  -1   9  13    0.60    1.60
   0   9  13   21.20    2.10
   1   9  13   15.00    1.60
   2   9  13   10.10    1.70
   3   9  13    2.40    1.10
   4   9  13    4.80    1.30
   5   9  13    1.30    1.10
   6   9  13    9.80    1.60
   7   9  13    3.30    1.10
   8   9  13   16.60    4.50
   9   9  13    0.00   21.00
  10   9  13    0.00    1.20
  -4  10  13    0.10    0.90
  -3  10  13    0.10    1.10
  -2  10  13    6.20    2.50
  -1  10  13   12.70    2.30
   0  10  13    7.20    1.70
   1  10  13    0.00    1.10
   2  10  13    0.60    1.20
   3  10  13   41.90    4.00
   4  10  13   12.20    2.60
   5  10  13   36.90    5.00
   6  10  13    9.10    1.70
   7  10  13    6.50    1.80
   8  10  13  101.49   12.90
   9  10  13    0.00    1.90
  -3  11  13    0.50    1.10
  -2  11  13    0.50    1.50
  -1  11  13    5.20    2.10
   0  11  13    0.80    1.80
   1  11  13   28.10    3.20
   2  11  13    4.10    1.60
   3  11  13   38.30    4.30
   4  11  13    2.90    1.80
   5  11  13   17.00    2.70
   6  11  13    7.00    2.50
   8  11  13   23.10    3.80
   9  11  13    9.70    2.10
  -2  12  13    0.20    1.10
  -1  12  13    1.10    1.10
   0  12  13   13.40    2.60
   1  12  13    5.90    2.10
   2  12  13    1.20    3.50
   3  12  13    3.80    3.70
   4  12  13    3.80    3.30
   5  12  13    4.10    2.90
   6  12  13    9.50    3.20
   7  12  13    2.20    1.80
   8  12  13    5.30    3.10
  -1  13  13    0.10    0.80
   0  13  13    0.70    1.10
   1  13  13   18.80    2.80
   2  13  13    1.60    2.80
   3  13  13   16.10    4.00
   4  13  13    0.00    2.20
   5  13  13   11.90    2.60
   6  13  13   21.50    4.90
   7  13  13    0.50    1.40
   1  14  13    1.20    1.00
   2  14  13    0.90    1.20
   3  14  13    3.20    1.50
   4  14  13    8.20    1.80
   5  14  13    0.10    1.10
   1  -6  14    0.40    0.80
   2  -6  14    3.50    1.90
   3  -6  14    6.30    2.10
   4  -6  14    3.20    1.90
   5  -6  14    0.40    1.60
  -1  -5  14    7.90    1.50
   0  -5  14    1.30    1.10
   1  -5  14    8.60    3.00
   2  -5  14    0.20    1.30
   4  -5  14   20.40    4.10
   5  -5  14    0.00    1.90
   6  -5  14    1.30    1.20
   7  -5  14   10.10    1.70
  -2  -4  14    0.80    1.90
  -1  -4  14    0.00    2.50
   0  -4  14    0.00    1.40
   1  -4  14    1.20    1.50
   2  -4  14    6.50    2.00
   3  -4  14    0.40    1.50
   4  -4  14    2.30    2.30
   5  -4  14    0.30    1.50
   6  -4  14    0.40    1.40
   7  -4  14    3.20    1.50
   8  -4  14    0.30    1.90
  -3  -3  14    0.60   10.80
  -2  -3  14    0.40    2.40
  -1  -3  14   27.90    5.50
   0  -3  14    8.20    2.90
   1  -3  14    0.10    1.50
   2  -3  14    0.80    1.80
   3  -3  14    8.20    1.80
   4  -3  14   10.70    2.20
   5  -3  14    0.60    1.20
   6  -3  14    2.00    1.30
   7  -3  14   14.30    2.00
   8  -3  14    0.10    1.20
   9  -3  14    2.30    1.40
  -3  -2  14   15.60    3.80
  -2  -2  14    2.40   17.60
  -1  -2  14   32.00    6.20
   0  -2  14   99.59   12.10
   1  -2  14    0.20    1.60
   2  -2  14   24.60    3.00
   3  -2  14    5.90    1.50
   4  -2  14   13.30    1.90
   5  -2  14    0.90    1.20
   6  -2  14   16.70    2.50
   7  -2  14    8.80    1.50
   8  -2  14    0.40    1.10
   9  -2  14    9.90    2.00
  -4  -1  14    0.30    1.70
  -3  -1  14    0.10    2.10
  -2  -1  14    0.50    3.10
  -1  -1  14    0.00    3.70
   0  -1  14    1.00    1.40
   1  -1  14    1.50    1.20
   2  -1  14    0.20    0.90
   3  -1  14    6.90    1.20
   4  -1  14    0.30    0.90
   5  -1  14    2.50    1.10
   6  -1  14   12.90    1.90
   7  -1  14    1.40    1.40
   8  -1  14    1.20    1.30
   9  -1  14    0.80    1.20
  10  -1  14    0.40    0.80
  -4   0  14    0.10    2.40
  -3   0  14   11.10    3.70
  -2   0  14    0.00    2.20
  -1   0  14   29.00    5.80
   0   0  14   42.00    4.00
   1   0  14    3.10    1.40
   2   0  14   43.20    2.90
   3   0  14    3.90    0.90
   4   0  14   15.80    1.60
   5   0  14    8.40    1.20
   6   0  14   30.40    2.90
   7   0  14    0.40    1.00
   8   0  14    1.00    1.10
   9   0  14   14.70    3.00
  10   0  14    0.20    0.90
  -4   1  14    0.00    1.40
  -3   1  14    6.50    3.90
  -2   1  14    3.30    2.70
  -1   1  14    6.80    3.70
   0   1  14   10.60    2.50
   1   1  14   17.30    4.00
   2   1  14   20.50    1.90
   3   1  14    0.80    0.80
   4   1  14   80.89    3.70
   5   1  14   15.80    1.80
   6   1  14   29.40    2.30
   7   1  14   25.70    2.20
   8   1  14    1.10    1.10
   9   1  14   29.20    4.50
  10   1  14    0.70    0.80
  -4   2  14    0.70    1.60
  -3   2  14    2.50    2.00
  -2   2  14    0.40    1.60
  -1   2  14    2.10    2.00
   0   2  14    1.50    1.50
   1   2  14    1.10    1.00
   2   2  14    0.20    0.90
   3   2  14    2.00    1.10
   4   2  14   14.60    1.60
   5   2  14    4.90    1.10
   6   2  14   11.90    1.40
   7   2  14   10.50    1.40
   8   2  14    1.20    0.90
   9   2  14    1.40    1.10
  10   2  14    1.80    0.90
  11   2  14    0.20    1.20
  -4   3  14    1.80    1.60
  -3   3  14   14.20    3.50
  -2   3  14    1.30    1.10
  -1   3  14    4.10    1.60
   0   3  14    1.30    1.80
   1   3  14   27.60    2.00
   2   3  14   83.89    4.00
   3   3  14    1.30    1.00
   4   3  14   22.00    1.80
   5   3  14    7.50    1.20
   6   3  14    0.50    0.80
   7   3  14   17.00    1.90
   8   3  14    5.00    1.40
   9   3  14   12.10    2.20
  10   3  14    0.70    0.90
  11   3  14    4.40    0.90
  -4   4  14    1.40    1.70
  -3   4  14   13.60    3.60
  -2   4  14    1.30    1.10
  -1   4  14    9.00    1.60
   0   4  14    1.60    2.00
   1   4  14   21.00    1.80
   2   4  14   42.40    3.00
   3   4  14    0.50    1.00
   4   4  14   10.80    1.50
   5   4  14    2.40    1.00
   6   4  14    0.50    0.80
   7   4  14   19.60    2.50
   8   4  14    7.90    1.40
   9   4  14   15.30    2.80
  10   4  14    1.00    0.90
  11   4  14    3.60    0.70
  -4   5  14    0.60    1.70
  -3   5  14    1.80    2.00
  -2   5  14    0.20    1.70
  -1   5  14    3.30    1.60
   0   5  14    3.50    1.60
   1   5  14    0.80    1.00
   2   5  14    0.50    1.10
   3   5  14    2.20    1.10
   4   5  14    7.00    1.20
   5   5  14    8.30    1.30
   6   5  14    3.60    1.00
   7   5  14    5.20    1.20
   8   5  14    3.10    1.10
   9   5  14    1.40    1.10
  10   5  14    0.80    0.80
  11   5  14    0.10    0.50
  -4   6  14    0.00    1.40
  -3   6  14   12.80    4.00
  -2   6  14    6.70    2.80
  -1   6  14   11.10    3.80
   0   6  14    2.40    2.50
   1   6  14   66.29    3.80
   2   6  14   23.40    1.70
   3   6  14    5.80    1.10
   4   6  14   43.10    2.70
   5   6  14   12.50    1.40
   6   6  14   22.30    2.00
   7   6  14   21.40    2.10
   8   6  14    0.50    0.90
   9   6  14   12.00    1.80
  10   6  14    2.30    1.00
  -4   7  14    4.80    2.40
  -3   7  14   10.90    3.90
  -2   7  14    0.30    2.30
  -1   7  14    0.00    5.70
   0   7  14   16.40    2.90
   1   7  14    1.50    1.30
   2   7  14   46.10    2.80
   3   7  14    7.70    1.20
   4   7  14   22.10    1.70
   5   7  14   18.50    1.50
   6   7  14   18.40    2.00
   7   7  14    1.10    1.10
   8   7  14    2.20    1.80
   9   7  14    7.00    1.30
  10   7  14    0.50    0.80
  -4   8  14    0.10    1.80
  -3   8  14    0.00    2.20
  -2   8  14    0.00    3.10
  -1   8  14    4.70    3.70
   0   8  14    2.10    1.90
   1   8  14    6.30    1.40
   2   8  14    1.30    1.10
   3   8  14    0.80    1.00
   4   8  14    1.70    1.10
   5   8  14    3.20    1.10
   6   8  14    7.30    1.60
   7   8  14    0.30    1.00
   8   8  14    0.90    1.50
   9   8  14    0.50    1.10
  10   8  14    0.50    0.70
  -3   9  14    2.30    3.80
  -2   9  14    2.40   19.10
  -1   9  14    1.20    6.10
   0   9  14   45.70    8.20
   1   9  14    2.60    2.00
   2   9  14   16.60    2.30
   3   9  14    3.30    1.50
   4   9  14   10.90    1.60
   5   9  14    1.30    1.20
   6   9  14   21.80    2.90
   7   9  14   10.90    2.00
   8   9  14    1.00    1.20
   9   9  14    9.30    1.60
  -3  10  14    0.50   11.80
  -2  10  14    0.20    2.50
  -1  10  14    2.90    5.50
   0  10  14    5.90    2.90
   1  10  14    1.10    1.80
   2  10  14    2.10    1.50
   3  10  14    1.60    1.60
   4  10  14    8.60    2.10
   5  10  14    0.30    1.20
   6  10  14    3.60    1.60
   7  10  14    6.20    1.40
   8  10  14    0.80    1.00
   9  10  14    0.70    1.10
  -2  11  14    0.30    2.10
  -1  11  14    0.20    2.70
   0  11  14    0.60    2.10
   1  11  14    1.60    1.80
   2  11  14    7.50    2.20
   3  11  14    0.40    1.80
   4  11  14    2.70    1.80
   5  11  14    0.50    2.10
   6  11  14    0.60    1.70
   7  11  14    2.50    1.80
   8  11  14    1.30    1.30
  -1  12  14    7.10    2.00
   0  12  14    3.40    2.10
   1  12  14    2.40    1.80
   2  12  14    6.50    2.00
   3  12  14    0.00    2.30
   4  12  14    0.20    2.60
   5  12  14    1.20    1.80
   6  12  14    2.10    1.70
   7  12  14   15.30    2.60
   1  13  14    0.00    1.10
   2  13  14    0.70    1.60
   3  13  14    0.00    1.60
   4  13  14    6.90    3.10
   5  13  14    9.10    2.80
   6  13  14    0.70    1.00
   2  -5  15    0.70    1.30
   3  -5  15    0.40    1.20
   4  -5  15    0.00    1.40
   0  -4  15    1.40    0.80
   1  -4  15    1.10    1.10
   2  -4  15    3.90    1.20
   3  -4  15    7.20    2.30
   4  -4  15    0.60    1.30
   5  -4  15    0.00    1.60
   6  -4  15    0.00    0.80
  -1  -3  15    6.40    1.90
   0  -3  15    0.90    1.10
   1  -3  15    0.00    1.10
   2  -3  15    0.20    1.30
   3  -3  15    0.40    1.40
   4  -3  15    3.00    1.50
   5  -3  15   19.70    2.60
   6  -3  15    0.00    0.90
   7  -3  15    3.10    1.30
  -2  -2  15    0.10    0.70
  -1  -2  15    0.00    1.00
   0  -2  15    0.80    1.30
   1  -2  15    0.90    1.20
   2  -2  15    0.40    1.00
   3  -2  15    2.50    1.40
   4  -2  15    3.80    1.70
   5  -2  15    1.20    1.30
   6  -2  15    3.40    1.30
   7  -2  15    0.20    1.10
   8  -2  15    0.60    1.00
  -2  -1  15    0.50    0.90
  -1  -1  15    0.40    1.00
   0  -1  15    2.40    1.30
   1  -1  15    0.40    1.10
   2  -1  15   21.00    2.50
   3  -1  15    3.20    2.00
   4  -1  15    8.60    1.50
   5  -1  15   26.70    2.90
   6  -1  15    3.00    1.50
   7  -1  15   15.60    2.20
   8  -1  15   22.00    4.50
   9  -1  15    0.50    2.30
  -3   0  15    0.20    0.70
  -2   0  15    1.00    0.90
  -1   0  15    0.40    1.00
   0   0  15    0.60    1.10
   1   0  15    6.50    1.30
   2   0  15    3.20    1.00
   3   0  15    3.70    1.10
   4   0  15    5.80    1.40
   5   0  15    3.20    1.00
   6   0  15   12.10    2.40
   7   0  15    3.40    2.30
   8   0  15    0.80    3.40
   9   0  15    2.90   25.90
  -3   1  15    0.10    0.70
  -2   1  15    0.90    1.00
  -1   1  15    0.80    1.10
   0   1  15    3.90    1.20
   1   1  15    1.70    1.00
   2   1  15    3.40    1.00
   3   1  15    0.30    0.70
   4   1  15    8.80    1.20
   5   1  15    1.20    1.00
   6   1  15    0.60    1.00
   7   1  15   25.30    3.20
   8   1  15    1.30    1.30
   9   1  15    1.00    3.30
  -3   2  15    1.30    1.10
  -2   2  15    4.90    1.20
  -1   2  15    2.70    1.20
   0   2  15   14.50    1.70
   1   2  15   10.30    1.20
   2   2  15    0.60    0.80
   3   2  15    7.90    1.30
   4   2  15    1.60    0.90
   5   2  15    9.80    1.30
   6   2  15    7.90    1.60
   7   2  15    4.70    1.60
   8   2  15    5.60    1.90
   9   2  15    5.30    1.60
  10   2  15    1.20   19.90
  -3   3  15    0.90    1.00
  -2   3  15    3.60    1.40
  -1   3  15    0.60    1.00
   0   3  15   15.80    1.60
   1   3  15    3.60    0.90
   2   3  15    2.30    1.00
   3   3  15    8.00    1.20
   4   3  15    1.40    0.90
   5   3  15   22.60    1.80
   6   3  15    5.40    1.30
   7   3  15    6.30    1.40
   8   3  15    7.50    1.90
   9   3  15    0.30    1.10
  10   3  15    0.70    2.40
  -3   4  15    0.40    0.80
  -2   4  15    0.70    1.10
  -1   4  15    0.30    0.80
   0   4  15    3.80    0.90
   1   4  15    0.60    0.80
   2   4  15    2.10    1.00
   3   4  15    3.90    1.10
   4   4  15    0.70    0.80
   5   4  15    2.70    1.00
   6   4  15    1.00    0.80
   7   4  15    1.20    1.00
   8   4  15    0.50    1.30
   9   4  15    0.30    1.10
  10   4  15    0.40    1.00
  -3   5  15    0.30    0.80
  -2   5  15    6.40    1.20
  -1   5  15    2.80    1.40
   0   5  15   19.10    2.00
   1   5  15    3.90    1.00
   2   5  15    5.10    1.10
   3   5  15   16.20    1.80
   4   5  15    0.60    0.80
   5   5  15   44.00    2.90
   6   5  15    0.40    0.80
   7   5  15   19.30    3.00
   8   5  15    5.40    1.60
   9   5  15    0.30    1.20
  10   5  15    7.20    2.40
  -3   6  15    0.40    0.90
  -2   6  15    1.30    1.20
  -1   6  15    1.00    1.20
   0   6  15    0.30    0.90
   1   6  15    8.70    1.30
   2   6  15    0.20    0.80
   3   6  15    0.90    0.90
   4   6  15    1.30    0.90
   5   6  15    0.80    0.90
   6   6  15    1.40    1.00
   7   6  15    6.50    1.50
   8   6  15    4.90    1.90
   9   6  15    1.30    1.40
  10   6  15    5.80   21.60
  -3   7  15    0.50    0.80
  -2   7  15    4.20    1.30
  -1   7  15    0.60    1.20
   0   7  15   21.50    3.20
   1   7  15    1.10    0.90
   2   7  15    0.80    1.10
   3   7  15    3.00    0.90
   4   7  15    0.80    1.00
   5   7  15    6.10    1.30
   6   7  15    0.30    0.90
   7   7  15    5.00    1.80
   8   7  15    1.90    1.50
   9   7  15    4.10    3.60
  -2   8  15    2.20    1.20
  -1   8  15    0.60    1.10
   0   8  15    0.60    1.30
   1   8  15   12.70    2.00
   2   8  15   27.90    2.30
   3   8  15   10.10    1.60
   4   8  15    7.20    1.40
   5   8  15    7.70    1.30
   6   8  15   22.30    3.60
   7   8  15    8.80    2.70
   8   8  15    2.30    3.70
   9   8  15    3.90   28.20
  -2   9  15    0.30    0.80
  -1   9  15   11.70    1.90
   0   9  15    0.20    1.60
   1   9  15    1.40    1.40
   2   9  15    0.80    1.30
   3   9  15    1.50    1.30
   4   9  15    0.20    1.20
   5   9  15   30.70    2.80
   6   9  15    0.90    1.30
   7   9  15    6.50    2.20
   8   9  15   20.80    5.20
   9   9  15    0.30    2.50
  -1  10  15    1.10    1.20
   0  10  15    1.30    1.20
   1  10  15    0.80    1.40
   2  10  15    1.60    1.30
   3  10  15    0.40    1.70
   4  10  15    9.10    2.40
   5  10  15    3.20    2.40
   6  10  15    2.00    1.40
   7  10  15    0.30    1.10
   8  10  15    1.40    1.00
   0  11  15    1.80    1.50
   1  11  15    1.00    1.50
   2  11  15    0.50    1.50
   3  11  15    0.00    1.60
   4  11  15    1.90    1.90
   5  11  15   21.70    3.20
   6  11  15    0.40    1.20
   7  11  15    4.30    1.70
   1  12  15    1.00    1.10
   2  12  15    0.10    1.10
   3  12  15    3.10    1.60
   4  12  15    0.00    1.80
   5  12  15    2.30    2.10
   6  12  15    0.00    1.20
   2  -3  16    0.00    0.80
   3  -3  16    0.60    1.00
   4  -3  16    0.00    1.00
   5  -3  16    0.90    1.00
   0  -2  16    3.10    1.40
   1  -2  16    6.90    1.90
   2  -2  16    2.40    1.30
   3  -2  16   10.50    1.90
   4  -2  16   33.40    5.30
   5  -2  16    0.50    1.00
   6  -2  16    5.50    1.60
   7  -2  16    0.70    1.10
   0  -1  16    0.00    1.90
   1  -1  16   19.40    2.20
   2  -1  16    2.40    1.10
   3  -1  16    2.60    1.30
   4  -1  16    2.60    1.30
   5  -1  16    0.00    1.20
   6  -1  16    1.90    1.40
   7  -1  16    0.50    0.90
  -1   0  16    7.60    2.20
   0   0  16    6.70    1.70
   1   0  16    0.80    1.30
   2   0  16    0.80    1.20
   3   0  16    6.80    1.40
   4   0  16    2.20    1.20
   5   0  16    3.60    1.70
   6   0  16    4.60    1.70
   7   0  16    3.00    1.50
   8   0  16    1.90    1.00
  -1   1  16   12.60   33.30
   0   1  16    3.40    1.60
   1   1  16    2.90    1.30
   2   1  16    0.40    1.10
   3   1  16    1.40    1.20
   4   1  16    3.20    1.50
   5   1  16    0.60    1.00
   6   1  16    5.70    2.50
   7   1  16    5.00    1.70
   8   1  16   10.90    1.90
   9   1  16    1.00    1.60
  -2   2  16    0.00   16.00
  -1   2  16    1.60   25.40
   0   2  16    0.80    1.70
   1   2  16    2.30    1.40
   2   2  16    3.10    1.40
   3   2  16    0.60    1.10
   4   2  16    0.20    1.00
   5   2  16    3.20    1.10
   6   2  16    0.60    1.00
   7   2  16    2.20    1.10
   8   2  16   18.40    2.40
   9   2  16    7.70    1.50
  -2   3  16    0.00    1.70
  -1   3  16    2.50   13.80
   0   3  16    0.00    3.50
   1   3  16    0.30    1.00
   2   3  16    0.50    1.10
   3   3  16    2.90    1.10
   4   3  16    5.30    1.20
   5   3  16    0.70    0.90
   6   3  16    5.30    1.30
   7   3  16    0.40    0.90
   8   3  16    0.30    0.90
   9   3  16    0.30    0.70
  -2   4  16    1.70    2.80
   0   4  16    1.30    1.00
   1   4  16    0.50    1.10
   2   4  16    0.60    1.10
   3   4  16   14.70    2.10
   4   4  16   17.30    1.80
   5   4  16   11.60    1.50
   6   4  16   51.99    4.40
   7   4  16    5.20    1.30
   8   4  16   11.50    2.10
   9   4  16    5.50    1.10
  -2   5  16    0.00    1.70
  -1   5  16    1.70   15.00
   0   5  16    2.20    3.60
   1   5  16    0.30    1.00
   2   5  16    0.90    1.10
   3   5  16    1.30    0.90
   4   5  16    4.50    1.10
   5   5  16    0.50    0.90
   6   5  16    5.40    1.20
   7   5  16    0.20    0.90
   8   5  16    0.20    0.80
   9   5  16    0.10    0.70
  -2   6  16    0.00   15.00
  -1   6  16    1.90   23.90
   0   6  16    0.00    2.10
   1   6  16    8.20    2.00
   2   6  16    4.70    1.30
   3   6  16    1.40    1.20
   4   6  16    0.80    1.00
   5   6  16    2.60    1.20
   6   6  16    3.20    1.10
   7   6  16    1.60    1.10
   8   6  16    9.60    1.50
   9   6  16    6.10    1.20
  -2   7  16    1.00    1.60
  -1   7  16   10.70   31.30
   0   7  16    0.00    1.50
   1   7  16    1.30    1.40
   2   7  16   10.70    2.30
   3   7  16    0.50    1.40
   4   7  16    4.00    1.50
   5   7  16    1.30    1.10
   6   7  16    4.50    1.60
   7   7  16    4.30    1.30
   8   7  16   20.70    2.50
   9   7  16    4.90    1.20
  -1   8  16    4.70    2.20
   0   8  16    5.90    1.80
   1   8  16    0.00    1.50
   2   8  16    2.10    1.70
   3   8  16    0.70    1.20
   4   8  16    1.20    1.40
   5   8  16    2.30    1.80
   6   8  16    2.60    1.70
   7   8  16    1.00    1.50
   8   8  16    0.20    0.80
  -1   9  16    0.50    1.00
   0   9  16    6.90    2.20
   1   9  16   12.30    2.10
   2   9  16    1.90    1.20
   3   9  16    2.90    1.30
   4   9  16    8.60    1.70
   5   9  16    0.20    1.20
   6   9  16    1.20    1.50
   7   9  16    0.60    1.00
   8   9  16    0.50    0.80
   0  10  16    0.80    1.20
   1  10  16   12.00    2.10
   2  10  16    5.70    1.50
   3  10  16    9.80    2.20
   4  10  16   16.70    3.90
   5  10  16    1.00    1.30
   6  10  16    6.10    1.80
   7  10  16    0.30    1.10
   1  11  16    1.00    1.50
   2  11  16    1.00    1.30
   3  11  16    0.10    1.10
   4  11  16    0.60    1.20
   5  11  16    2.80    1.30
   6  11  16    0.00    1.00
   3  -1  17    3.30    1.30
   4  -1  17    0.50    1.50
   5  -1  17    4.20    1.60
   1   0  17    0.40    0.70
   2   0  17    2.90    0.90
   3   0  17    7.40    1.30
   4   0  17    2.50    1.60
   5   0  17    1.70    1.50
   6   0  17    2.30    1.60
   1   1  17    0.00    0.70
   2   1  17    0.90    1.00
   3   1  17    1.10    1.10
   4   1  17    0.40    1.10
   5   1  17   11.00    1.80
   6   1  17    1.50    1.30
   7   1  17    3.00    1.70
   0   2  17    0.10    0.80
   1   2  17    0.80    1.00
   2   2  17    0.40    1.00
   3   2  17    0.30    1.10
   4   2  17    2.60    1.30
   5   2  17    0.50    1.30
   6   2  17    1.90    1.30
   7   2  17   26.60    4.30
   0   3  17    2.90    1.20
   1   3  17    0.50    0.90
   2   3  17    1.20    1.20
   3   3  17    0.30    1.00
   4   3  17    5.20    1.30
   5   3  17    7.40    2.10
   6   3  17    8.00    1.50
   7   3  17   19.00    2.50
   8   3  17    8.00    1.80
   0   4  17    0.50    1.10
   1   4  17    0.30    0.90
   2   4  17    0.40    0.90
   3   4  17    0.30    0.90
   4   4  17    0.90    1.10
   5   4  17    0.70    0.80
   6   4  17    0.50    1.00
   7   4  17    0.00    1.00
   8   4  17    0.70    0.80
   0   5  17    3.30    1.50
   1   5  17    0.60    1.20
   2   5  17    3.20    1.00
   3   5  17    1.00    1.00
   4   5  17    5.40    1.20
   5   5  17    7.50    1.30
   6   5  17    0.20    1.00
   7   5  17    4.50    1.40
   8   5  17    0.70    0.80
   0   6  17    3.30    1.10
   1   6  17    0.50    1.10
   2   6  17    0.30    1.00
   3   6  17    1.30    1.40
   4   6  17    4.90    1.40
   5   6  17    8.80    1.50
   6   6  17    3.80    1.20
   7   6  17   10.80    1.90
   8   6  17    7.10    1.90
   0   7  17    2.20    0.90
   1   7  17    0.90    1.00
   2   7  17    0.20    1.00
   3   7  17    0.20    1.00
   4   7  17    0.00    1.00
   5   7  17    6.40    1.70
   6   7  17    1.20    1.30
   7   7  17    9.60    3.30
   1   8  17    1.10    0.90
   2   8  17    1.20    1.20
   3   8  17    1.80    1.10
   4   8  17    5.60    1.60
   5   8  17    1.90    1.30
   6   8  17    1.00    1.40
   7   8  17    4.40    1.30
   2   9  17    2.50    1.10
   3   9  17    1.80    1.20
   4   9  17    0.70    1.10
   5   9  17    1.10    1.20
   6   9  17    0.00    1.30
   3  10  17    0.00    1.30
   4  10  17    1.00    1.30
   3   3  18    0.40    0.80
   4   3  18    0.10    0.80
   5   3  18    0.40    1.20
   3   4  18    4.40    1.20
   4   4  18    1.20    0.80
   5   4  18    0.30    0.80
   3   5  18    0.30    0.90
   4   5  18    0.80    0.70
   5   5  18    0.50    0.80
   3   6  18    0.60    0.80
   4   6  18    0.30    0.80
   5   6  18    0.00    1.10
   4   7  18    1.70    1.30
   0   0   0    0.00    0.00

_computing_structure_solution     'SHELXT 2014/5 (Sheldrick, 2014)'
;
_shelx_hkl_checksum   61396

_shelx_fab_file
;
    1    0    0     74.91      0.00
    2    0    0     59.71      0.00
    3    0    0     43.12      0.00
    4    0    0     30.12      0.00
    5    0    0     21.02      0.00
    6    0    0     14.12      0.00
    7    0    0      8.61      0.00
    8    0    0      4.63      0.00
    9    0    0      2.27      0.00
   10    0    0      1.19      0.00
   11    0    0      0.88      0.00
   12    0    0      0.76      0.00
  -12    1    0     -0.52      0.00
  -11    1    0     -0.68      0.00
  -10    1    0     -1.09      0.00
   -9    1    0     -2.17      0.00
   -8    1    0     -4.36      0.00
   -7    1    0     -8.00      0.00
   -6    1    0    -13.15      0.00
   -5    1    0    -19.72      0.00
   -4    1    0    -28.43      0.00
   -3    1    0    -40.67      0.00
   -2    1    0    -56.01      0.00
    0    1    0    -75.34      0.00
    2    1    0    -55.78      0.00
    3    1    0    -40.86      0.00
    4    1    0    -29.02      0.00
    5    1    0    -20.43      0.00
    6    1    0    -13.73      0.00
    7    1    0     -8.34      0.00
    8    1    0     -4.50      0.00
    9    1    0     -2.24      0.00
   10    1    0     -1.23      0.00
   11    1    0     -0.94      0.00
   12    1    0     -0.80      0.00
  -12    2    0      0.24      0.00
  -11    2    0      0.45      0.00
  -10    2    0      0.94      0.00
   -9    2    0      1.95      0.00
   -8    2    0      3.76      0.00
   -7    2    0      6.72      0.00
   -6    2    0     11.08      0.00
   -5    2    0     16.88      0.00
   -4    2    0     24.48      0.00
   -3    2    0     34.55      0.00
   -2    2    0     46.42      0.00
   -1    2    0     56.58      0.00
    0    2    0     60.34      0.00
    1    2    0     55.79      0.00
    3    2    0     34.59      0.00
    4    2    0     25.38      0.00
    5    2    0     18.09      0.00
    6    2    0     12.06      0.00
    7    2    0      7.27      0.00
    8    2    0      3.98      0.00
    9    2    0      2.07      0.00
   10    2    0      1.15      0.00
   11    2    0      0.79      0.00
   12    2    0      0.56      0.00
  -12    3    0     -0.06      0.00
  -11    3    0     -0.23      0.00
  -10    3    0     -0.72      0.00
   -9    3    0     -1.62      0.00
   -8    3    0     -3.00      0.00
   -7    3    0     -5.13      0.00
   -6    3    0     -8.42      0.00
   -5    3    0    -13.11      0.00
   -4    3    0    -19.28      0.00
   -3    3    0    -26.77      0.00
   -2    3    0    -34.60      0.00
    0    3    0    -42.16      0.00
    3    3    0    -26.33      0.00
    4    3    0    -20.16      0.00
    5    3    0    -14.52      0.00
    6    3    0     -9.54      0.00
    7    3    0     -5.69      0.00
    8    3    0     -3.19      0.00
    9    3    0     -1.74      0.00
   10    3    0     -0.93      0.00
   11    3    0     -0.48      0.00
   12    3    0     -0.18      0.00
  -12    4    0      0.00      0.00
  -11    4    0      0.06      0.00
  -10    4    0      0.46      0.00
   -9    4    0      1.24      0.00
   -8    4    0      2.27      0.00
   -7    4    0      3.61      0.00
   -6    4    0      5.70      0.00
   -5    4    0      9.05      0.00
   -4    4    0     13.74      0.00
   -3    4    0     19.07      0.00
   -1    4    0     26.23      0.00
    0    4    0     26.19      0.00
    1    4    0     24.20      0.00
    3    4    0     18.11      0.00
    4    4    0     14.46      0.00
    5    4    0     10.46      0.00
    6    4    0      6.75      0.00
    7    4    0      4.03      0.00
    8    4    0      2.35      0.00
    9    4    0      1.32      0.00
   10    4    0      0.63      0.00
   11    4    0      0.15      0.00
   12    4    0     -0.12      0.00
  -11    5    0      0.04      0.00
  -10    5    0     -0.24      0.00
   -9    5    0     -0.90      0.00
   -8    5    0     -1.69      0.00
   -7    5    0     -2.37      0.00
   -6    5    0     -3.29      0.00
   -5    5    0     -5.21      0.00
   -4    5    0     -8.48      0.00
   -2    5    0    -14.93      0.00
   -1    5    0    -15.57      0.00
    1    5    0    -13.30      0.00
    2    5    0    -12.26      0.00
    4    5    0     -9.14      0.00
    5    5    0     -6.60      0.00
    6    5    0     -4.23      0.00
    7    5    0     -2.60      0.00
    8    5    0     -1.62      0.00
    9    5    0     -0.95      0.00
   10    5    0     -0.39      0.00
   11    5    0      0.02      0.00
  -11    6    0     -0.07      0.00
  -10    6    0      0.12      0.00
   -9    6    0      0.65      0.00
   -8    6    0      1.22      0.00
   -7    6    0      1.42      0.00
   -6    6    0      1.40      0.00
   -5    6    0      2.02      0.00
   -4    6    0      3.93      0.00
   -1    6    0      7.92      0.00
    0    6    0      6.71      0.00
    1    6    0      5.81      0.00
    4    6    0      4.69      0.00
    5    6    0      3.40      0.00
    6    6    0      2.22      0.00
    7    6    0      1.47      0.00
    8    6    0      1.03      0.00
    9    6    0      0.67      0.00
   10    6    0      0.31      0.00
   11    6    0      0.02      0.00
  -11    7    0      0.02      0.00
  -10    7    0     -0.09      0.00
   -9    7    0     -0.43      0.00
   -8    7    0     -0.78      0.00
   -7    7    0     -0.67      0.00
   -6    7    0     -0.09      0.00
   -5    7    0      0.22      0.00
   -4    7    0     -0.52      0.00
   -3    7    0     -1.91      0.00
   -2    7    0     -2.69      0.00
    0    7    0     -0.97      0.00
    2    7    0     -0.67      0.00
    3    7    0     -1.19      0.00
    4    7    0     -1.31      0.00
    5    7    0     -1.04      0.00
    6    7    0     -0.72      0.00
    7    7    0     -0.52      0.00
    8    7    0     -0.45      0.00
    9    7    0     -0.43      0.00
   10    7    0     -0.38      0.00
   11    7    0     -0.22      0.00
  -10    8    0      0.10      0.00
   -9    8    0      0.19      0.00
   -8    8    0      0.28      0.00
   -7    8    0      0.03      0.00
   -6    8    0     -0.68      0.00
   -5    8    0     -1.39      0.00
   -4    8    0     -1.51      0.00
   -3    8    0     -1.19      0.00
   -2    8    0     -1.27      0.00
   -1    8    0     -2.17      0.00
    0    8    0     -3.26      0.00
    1    8    0     -3.58      0.00
    2    8    0     -2.91      0.00
    3    8    0     -1.83      0.00
    4    8    0     -0.96      0.00
    5    8    0     -0.51      0.00
    6    8    0     -0.39      0.00
    7    8    0     -0.37      0.00
    8    8    0     -0.21      0.00
    9    8    0      0.16      0.00
   10    8    0      0.46      0.00
  -10    9    0     -0.06      0.00
   -9    9    0      0.10      0.00
   -8    9    0      0.25      0.00
   -7    9    0      0.50      0.00
   -6    9    0      1.02      0.00
   -5    9    0      1.70      0.00
   -4    9    0      2.28      0.00
   -3    9    0      2.77      0.00
   -2    9    0      3.56      0.00
   -1    9    0      4.74      0.00
    0    9    0      5.74      0.00
    1    9    0      5.85      0.00
    2    9    0      4.94      0.00
    3    9    0      3.50      0.00
    4    9    0      2.18      0.00
    5    9    0      1.37      0.00
    6    9    0      1.14      0.00
    7    9    0      1.12      0.00
    8    9    0      0.84      0.00
    9    9    0      0.17      0.00
   10    9    0     -0.43      0.00
   -9   10    0     -0.40      0.00
   -8   10    0     -0.72      0.00
   -7   10    0     -0.90      0.00
   -6   10    0     -1.10      0.00
   -5   10    0     -1.55      0.00
   -4   10    0     -2.25      0.00
   -3   10    0     -3.17      0.00
   -2   10    0     -4.30      0.00
   -1   10    0     -5.48      0.00
    0   10    0     -6.27      0.00
    1   10    0     -6.24      0.00
    2   10    0     -5.33      0.00
    3   10    0     -3.90      0.00
    4   10    0     -2.53      0.00
    5   10    0     -1.69      0.00
    6   10    0     -1.50      0.00
    7   10    0     -1.53      0.00
    8   10    0     -1.22      0.00
    9   10    0     -0.45      0.00
   -8   11    0      1.03      0.00
   -7   11    0      1.14      0.00
   -6   11    0      1.10      0.00
   -5   11    0      1.28      0.00
   -4   11    0      1.92      0.00
   -3   11    0      2.91      0.00
   -2   11    0      3.98      0.00
   -1   11    0      4.85      0.00
    0   11    0      5.28      0.00
    1   11    0      5.14      0.00
    2   11    0      4.44      0.00
    3   11    0      3.38      0.00
    4   11    0      2.34      0.00
    5   11    0      1.67      0.00
    6   11    0      1.51      0.00
    7   11    0      1.52      0.00
    8   11    0      1.24      0.00
    9   11    0      0.59      0.00
   -8   12    0     -1.11      0.00
   -7   12    0     -1.20      0.00
   -6   12    0     -1.03      0.00
   -5   12    0     -1.04      0.00
   -4   12    0     -1.54      0.00
   -3   12    0     -2.39      0.00
   -1   12    0     -3.63      0.00
    0   12    0     -3.68      0.00
    1   12    0     -3.45      0.00
    3   12    0     -2.49      0.00
    4   12    0     -1.94      0.00
    5   12    0     -1.55      0.00
    6   12    0     -1.38      0.00
    7   12    0     -1.27      0.00
    8   12    0     -1.01      0.00
   -7   13    0      1.04      0.00
   -6   13    0      0.86      0.00
   -5   13    0      0.79      0.00
   -4   13    0      1.14      0.00
   -3   13    0      1.78      0.00
   -2   13    0      2.29      0.00
   -1   13    0      2.44      0.00
    0   13    0      2.27      0.00
    1   13    0      2.01      0.00
    2   13    0      1.81      0.00
    3   13    0      1.69      0.00
    4   13    0      1.59      0.00
    5   13    0      1.47      0.00
    6   13    0      1.28      0.00
    7   13    0      1.02      0.00
   -5   14    0     -0.50      0.00
   -4   14    0     -0.72      0.00
   -3   14    0     -1.16      0.00
   -2   14    0     -1.49      0.00
   -1   14    0     -1.53      0.00
    0   14    0     -1.36      0.00
    1   14    0     -1.16      0.00
    2   14    0     -1.10      0.00
    3   14    0     -1.19      0.00
    4   14    0     -1.35      0.00
    5   14    0     -1.40      0.00
    6   14    0     -1.22      0.00
   -3   15    0      0.66      0.00
   -2   15    0      0.86      0.00
   -1   15    0      0.89      0.00
    1   15    0      0.75      0.00
    2   15    0      0.77      0.00
    3   15    0      0.90      0.00
    4   15    0      1.10      0.00
   -3  -15    1     -0.13      0.00
   -2  -15    1     -0.08      0.00
   -1  -15    1     -0.07      0.00
    0  -15    1     -0.07      0.00
    1  -15    1      0.07      0.00
    2  -15    1      0.37      0.00
    3  -15    1      0.62      0.00
   -5  -14    1      0.31      0.00
   -4  -14    1      0.47      0.00
   -3  -14    1      0.35      0.00
   -2  -14    1      0.06      0.00
   -1  -14    1     -0.18      0.00
    0  -14    1     -0.29      0.00
    1  -14    1     -0.40      0.00
    2  -14    1     -0.58      0.00
    3  -14    1     -0.71      0.00
    4  -14    1     -0.60      0.00
    5  -14    1     -0.26      0.00
   -6  -13    1      0.03      0.00
   -5  -13    1     -0.47      0.00
   -4  -13    1     -0.83      0.00
   -3  -13    1     -0.73      0.00
   -2  -13    1     -0.26      0.00
   -1  -13    1      0.19      0.00
    0  -13    1      0.43      0.00
    1  -13    1      0.49      0.00
    2  -13    1      0.48      0.00
    3  -13    1      0.41      0.00
    4  -13    1      0.24      0.00
    5  -13    1     -0.02      0.00
    6  -13    1     -0.30      0.00
   -7  -12    1     -0.37      0.00
   -6  -12    1     -0.01      0.00
   -5  -12    1      0.67      0.00
   -4  -12    1      1.20      0.00
   -3  -12    1      1.20      0.00
   -2  -12    1      0.78      0.00
   -1  -12    1      0.30      0.00
    0  -12    1      0.00      0.00
    1  -12    1     -0.05      0.00
    2  -12    1      0.06      0.00
    3  -12    1      0.23      0.00
    4  -12    1      0.34      0.00
    5  -12    1      0.37      0.00
    6  -12    1      0.38      0.00
    7  -12    1      0.38      0.00
    8  -12    1      0.22      0.00
   -8  -11    1      0.04      0.00
   -7  -11    1     -0.03      0.00
   -6  -11    1     -0.43      0.00
   -5  -11    1     -1.08      0.00
   -4  -11    1     -1.62      0.00
   -3  -11    1     -1.79      0.00
   -2  -11    1     -1.66      0.00
   -1  -11    1     -1.41      0.00
    0  -11    1     -1.17      0.00
    1  -11    1     -1.01      0.00
    2  -11    1     -1.00      0.00
    3  -11    1     -1.03      0.00
    4  -11    1     -0.91      0.00
    5  -11    1     -0.63      0.00
    6  -11    1     -0.34      0.00
    7  -11    1     -0.12      0.00
    8  -11    1      0.14      0.00
   -9  -10    1      0.30      0.00
   -8  -10    1      0.58      0.00
   -7  -10    1      0.91      0.00
   -6  -10    1      1.34      0.00
   -5  -10    1      1.83      0.00
   -4  -10    1      2.27      0.00
   -3  -10    1      2.66      0.00
   -2  -10    1      2.99      0.00
   -1  -10    1      3.16      0.00
    0  -10    1      3.03      0.00
    1  -10    1      2.66      0.00
    2  -10    1      2.26      0.00
    3  -10    1      1.86      0.00
    4  -10    1      1.36      0.00
    5  -10    1      0.77      0.00
    6  -10    1      0.26      0.00
    7  -10    1     -0.12      0.00
    8  -10    1     -0.47      0.00
    9  -10    1     -0.76      0.00
   -9   -9    1     -0.59      0.00
   -8   -9    1     -1.27      0.00
   -7   -9    1     -1.94      0.00
   -6   -9    1     -2.49      0.00
   -5   -9    1     -2.91      0.00
   -4   -9    1     -3.38      0.00
   -3   -9    1     -4.08      0.00
   -2   -9    1     -4.93      0.00
   -1   -9    1     -5.50      0.00
    0   -9    1     -5.44      0.00
    1   -9    1     -4.77      0.00
    2   -9    1     -3.82      0.00
    3   -9    1     -2.82      0.00
    4   -9    1     -1.84      0.00
    5   -9    1     -0.95      0.00
    6   -9    1     -0.29      0.00
    7   -9    1      0.18      0.00
    8   -9    1      0.59      0.00
    9   -9    1      0.85      0.00
   10   -9    1      0.78      0.00
  -10   -8    1      0.09      0.00
   -9   -8    1      0.74      0.00
   -8   -8    1      1.71      0.00
   -7   -8    1      2.70      0.00
   -6   -8    1      3.48      0.00
   -5   -8    1      4.13      0.00
   -4   -8    1      4.95      0.00
   -3   -8    1      6.13      0.00
   -2   -8    1      7.41      0.00
   -1   -8    1      8.20      0.00
    0   -8    1      8.10      0.00
    1   -8    1      7.15      0.00
    2   -8    1      5.71      0.00
    3   -8    1      4.12      0.00
    4   -8    1      2.61      0.00
    5   -8    1      1.39      0.00
    6   -8    1      0.54      0.00
    7   -8    1     -0.03      0.00
    8   -8    1     -0.45      0.00
    9   -8    1     -0.67      0.00
   10   -8    1     -0.57      0.00
  -10   -7    1     -0.04      0.00
   -9   -7    1     -0.70      0.00
   -8   -7    1     -1.78      0.00
   -7   -7    1     -2.96      0.00
   -6   -7    1     -4.06      0.00
   -5   -7    1     -5.20      0.00
   -4   -7    1     -6.65      0.00
   -3   -7    1     -8.38      0.00
   -2   -7    1     -9.93      0.00
   -1   -7    1    -10.75      0.00
    0   -7    1    -10.57      0.00
    1   -7    1     -9.49      0.00
    2   -7    1     -7.78      0.00
    3   -7    1     -5.76      0.00
    4   -7    1     -3.78      0.00
    5   -7    1     -2.17      0.00
    6   -7    1     -1.04      0.00
    7   -7    1     -0.28      0.00
    8   -7    1      0.19      0.00
    9   -7    1      0.36      0.00
   10   -7    1      0.27      0.00
   11   -7    1      0.10      0.00
  -11   -6    1     -0.12      0.00
  -10   -6    1     -0.01      0.00
   -9   -6    1      0.57      0.00
   -8   -6    1      1.60      0.00
   -7   -6    1      2.84      0.00
   -6   -6    1      4.21      0.00
   -5   -6    1      5.85      0.00
   -4   -6    1      7.90      0.00
   -3   -6    1     10.06      0.00
   -2   -6    1     11.76      0.00
   -1   -6    1     12.59      0.00
    0   -6    1     12.48      0.00
    1   -6    1     11.50      0.00
    2   -6    1      9.74      0.00
    3   -6    1      7.47      0.00
    4   -6    1      5.14      0.00
    5   -6    1      3.18      0.00
    6   -6    1      1.69      0.00
    7   -6    1      0.65      0.00
    8   -6    1      0.07      0.00
    9   -6    1     -0.10      0.00
   10   -6    1     -0.06      0.00
   11   -6    1     -0.06      0.00
  -11   -5    1      0.07      0.00
  -10   -5    1      0.04      0.00
   -9   -5    1     -0.42      0.00
   -8   -5    1     -1.34      0.00
   -7   -5    1     -2.56      0.00
   -6   -5    1     -4.04      0.00
   -5   -5    1     -5.94      0.00
   -4   -5    1     -8.28      0.00
   -3   -5    1    -10.61      0.00
   -1   -5    1    -13.41      0.00
    0   -5    1    -13.65      0.00
    2   -5    1    -11.25      0.00
    3   -5    1     -8.77      0.00
    4   -5    1     -6.21      0.00
    5   -5    1     -4.05      0.00
    6   -5    1     -2.34      0.00
    7   -5    1     -1.05      0.00
    8   -5    1     -0.29      0.00
    9   -5    1     -0.03      0.00
   10   -5    1      0.03      0.00
   11   -5    1      0.18      0.00
  -11   -4    1     -0.04      0.00
  -10   -4    1     -0.08      0.00
   -9   -4    1      0.27      0.00
   -8   -4    1      1.08      0.00
   -7   -4    1      2.23      0.00
   -6   -4    1      3.66      0.00
   -5   -4    1      5.51      0.00
   -4   -4    1      7.72      0.00
   -3   -4    1      9.92      0.00
   -2   -4    1     11.77      0.00
   -1   -4    1     13.19      0.00
    0   -4    1     14.02      0.00
    1   -4    1     13.74      0.00
    2   -4    1     11.98      0.00
    5   -4    1      4.42      0.00
    6   -4    1      2.76      0.00
    7   -4    1      1.41      0.00
    8   -4    1      0.50      0.00
    9   -4    1      0.08      0.00
   10   -4    1     -0.13      0.00
   11   -4    1     -0.36      0.00
   12   -4    1     -0.50      0.00
  -11   -3    1      0.06      0.00
  -10   -3    1      0.15      0.00
   -9   -3    1     -0.06      0.00
   -8   -3    1     -0.73      0.00
   -7   -3    1     -1.75      0.00
   -6   -3    1     -3.02      0.00
   -5   -3    1     -4.56      0.00
   -4   -3    1     -6.34      0.00
   -3   -3    1     -8.18      0.00
   -2   -3    1    -10.00      0.00
   -1   -3    1    -11.86      0.00
    0   -3    1    -13.31      0.00
    1   -3    1    -13.41      0.00
    2   -3    1    -11.64      0.00
    3   -3    1     -8.73      0.00
    4   -3    1     -6.01      0.00
    5   -3    1     -4.12      0.00
    6   -3    1     -2.78      0.00
    7   -3    1     -1.62      0.00
    8   -3    1     -0.71      0.00
    9   -3    1     -0.15      0.00
   10   -3    1      0.20      0.00
   11   -3    1      0.44      0.00
   12   -3    1      0.46      0.00
  -11   -2    1     -0.12      0.00
  -10   -2    1     -0.26      0.00
   -9   -2    1     -0.23      0.00
   -8   -2    1      0.19      0.00
   -7   -2    1      0.98      0.00
   -6   -2    1      1.96      0.00
   -5   -2    1      3.05      0.00
   -4   -2    1      4.22      0.00
   -3   -2    1      5.50      0.00
   -2   -2    1      7.09      0.00
   -1   -2    1      9.11      0.00
    0   -2    1     10.97      0.00
    1   -2    1     11.45      0.00
    2   -2    1      9.95      0.00
    3   -2    1      7.26      0.00
    4   -2    1      4.84      0.00
    5   -2    1      3.34      0.00
    6   -2    1      2.43      0.00
    7   -2    1      1.62      0.00
    8   -2    1      0.88      0.00
    9   -2    1      0.30      0.00
   10   -2    1     -0.12      0.00
   11   -2    1     -0.33      0.00
  -12   -1    1      0.12      0.00
  -11   -1    1      0.17      0.00
  -10   -1    1      0.38      0.00
   -9   -1    1      0.58      0.00
   -8   -1    1      0.51      0.00
   -7   -1    1      0.12      0.00
   -6   -1    1     -0.42      0.00
   -5   -1    1     -0.93      0.00
   -4   -1    1     -1.39      0.00
   -3   -1    1     -1.95      0.00
   -2   -1    1     -3.02      0.00
   -1   -1    1     -4.78      0.00
    0   -1    1     -6.69      0.00
    1   -1    1     -7.61      0.00
    2   -1    1     -6.88      0.00
    3   -1    1     -5.08      0.00
    4   -1    1     -3.39      0.00
    5   -1    1     -2.40      0.00
    6   -1    1     -1.86      0.00
    7   -1    1     -1.41      0.00
    8   -1    1     -0.94      0.00
    9   -1    1     -0.48      0.00
   10   -1    1     -0.07      0.00
   11   -1    1      0.12      0.00
   12   -1    1     -0.01      0.00
  -12    0    1     -0.15      0.00
  -10    0    1     -0.49      0.00
   -9    0    1     -0.91      0.00
   -8    0    1     -1.21      0.00
   -7    0    1     -1.31      0.00
   -6    0    1     -1.37      0.00
   -5    0    1     -1.59      0.00
   -4    0    1     -1.95      0.00
   -3    0    1     -2.16      0.00
   -2    0    1     -1.80      0.00
   -1    0    1     -0.62      0.00
    0    0    1      1.03      0.00
    1    0    1      2.36      0.00
    2    0    1      2.78      0.00
    3    0    1      2.41      0.00
    4    0    1      1.84      0.00
    5    0    1      1.44      0.00
    6    0    1      1.23      0.00
    7    0    1      1.07      0.00
    8    0    1      0.87      0.00
    9    0    1      0.57      0.00
   10    0    1      0.20      0.00
   11    0    1      0.00      0.00
   12    0    1      0.10      0.00
  -12    1    1      0.13      0.00
  -11    1    1      0.25      0.00
  -10    1    1      0.59      0.00
   -9    1    1      1.14      0.00
   -8    1    1      1.71      0.00
   -7    1    1      2.27      0.00
   -6    1    1      3.00      0.00
   -5    1    1      4.03      0.00
   -4    1    1      5.23      0.00
   -3    1    1      6.18      0.00
   -2    1    1      6.48      0.00
   -1    1    1      5.95      0.00
    0    1    1      4.72      0.00
    1    1    1      3.14      0.00
    2    1    1      1.65      0.00
    3    1    1      0.56      0.00
    4    1    1     -0.08      0.00
    5    1    1     -0.38      0.00
    6    1    1     -0.55      0.00
    7    1    1     -0.68      0.00
    8    1    1     -0.71      0.00
    9    1    1     -0.53      0.00
   10    1    1     -0.19      0.00
   11    1    1      0.03      0.00
   12    1    1      0.01      0.00
  -11    2    1     -0.31      0.00
  -10    2    1     -0.66      0.00
   -9    2    1     -1.20      0.00
   -8    2    1     -1.89      0.00
   -7    2    1     -2.79      0.00
   -6    2    1     -4.10      0.00
   -5    2    1     -5.91      0.00
   -4    2    1     -7.87      0.00
   -3    2    1     -9.41      0.00
   -2    2    1    -10.18      0.00
   -1    2    1    -10.14      0.00
    0    2    1     -9.32      0.00
    2    2    1     -5.66      0.00
    3    2    1     -3.55      0.00
    4    2    1     -1.93      0.00
    5    2    1     -0.90      0.00
    6    2    1     -0.20      0.00
    7    2    1      0.33      0.00
    8    2    1      0.58      0.00
    9    2    1      0.45      0.00
   10    2    1      0.10      0.00
   11    2    1     -0.13      0.00
   12    2    1     -0.14      0.00
  -11    3    1      0.39      0.00
  -10    3    1      0.66      0.00
   -9    3    1      1.09      0.00
   -8    3    1      1.79      0.00
   -7    3    1      2.89      0.00
   -6    3    1      4.63      0.00
   -5    3    1      6.99      0.00
   -4    3    1      9.52      0.00
   -3    3    1     11.50      0.00
   -2    3    1     12.59      0.00
   -1    3    1     12.85      0.00
    0    3    1     12.35      0.00
    1    3    1     10.95      0.00
    2    3    1      8.71      0.00
    3    3    1      6.16      0.00
    4    3    1      3.93      0.00
    5    3    1      2.24      0.00
    6    3    1      0.90      0.00
    7    3    1     -0.09      0.00
    8    3    1     -0.54      0.00
    9    3    1     -0.43      0.00
   10    3    1     -0.09      0.00
   11    3    1      0.11      0.00
  -11    4    1     -0.50      0.00
  -10    4    1     -0.62      0.00
   -9    4    1     -0.90      0.00
   -8    4    1     -1.58      0.00
   -7    4    1     -2.82      0.00
   -6    4    1     -4.74      0.00
   -5    4    1     -7.32      0.00
   -4    4    1    -10.12      0.00
   -3    4    1    -12.43      0.00
   -2    4    1    -13.84      0.00
   -1    4    1    -14.36      0.00
    0    4    1    -14.05      0.00
    1    4    1    -12.77      0.00
    2    4    1    -10.55      0.00
    3    4    1     -7.88      0.00
    4    4    1     -5.37      0.00
    5    4    1     -3.21      0.00
    6    4    1     -1.38      0.00
    7    4    1     -0.03      0.00
    8    4    1      0.57      0.00
    9    4    1      0.50      0.00
   10    4    1      0.23      0.00
   11    4    1      0.11      0.00
   12    4    1      0.10      0.00
  -11    5    1      0.63      0.00
  -10    5    1      0.59      0.00
   -9    5    1      0.75      0.00
   -8    5    1      1.45      0.00
   -7    5    1      2.73      0.00
   -6    5    1      4.57      0.00
   -5    5    1      6.97      0.00
   -4    5    1      9.69      0.00
   -3    5    1     12.19      0.00
   -2    5    1     13.99      0.00
   -1    5    1     14.85      0.00
    0    5    1     14.68      0.00
    2    5    1     11.12      0.00
    3    5    1      8.43      0.00
    4    5    1      5.84      0.00
    5    5    1      3.52      0.00
    6    5    1      1.53      0.00
    7    5    1      0.12      0.00
    8    5    1     -0.51      0.00
    9    5    1     -0.54      0.00
   10    5    1     -0.44      0.00
   11    5    1     -0.42      0.00
   12    5    1     -0.38      0.00
  -11    6    1     -0.74      0.00
  -10    6    1     -0.60      0.00
   -9    6    1     -0.70      0.00
   -8    6    1     -1.38      0.00
   -7    6    1     -2.57      0.00
   -6    6    1     -4.10      0.00
   -5    6    1     -6.00      0.00
   -4    6    1     -8.31      0.00
   -3    6    1    -10.79      0.00
   -2    6    1    -12.89      0.00
   -1    6    1    -14.11      0.00
    0    6    1    -14.09      0.00
    1    6    1    -12.77      0.00
    2    6    1    -10.48      0.00
    3    6    1     -7.87      0.00
    4    6    1     -5.42      0.00
    5    6    1     -3.26      0.00
    6    6    1     -1.48      0.00
    7    6    1     -0.26      0.00
    8    6    1      0.30      0.00
    9    6    1      0.47      0.00
   10    6    1      0.59      0.00
   11    6    1      0.69      0.00
  -10    7    1      0.58      0.00
   -9    7    1      0.66      0.00
   -8    7    1      1.26      0.00
   -7    7    1      2.24      0.00
   -6    7    1      3.32      0.00
   -5    7    1      4.60      0.00
   -4    7    1      6.34      0.00
   -3    7    1      8.50      0.00
   -2    7    1     10.59      0.00
   -1    7    1     11.93      0.00
    0    7    1     12.02      0.00
    2    7    1      8.81      0.00
    3    7    1      6.59      0.00
    4    7    1      4.55      0.00
    5    7    1      2.77      0.00
    6    7    1      1.33      0.00
    7    7    1      0.40      0.00
    8    7    1     -0.05      0.00
    9    7    1     -0.33      0.00
   10    7    1     -0.65      0.00
   11    7    1     -0.84      0.00
  -10    8    1     -0.42      0.00
   -9    8    1     -0.50      0.00
   -8    8    1     -0.98      0.00
   -7    8    1     -1.69      0.00
   -6    8    1     -2.41      0.00
   -5    8    1     -3.21      0.00
   -4    8    1     -4.40      0.00
   -3    8    1     -6.03      0.00
   -2    8    1     -7.66      0.00
   -1    8    1     -8.70      0.00
    0    8    1     -8.75      0.00
    1    8    1     -7.87      0.00
    2    8    1     -6.48      0.00
    3    8    1     -5.02      0.00
    4    8    1     -3.62      0.00
    5    8    1     -2.27      0.00
    6    8    1     -1.10      0.00
    7    8    1     -0.35      0.00
    8    8    1      0.00      0.00
    9    8    1      0.29      0.00
   10    8    1      0.65      0.00
   11    8    1      0.84      0.00
  -10    9    1      0.10      0.00
   -9    9    1      0.20      0.00
   -8    9    1      0.56      0.00
   -7    9    1      1.07      0.00
   -6    9    1      1.61      0.00
   -5    9    1      2.23      0.00
   -4    9    1      3.08      0.00
   -3    9    1      4.10      0.00
   -2    9    1      4.99      0.00
   -1    9    1      5.39      0.00
    0    9    1      5.20      0.00
    1    9    1      4.64      0.00
    2    9    1      4.02      0.00
    3    9    1      3.45      0.00
    4    9    1      2.74      0.00
    5    9    1      1.74      0.00
    6    9    1      0.70      0.00
    7    9    1      0.00      0.00
    8    9    1     -0.27      0.00
    9    9    1     -0.43      0.00
   10    9    1     -0.64      0.00
   -9   10    1      0.12      0.00
   -8   10    1     -0.14      0.00
   -7   10    1     -0.54      0.00
   -6   10    1     -1.07      0.00
   -5   10    1     -1.71      0.00
   -4   10    1     -2.40      0.00
   -3   10    1     -2.95      0.00
   -2   10    1     -3.13      0.00
   -1   10    1     -2.90      0.00
    0   10    1     -2.44      0.00
    1   10    1     -2.07      0.00
    2   10    1     -2.01      0.00
    3   10    1     -2.09      0.00
    4   10    1     -1.89      0.00
    5   10    1     -1.16      0.00
    6   10    1     -0.19      0.00
    7   10    1      0.48      0.00
    8   10    1      0.68      0.00
    9   10    1      0.64      0.00
   10   10    1      0.61      0.00
   -8   11    1     -0.13      0.00
   -7   11    1      0.17      0.00
   -6   11    1      0.67      0.00
   -5   11    1      1.32      0.00
   -4   11    1      1.92      0.00
   -3   11    1      2.19      0.00
   -2   11    1      2.02      0.00
   -1   11    1      1.51      0.00
    0   11    1      0.97      0.00
    1   11    1      0.69      0.00
    2   11    1      0.81      0.00
    3   11    1      1.13      0.00
    4   11    1      1.16      0.00
    5   11    1      0.65      0.00
    6   11    1     -0.16      0.00
    7   11    1     -0.75      0.00
    8   11    1     -0.89      0.00
    9   11    1     -0.73      0.00
   -8   12    1      0.20      0.00
   -7   12    1      0.06      0.00
   -6   12    1     -0.26      0.00
   -5   12    1     -0.75      0.00
   -4   12    1     -1.19      0.00
   -3   12    1     -1.36      0.00
   -2   12    1     -1.22      0.00
   -1   12    1     -0.90      0.00
    0   12    1     -0.55      0.00
    1   12    1     -0.36      0.00
    2   12    1     -0.43      0.00
    3   12    1     -0.66      0.00
    4   12    1     -0.73      0.00
    5   12    1     -0.43      0.00
    6   12    1      0.12      0.00
    7   12    1      0.58      0.00
    8   12    1      0.73      0.00
   -7   13    1     -0.20      0.00
   -6   13    1     -0.16      0.00
   -5   13    1      0.04      0.00
   -4   13    1      0.26      0.00
   -3   13    1      0.41      0.00
   -2   13    1      0.51      0.00
   -1   13    1      0.57      0.00
    0   13    1      0.56      0.00
    1   13    1      0.49      0.00
    2   13    1      0.47      0.00
    3   13    1      0.58      0.00
    4   13    1      0.66      0.00
    5   13    1      0.55      0.00
    6   13    1      0.23      0.00
    7   13    1     -0.12      0.00
   -5   14    1      0.51      0.00
   -4   14    1      0.45      0.00
   -3   14    1      0.28      0.00
   -2   14    1      0.01      0.00
   -1   14    1     -0.29      0.00
    0   14    1     -0.46      0.00
    1   14    1     -0.47      0.00
    2   14    1     -0.48      0.00
    3   14    1     -0.61      0.00
    4   14    1     -0.77      0.00
    5   14    1     -0.79      0.00
    6   14    1     -0.60      0.00
   -4   15    1     -0.62      0.00
   -3   15    1     -0.44      0.00
   -2   15    1     -0.16      0.00
   -1   15    1      0.08      0.00
    0   15    1      0.16      0.00
    1   15    1      0.15      0.00
    2   15    1      0.25      0.00
    3   15    1      0.52      0.00
    4   15    1      0.82      0.00
   -1   16    1     -0.02      0.00
    0   16    1      0.12      0.00
    1   16    1      0.23      0.00
   -2  -15    2     -0.28      0.00
   -1  -15    2      0.05      0.00
    0  -15    2      0.18      0.00
    1  -15    2      0.09      0.00
    2  -15    2      0.03      0.00
   -4  -14    2      0.78      0.00
   -3  -14    2      1.02      0.00
   -2  -14    2      0.79      0.00
   -1  -14    2      0.38      0.00
    0  -14    2      0.12      0.00
    1  -14    2      0.06      0.00
    2  -14    2     -0.02      0.00
    3  -14    2     -0.14      0.00
    4  -14    2     -0.17      0.00
    5  -14    2     -0.08      0.00
   -6  -13    2      0.21      0.00
   -5  -13    2     -0.47      0.00
   -4  -13    2     -1.21      0.00
   -3  -13    2     -1.55      0.00
   -2  -13    2     -1.39      0.00
   -1  -13    2     -1.06      0.00
    0  -13    2     -0.83      0.00
    1  -13    2     -0.60      0.00
    2  -13    2     -0.26      0.00
    3  -13    2      0.06      0.00
    4  -13    2      0.13      0.00
    5  -13    2      0.00      0.00
    6  -13    2     -0.09      0.00
   -7  -12    2     -0.51      0.00
   -6  -12    2     -0.06      0.00
   -5  -12    2      0.77      0.00
   -4  -12    2      1.53      0.00
   -3  -12    2      1.85      0.00
   -2  -12    2      1.82      0.00
   -1  -12    2      1.77      0.00
    0  -12    2      1.76      0.00
    1  -12    2      1.51      0.00
    2  -12    2      0.92      0.00
    3  -12    2      0.31      0.00
    4  -12    2      0.08      0.00
    5  -12    2      0.17      0.00
    6  -12    2      0.21      0.00
    7  -12    2      0.09      0.00
   -8  -11    2      0.42      0.00
   -7  -11    2      0.33      0.00
   -6  -11    2     -0.25      0.00
   -5  -11    2     -1.08      0.00
   -4  -11    2     -1.70      0.00
   -3  -11    2     -1.92      0.00
   -2  -11    2     -2.00      0.00
   -1  -11    2     -2.26      0.00
    0  -11    2     -2.57      0.00
    1  -11    2     -2.45      0.00
    2  -11    2     -1.77      0.00
    3  -11    2     -0.95      0.00
    4  -11    2     -0.52      0.00
    5  -11    2     -0.50      0.00
    6  -11    2     -0.47      0.00
    7  -11    2     -0.24      0.00
    8  -11    2      0.00      0.00
   -8  -10    2     -0.24      0.00
   -7  -10    2     -0.05      0.00
   -6  -10    2      0.59      0.00
   -5  -10    2      1.33      0.00
   -4  -10    2      1.79      0.00
   -3  -10    2      1.92      0.00
   -2  -10    2      2.07      0.00
   -1  -10    2      2.50      0.00
    0  -10    2      2.97      0.00
    1  -10    2      2.98      0.00
    2  -10    2      2.35      0.00
    3  -10    2      1.52      0.00
    4  -10    2      1.01      0.00
    5  -10    2      0.90      0.00
    6  -10    2      0.81      0.00
    7  -10    2      0.51      0.00
    8  -10    2      0.14      0.00
    9  -10    2     -0.04      0.00
   -9   -9    2      0.00      0.00
   -8   -9    2      0.09      0.00
   -7   -9    2     -0.19      0.00
   -6   -9    2     -0.83      0.00
   -5   -9    2     -1.47      0.00
   -4   -9    2     -1.82      0.00
   -3   -9    2     -1.95      0.00
   -2   -9    2     -2.15      0.00
   -1   -9    2     -2.55      0.00
    0   -9    2     -2.90      0.00
    1   -9    2     -2.85      0.00
    2   -9    2     -2.31      0.00
    3   -9    2     -1.64      0.00
    4   -9    2     -1.21      0.00
    5   -9    2     -1.10      0.00
    6   -9    2     -1.01      0.00
    7   -9    2     -0.73      0.00
    8   -9    2     -0.34      0.00
    9   -9    2     -0.07      0.00
   10   -9    2      0.00      0.00
  -10   -8    2      0.12      0.00
   -9   -8    2     -0.04      0.00
   -8   -8    2     -0.07      0.00
   -7   -8    2      0.26      0.00
   -6   -8    2      0.82      0.00
   -5   -8    2      1.31      0.00
   -4   -8    2      1.59      0.00
   -3   -8    2      1.80      0.00
   -2   -8    2      2.08      0.00
   -1   -8    2      2.36      0.00
    0   -8    2      2.40      0.00
    1   -8    2      2.11      0.00
    2   -8    2      1.62      0.00
    3   -8    2      1.17      0.00
    4   -8    2      0.95      0.00
    5   -8    2      0.92      0.00
    6   -8    2      0.87      0.00
    7   -8    2      0.68      0.00
    8   -8    2      0.43      0.00
    9   -8    2      0.24      0.00
   10   -8    2      0.11      0.00
  -10   -7    2     -0.02      0.00
   -9   -7    2      0.20      0.00
   -8   -7    2      0.21      0.00
   -7   -7    2     -0.09      0.00
   -6   -7    2     -0.47      0.00
   -5   -7    2     -0.67      0.00
   -4   -7    2     -0.76      0.00
   -3   -7    2     -1.00      0.00
   -2   -7    2     -1.40      0.00
   -1   -7    2     -1.62      0.00
    0   -7    2     -1.43      0.00
    1   -7    2     -0.93      0.00
    2   -7    2     -0.48      0.00
    3   -7    2     -0.28      0.00
    4   -7    2     -0.32      0.00
    5   -7    2     -0.41      0.00
    6   -7    2     -0.40      0.00
    7   -7    2     -0.31      0.00
    8   -7    2     -0.26      0.00
    9   -7    2     -0.29      0.00
   10   -7    2     -0.25      0.00
   11   -7    2     -0.06      0.00
  -10   -6    2     -0.11      0.00
   -9   -6    2     -0.42      0.00
   -8   -6    2     -0.50      0.00
   -7   -6    2     -0.34      0.00
   -6   -6    2     -0.27      0.00
   -5   -6    2     -0.54      0.00
   -4   -6    2     -0.85      0.00
   -3   -6    2     -0.79      0.00
   -2   -6    2     -0.38      0.00
   -1   -6    2     -0.13      0.00
    0   -6    2     -0.36      0.00
    1   -6    2     -0.82      0.00
    2   -6    2     -1.05      0.00
    3   -6    2     -0.87      0.00
    4   -6    2     -0.49      0.00
    5   -6    2     -0.24      0.00
    6   -6    2     -0.23      0.00
    7   -6    2     -0.27      0.00
    8   -6    2     -0.13      0.00
    9   -6    2      0.15      0.00
   10   -6    2      0.26      0.00
   11   -6    2      0.05      0.00
  -11   -5    2     -0.06      0.00
  -10   -5    2      0.26      0.00
   -9   -5    2      0.66      0.00
   -8   -5    2      0.91      0.00
   -7   -5    2      1.01      0.00
   -6   -5    2      1.37      0.00
   -5   -5    2      2.21      0.00
   -4   -5    2      3.13      0.00
   -3   -5    2      3.57      0.00
   -2   -5    2      3.48      0.00
   -1   -5    2      3.35      0.00
    0   -5    2      3.48      0.00
    1   -5    2      3.61      0.00
    2   -5    2      3.30      0.00
    3   -5    2      2.48      0.00
    4   -5    2      1.54      0.00
    5   -5    2      0.97      0.00
    6   -5    2      0.87      0.00
    7   -5    2      0.87      0.00
    8   -5    2      0.59      0.00
    9   -5    2      0.12      0.00
   10   -5    2     -0.12      0.00
   11   -5    2      0.09      0.00
  -11   -4    2     -0.12      0.00
  -10   -4    2     -0.43      0.00
   -9   -4    2     -0.95      0.00
   -8   -4    2     -1.46      0.00
   -7   -4    2     -1.94      0.00
   -6   -4    2     -2.77      0.00
   -5   -4    2     -4.20      0.00
   -4   -4    2     -5.86      0.00
   -3   -4    2     -7.13      0.00
   -2   -4    2     -7.81      0.00
   -1   -4    2     -8.14      0.00
    0   -4    2     -8.25      0.00
    1   -4    2     -7.88      0.00
    2   -4    2     -6.71      0.00
    3   -4    2     -4.91      0.00
    4   -4    2     -3.10      0.00
    5   -4    2     -1.92      0.00
    6   -4    2     -1.50      0.00
    7   -4    2     -1.36      0.00
    8   -4    2     -0.98      0.00
    9   -4    2     -0.38      0.00
   10   -4    2     -0.07      0.00
   11   -4    2     -0.27      0.00
   12   -4    2     -0.58      0.00
  -11   -3    2      0.28      0.00
  -10   -3    2      0.60      0.00
   -9   -3    2      1.29      0.00
   -8   -3    2      2.15      0.00
   -7   -3    2      3.10      0.00
   -6   -3    2      4.44      0.00
   -5   -3    2      6.42      0.00
   -4   -3    2      8.85      0.00
   -3   -3    2     11.17      0.00
   -2   -3    2     12.96      0.00
   -1   -3    2     14.07      0.00
    0   -3    2     14.33      0.00
    1   -3    2     13.41      0.00
    2   -3    2     11.23      0.00
    3   -3    2      8.23      0.00
    4   -3    2      5.28      0.00
    5   -3    2      3.20      0.00
    6   -3    2      2.18      0.00
    7   -3    2      1.73      0.00
    8   -3    2      1.21      0.00
    9   -3    2      0.55      0.00
   10   -3    2      0.19      0.00
   11   -3    2      0.34      0.00
   12   -3    2      0.64      0.00
  -11   -2    2     -0.36      0.00
  -10   -2    2     -0.75      0.00
   -9   -2    2     -1.64      0.00
   -8   -2    2     -2.89      0.00
   -7   -2    2     -4.37      0.00
   -6   -2    2     -6.23      0.00
   -5   -2    2     -8.75      0.00
   -4   -2    2    -11.89      0.00
   -3   -2    2    -15.22      0.00
   -2   -2    2    -18.16      0.00
   -1   -2    2    -20.12      0.00
    0   -2    2    -20.55      0.00
    1   -2    2    -19.13      0.00
    2   -2    2    -16.01      0.00
    3   -2    2    -11.89      0.00
    4   -2    2     -7.81      0.00
    5   -2    2     -4.70      0.00
    6   -2    2     -2.89      0.00
    7   -2    2     -1.98      0.00
    8   -2    2     -1.32      0.00
    9   -2    2     -0.67      0.00
   10   -2    2     -0.27      0.00
   11   -2    2     -0.30      0.00
   12   -2    2     -0.50      0.00
  -11   -1    2      0.35      0.00
  -10   -1    2      0.84      0.00
   -9   -1    2      1.90      0.00
   -8   -1    2      3.47      0.00
   -7   -1    2      5.41      0.00
   -6   -1    2      7.78      0.00
   -5   -1    2     10.75      0.00
   -4   -1    2     14.42      0.00
   -3   -1    2     18.49      0.00
   -2   -1    2     22.29      0.00
   -1   -1    2     24.85      0.00
    0   -1    2     25.36      0.00
    1   -1    2     23.52      0.00
    2   -1    2     19.75      0.00
    3   -1    2     14.93      0.00
    4   -1    2     10.09      0.00
    5   -1    2      6.16      0.00
    6   -1    2      3.58      0.00
    7   -1    2      2.18      0.00
    8   -1    2      1.39      0.00
    9   -1    2      0.81      0.00
   10   -1    2      0.40      0.00
   11   -1    2      0.24      0.00
   12   -1    2      0.24      0.00
  -10    0    2     -0.87      0.00
   -9    0    2     -1.94      0.00
   -8    0    2     -3.61      0.00
   -7    0    2     -5.86      0.00
   -6    0    2     -8.59      0.00
   -5    0    2    -11.81      0.00
   -4    0    2    -15.64      0.00
   -3    0    2    -19.99      0.00
   -1    0    2    -27.03      0.00
    0    0    2    -27.51      0.00
    1    0    2    -25.44      0.00
    2    0    2    -21.45      0.00
    3    0    2    -16.50      0.00
    4    0    2    -11.51      0.00
    5    0    2     -7.21      0.00
    6    0    2     -4.13      0.00
    7    0    2     -2.33      0.00
    8    0    2     -1.44      0.00
    9    0    2     -0.97      0.00
   10    0    2     -0.60      0.00
   11    0    2     -0.27      0.00
   12    0    2     -0.02      0.00
  -11    1    2      0.37      0.00
  -10    1    2      0.82      0.00
   -9    1    2      1.68      0.00
   -8    1    2      3.24      0.00
   -7    1    2      5.55      0.00
   -6    1    2      8.37      0.00
   -5    1    2     11.46      0.00
   -4    1    2     14.98      0.00
   -3    1    2     19.09      0.00
   -1    1    2     26.15      0.00
    0    1    2     26.63      0.00
    1    1    2     24.56      0.00
    2    1    2     20.76      0.00
    3    1    2     16.22      0.00
    4    1    2     11.64      0.00
    5    1    2      7.56      0.00
    6    1    2      4.40      0.00
    7    1    2      2.42      0.00
    8    1    2      1.46      0.00
    9    1    2      1.08      0.00
   10    1    2      0.79      0.00
   11    1    2      0.38      0.00
   12    1    2     -0.06      0.00
  -10    2    2     -0.68      0.00
   -9    2    2     -1.23      0.00
   -8    2    2     -2.51      0.00
   -7    2    2     -4.66      0.00
   -6    2    2     -7.25      0.00
   -5    2    2     -9.83      0.00
   -4    2    2    -12.59      0.00
   -3    2    2    -16.02      0.00
   -2    2    2    -19.80      0.00
    0    2    2    -23.19      0.00
    1    2    2    -21.38      0.00
    2    2    2    -18.04      0.00
    3    2    2    -14.17      0.00
    4    2    2    -10.39      0.00
    5    2    2     -7.00      0.00
    6    2    2     -4.26      0.00
    7    2    2     -2.38      0.00
    8    2    2     -1.40      0.00
    9    2    2     -1.05      0.00
   10    2    2     -0.85      0.00
   11    2    2     -0.48      0.00
   12    2    2     -0.01      0.00
  -11    3    2      0.37      0.00
  -10    3    2      0.50      0.00
   -9    3    2      0.80      0.00
   -8    3    2      1.76      0.00
   -7    3    2      3.57      0.00
   -6    3    2      5.66      0.00
   -5    3    2      7.47      0.00
   -4    3    2      9.26      0.00
   -3    3    2     11.77      0.00
   -2    3    2     14.92      0.00
   -1    3    2     17.49      0.00
    0    3    2     18.19      0.00
    1    3    2     16.78      0.00
    2    3    2     14.03      0.00
    3    3    2     10.91      0.00
    4    3    2      8.03      0.00
    5    3    2      5.60      0.00
    6    3    2      3.64      0.00
    7    3    2      2.17      0.00
    8    3    2      1.27      0.00
    9    3    2      0.90      0.00
   10    3    2      0.76      0.00
   11    3    2      0.51      0.00
   12    3    2      0.15      0.00
  -11    4    2     -0.24      0.00
  -10    4    2     -0.36      0.00
   -9    4    2     -0.54      0.00
   -8    4    2     -1.23      0.00
   -7    4    2     -2.56      0.00
   -6    4    2     -4.00      0.00
   -5    4    2     -5.00      0.00
   -4    4    2     -5.91      0.00
   -3    4    2     -7.52      0.00
   -2    4    2     -9.88      0.00
   -1    4    2    -11.97      0.00
    0    4    2    -12.65      0.00
    1    4    2    -11.68      0.00
    2    4    2     -9.62      0.00
    3    4    2     -7.27      0.00
    4    4    2     -5.25      0.00
    5    4    2     -3.78      0.00
    6    4    2     -2.72      0.00
    7    4    2     -1.81      0.00
    8    4    2     -1.08      0.00
    9    4    2     -0.68      0.00
   10    4    2     -0.58      0.00
   11    4    2     -0.49      0.00
   12    4    2     -0.28      0.00
  -11    5    2      0.08      0.00
  -10    5    2      0.30      0.00
   -9    5    2      0.49      0.00
   -8    5    2      0.90      0.00
   -7    5    2      1.65      0.00
   -6    5    2      2.40      0.00
   -5    5    2      2.79      0.00
   -4    5    2      3.16      0.00
   -3    5    2      4.10      0.00
   -2    5    2      5.60      0.00
   -1    5    2      6.94      0.00
    0    5    2      7.42      0.00
    1    5    2      6.89      0.00
    2    5    2      5.64      0.00
    3    5    2      4.12      0.00
    4    5    2      2.85      0.00
    5    5    2      2.12      0.00
    6    5    2      1.74      0.00
    7    5    2      1.32      0.00
    8    5    2      0.78      0.00
    9    5    2      0.42      0.00
   10    5    2      0.36      0.00
   11    5    2      0.40      0.00
   12    5    2      0.34      0.00
  -11    6    2      0.02      0.00
  -10    6    2     -0.31      0.00
   -9    6    2     -0.52      0.00
   -8    6    2     -0.64      0.00
   -7    6    2     -0.77      0.00
   -6    6    2     -0.89      0.00
   -5    6    2     -0.95      0.00
   -4    6    2     -1.18      0.00
   -3    6    2     -1.76      0.00
   -2    6    2     -2.46      0.00
   -1    6    2     -2.90      0.00
    0    6    2     -3.01      0.00
    1    6    2     -2.90      0.00
    2    6    2     -2.55      0.00
    3    6    2     -1.92      0.00
    4    6    2     -1.29      0.00
    5    6    2     -1.00      0.00
    6    6    2     -0.94      0.00
    7    6    2     -0.74      0.00
    8    6    2     -0.33      0.00
    9    6    2     -0.06      0.00
   10    6    2     -0.11      0.00
   11    6    2     -0.27      0.00
   12    6    2     -0.30      0.00
  -10    7    2      0.35      0.00
   -9    7    2      0.54      0.00
   -8    7    2      0.36      0.00
   -7    7    2     -0.05      0.00
   -6    7    2     -0.42      0.00
   -5    7    2     -0.48      0.00
   -4    7    2     -0.12      0.00
   -3    7    2      0.33      0.00
   -2    7    2      0.39      0.00
   -1    7    2     -0.01      0.00
    0    7    2     -0.32      0.00
    1    7    2     -0.12      0.00
    2    7    2      0.34      0.00
    3    7    2      0.56      0.00
    4    7    2      0.48      0.00
    5    7    2      0.40      0.00
    6    7    2      0.36      0.00
    7    7    2      0.14      0.00
    8    7    2     -0.21      0.00
    9    7    2     -0.36      0.00
   10    7    2     -0.17      0.00
   11    7    2      0.08      0.00
  -10    8    2     -0.39      0.00
   -9    8    2     -0.49      0.00
   -8    8    2     -0.09      0.00
   -7    8    2      0.70      0.00
   -6    8    2      1.38      0.00
   -5    8    2      1.47      0.00
   -4    8    2      0.97      0.00
   -3    8    2      0.55      0.00
   -2    8    2      0.89      0.00
   -1    8    2      1.86      0.00
    0    8    2      2.49      0.00
    1    8    2      2.15      0.00
    2    8    2      1.18      0.00
    3    8    2      0.36      0.00
    4    8    2      0.00      0.00
    5    8    2     -0.07      0.00
    6    8    2      0.03      0.00
    7    8    2      0.33      0.00
    8    8    2      0.65      0.00
    9    8    2      0.68      0.00
   10    8    2      0.40      0.00
   11    8    2      0.10      0.00
   -9    9    2      0.41      0.00
   -8    9    2     -0.12      0.00
   -7    9    2     -1.08      0.00
   -6    9    2     -1.93      0.00
   -5    9    2     -2.09      0.00
   -4    9    2     -1.59      0.00
   -3    9    2     -1.19      0.00
   -2    9    2     -1.63      0.00
   -1    9    2     -2.73      0.00
    0    9    2     -3.48      0.00
    1    9    2     -3.17      0.00
    2    9    2     -2.10      0.00
    3    9    2     -1.03      0.00
    4    9    2     -0.39      0.00
    5    9    2     -0.16      0.00
    6    9    2     -0.25      0.00
    7    9    2     -0.55      0.00
    8    9    2     -0.81      0.00
    9    9    2     -0.77      0.00
   10    9    2     -0.48      0.00
   -9   10    2     -0.29      0.00
   -8   10    2      0.28      0.00
   -7   10    2      1.25      0.00
   -6   10    2      2.15      0.00
   -5   10    2      2.43      0.00
   -4   10    2      2.06      0.00
   -3   10    2      1.69      0.00
   -2   10    2      1.96      0.00
   -1   10    2      2.77      0.00
    0   10    2      3.38      0.00
    1   10    2      3.19      0.00
    2   10    2      2.33      0.00
    3   10    2      1.33      0.00
    4   10    2      0.59      0.00
    5   10    2      0.24      0.00
    6   10    2      0.28      0.00
    7   10    2      0.54      0.00
    8   10    2      0.72      0.00
    9   10    2      0.63      0.00
   10   10    2      0.41      0.00
   -8   11    2     -0.44      0.00
   -7   11    2     -1.29      0.00
   -6   11    2     -2.11      0.00
   -5   11    2     -2.48      0.00
   -4   11    2     -2.29      0.00
   -3   11    2     -1.93      0.00
   -2   11    2     -1.88      0.00
   -1   11    2     -2.19      0.00
    0   11    2     -2.50      0.00
    1   11    2     -2.42      0.00
    2   11    2     -1.88      0.00
    3   11    2     -1.12      0.00
    4   11    2     -0.45      0.00
    5   11    2     -0.12      0.00
    6   11    2     -0.20      0.00
    7   11    2     -0.47      0.00
    8   11    2     -0.59      0.00
    9   11    2     -0.47      0.00
   -7   12    2      1.25      0.00
   -6   12    2      1.85      0.00
   -5   12    2      2.17      0.00
   -4   12    2      2.08      0.00
   -3   12    2      1.74      0.00
   -2   12    2      1.43      0.00
   -1   12    2      1.34      0.00
    0   12    2      1.41      0.00
    1   12    2      1.42      0.00
    2   12    2      1.15      0.00
    3   12    2      0.61      0.00
    4   12    2      0.07      0.00
    5   12    2     -0.11      0.00
    6   12    2      0.14      0.00
    7   12    2      0.50      0.00
    8   12    2      0.59      0.00
    9   12    2      0.41      0.00
   -7   13    2     -1.11      0.00
   -6   13    2     -1.40      0.00
   -5   13    2     -1.51      0.00
   -4   13    2     -1.41      0.00
   -3   13    2     -1.12      0.00
   -2   13    2     -0.78      0.00
   -1   13    2     -0.58      0.00
    0   13    2     -0.63      0.00
    1   13    2     -0.75      0.00
    2   13    2     -0.64      0.00
    3   13    2     -0.21      0.00
    4   13    2      0.22      0.00
    5   13    2      0.25      0.00
    6   13    2     -0.17      0.00
    7   13    2     -0.61      0.00
    8   13    2     -0.69      0.00
   -5   14    2      0.74      0.00
   -4   14    2      0.56      0.00
   -3   14    2      0.36      0.00
   -2   14    2      0.17      0.00
   -1   14    2      0.14      0.00
    0   14    2      0.32      0.00
    1   14    2      0.55      0.00
    2   14    2      0.52      0.00
    3   14    2      0.14      0.00
    4   14    2     -0.25      0.00
    5   14    2     -0.22      0.00
    6   14    2      0.21      0.00
    7   14    2      0.62      0.00
   -4   15    2      0.07      0.00
   -3   15    2      0.19      0.00
   -2   15    2      0.19      0.00
   -1   15    2      0.03      0.00
    0   15    2     -0.29      0.00
    1   15    2     -0.56      0.00
    2   15    2     -0.53      0.00
    3   15    2     -0.21      0.00
    4   15    2      0.11      0.00
    5   15    2      0.13      0.00
   -1   16    2     -0.06      0.00
    0   16    2      0.23      0.00
    1   16    2      0.41      0.00
    2   16    2      0.38      0.00
    3   16    2      0.16      0.00
   -3  -14    3      0.39      0.00
   -2  -14    3      0.08      0.00
   -1  -14    3     -0.12      0.00
    0  -14    3     -0.12      0.00
    1  -14    3     -0.01      0.00
    2  -14    3      0.00      0.00
    3  -14    3     -0.19      0.00
    4  -14    3     -0.49      0.00
   -5  -13    3     -0.83      0.00
   -4  -13    3     -0.77      0.00
   -3  -13    3     -0.49      0.00
   -2  -13    3     -0.09      0.00
   -1  -13    3      0.19      0.00
    0  -13    3      0.18      0.00
    1  -13    3     -0.05      0.00
    2  -13    3     -0.19      0.00
    3  -13    3     -0.03      0.00
    4  -13    3      0.35      0.00
    5  -13    3      0.65      0.00
    6  -13    3      0.64      0.00
   -6  -12    3      0.22      0.00
   -5  -12    3      0.44      0.00
   -4  -12    3      0.55      0.00
   -3  -12    3      0.40      0.00
   -2  -12    3      0.02      0.00
   -1  -12    3     -0.33      0.00
    0  -12    3     -0.34      0.00
    1  -12    3      0.00      0.00
    2  -12    3      0.35      0.00
    3  -12    3      0.37      0.00
    4  -12    3     -0.01      0.00
    6  -12    3     -0.61      0.00
    7  -12    3     -0.38      0.00
   -7  -11    3      0.67      0.00
   -6  -11    3      0.62      0.00
   -5  -11    3      0.28      0.00
   -4  -11    3     -0.11      0.00
   -3  -11    3     -0.23      0.00
   -2  -11    3      0.04      0.00
   -1  -11    3      0.41      0.00
    0  -11    3      0.46      0.00
    1  -11    3      0.08      0.00
    2  -11    3     -0.45      0.00
    3  -11    3     -0.68      0.00
    4  -11    3     -0.43      0.00
    5  -11    3      0.09      0.00
    6  -11    3      0.44      0.00
    7  -11    3      0.36      0.00
    8  -11    3      0.03      0.00
   -8  -10    3     -0.92      0.00
   -7  -10    3     -1.30      0.00
   -6  -10    3     -1.33      0.00
   -5  -10    3     -0.89      0.00
   -4  -10    3     -0.26      0.00
   -3  -10    3      0.10      0.00
   -2  -10    3      0.01      0.00
   -1  -10    3     -0.27      0.00
    0  -10    3     -0.32      0.00
    1  -10    3      0.04      0.00
    2  -10    3      0.59      0.00
    3  -10    3      0.96      0.00
    4  -10    3      0.87      0.00
    5  -10    3      0.39      0.00
    6  -10    3     -0.10      0.00
    7  -10    3     -0.25      0.00
    8  -10    3     -0.05      0.00
    9  -10    3      0.22      0.00
   -9   -9    3      0.67      0.00
   -8   -9    3      1.14      0.00
   -7   -9    3      1.56      0.00
   -6   -9    3      1.60      0.00
   -5   -9    3      1.13      0.00
   -4   -9    3      0.44      0.00
   -3   -9    3     -0.04      0.00
   -2   -9    3     -0.15      0.00
   -1   -9    3     -0.15      0.00
    0   -9    3     -0.29      0.00
    1   -9    3     -0.64      0.00
    2   -9    3     -1.08      0.00
    3   -9    3     -1.40      0.00
    4   -9    3     -1.39      0.00
    5   -9    3     -1.00      0.00
    6   -9    3     -0.42      0.00
    7   -9    3     -0.02      0.00
    8   -9    3      0.02      0.00
    9   -9    3     -0.19      0.00
   10   -9    3     -0.38      0.00
   -9   -8    3     -0.69      0.00
   -8   -8    3     -1.10      0.00
   -7   -8    3     -1.46      0.00
   -6   -8    3     -1.49      0.00
   -5   -8    3     -1.08      0.00
   -4   -8    3     -0.50      0.00
   -3   -8    3     -0.02      0.00
   -2   -8    3      0.35      0.00
   -1   -8    3      0.79      0.00
    0   -8    3      1.34      0.00
    1   -8    3      1.82      0.00
    2   -8    3      2.12      0.00
    3   -8    3      2.25      0.00
    4   -8    3      2.18      0.00
    5   -8    3      1.80      0.00
    6   -8    3      1.13      0.00
    7   -8    3      0.48      0.00
    8   -8    3      0.17      0.00
    9   -8    3      0.25      0.00
   10   -8    3      0.45      0.00
  -10   -7    3      0.38      0.00
   -9   -7    3      0.60      0.00
   -8   -7    3      0.93      0.00
   -7   -7    3      1.25      0.00
   -6   -7    3      1.30      0.00
   -5   -7    3      1.01      0.00
   -4   -7    3      0.56      0.00
   -3   -7    3      0.08      0.00
   -2   -7    3     -0.58      0.00
   -1   -7    3     -1.54      0.00
    0   -7    3     -2.57      0.00
    1   -7    3     -3.29      0.00
    2   -7    3     -3.57      0.00
    3   -7    3     -3.53      0.00
    4   -7    3     -3.29      0.00
    5   -7    3     -2.77      0.00
    6   -7    3     -1.96      0.00
    7   -7    3     -1.12      0.00
    8   -7    3     -0.58      0.00
    9   -7    3     -0.50      0.00
   10   -7    3     -0.65      0.00
   11   -7    3     -0.67      0.00
  -10   -6    3     -0.33      0.00
   -9   -6    3     -0.47      0.00
   -8   -6    3     -0.77      0.00
   -7   -6    3     -1.10      0.00
   -6   -6    3     -1.20      0.00
   -5   -6    3     -0.97      0.00
   -4   -6    3     -0.57      0.00
   -3   -6    3      0.00      0.00
   -2   -6    3      0.94      0.00
   -1   -6    3      2.27      0.00
    0   -6    3      3.65      0.00
    1   -6    3      4.62      0.00
    2   -6    3      5.01      0.00
    3   -6    3      4.94      0.00
    4   -6    3      4.52      0.00
    5   -6    3      3.76      0.00
    6   -6    3      2.76      0.00
    7   -6    3      1.79      0.00
    8   -6    3      1.14      0.00
    9   -6    3      0.94      0.00
   10   -6    3      0.99      0.00
   11   -6    3      0.96      0.00
  -10   -5    3      0.24      0.00
   -9   -5    3      0.33      0.00
   -8   -5    3      0.65      0.00
   -7   -5    3      1.02      0.00
   -6   -5    3      1.11      0.00
   -5   -5    3      0.83      0.00
   -4   -5    3      0.34      0.00
   -3   -5    3     -0.38      0.00
   -2   -5    3     -1.50      0.00
   -1   -5    3     -3.00      0.00
    0   -5    3     -4.50      0.00
    1   -5    3     -5.59      0.00
    2   -5    3     -6.14      0.00
    3   -5    3     -6.11      0.00
    4   -5    3     -5.52      0.00
    5   -5    3     -4.49      0.00
    6   -5    3     -3.33      0.00
    7   -5    3     -2.35      0.00
    8   -5    3     -1.69      0.00
    9   -5    3     -1.38      0.00
   10   -5    3     -1.31      0.00
   11   -5    3     -1.23      0.00
   12   -5    3     -0.91      0.00
  -11   -4    3     -0.19      0.00
  -10   -4    3     -0.10      0.00
   -9   -4    3     -0.17      0.00
   -8   -4    3     -0.52      0.00
   -7   -4    3     -0.86      0.00
   -6   -4    3     -0.83      0.00
   -5   -4    3     -0.42      0.00
   -4   -4    3      0.19      0.00
   -3   -4    3      1.04      0.00
   -2   -4    3      2.28      0.00
   -1   -4    3      3.81      0.00
    0   -4    3      5.29      0.00
    2   -4    3      7.01      0.00
    3   -4    3      6.94      0.00
    4   -4    3      6.10      0.00
    5   -4    3      4.78      0.00
    6   -4    3      3.53      0.00
    7   -4    3      2.63      0.00
    8   -4    3      2.01      0.00
    9   -4    3      1.57      0.00
   10   -4    3      1.33      0.00
   11   -4    3      1.25      0.00
   12   -4    3      1.07      0.00
  -11   -3    3      0.03      0.00
  -10   -3    3     -0.13      0.00
   -9   -3    3     -0.03      0.00
   -8   -3    3      0.32      0.00
   -7   -3    3      0.54      0.00
   -6   -3    3      0.33      0.00
   -5   -3    3     -0.19      0.00
   -4   -3    3     -0.85      0.00
   -3   -3    3     -1.76      0.00
   -1   -3    3     -4.66      0.00
    0   -3    3     -6.12      0.00
    1   -3    3     -7.20      0.00
    2   -3    3     -7.71      0.00
    3   -3    3     -7.38      0.00
    4   -3    3     -6.17      0.00
    5   -3    3     -4.58      0.00
    6   -3    3     -3.30      0.00
    7   -3    3     -2.53      0.00
    8   -3    3     -1.95      0.00
    9   -3    3     -1.34      0.00
   10   -3    3     -0.92      0.00
   11   -3    3     -0.88      0.00
   12   -3    3     -0.98      0.00
  -11   -2    3      0.24      0.00
  -10   -2    3      0.42      0.00
   -9   -2    3      0.31      0.00
   -8   -2    3      0.02      0.00
   -7   -2    3     -0.04      0.00
   -6   -2    3      0.28      0.00
   -5   -2    3      0.78      0.00
   -4   -2    3      1.34      0.00
   -3   -2    3      2.19      0.00
   -2   -2    3      3.53      0.00
   -1   -2    3      5.13      0.00
    0   -2    3      6.56      0.00
    1   -2    3      7.53      0.00
    2   -2    3      7.81      0.00
    3   -2    3      7.14      0.00
    4   -2    3      5.59      0.00
    5   -2    3      3.84      0.00
    6   -2    3      2.64      0.00
    7   -2    3      2.04      0.00
    8   -2    3      1.49      0.00
    9   -2    3      0.75      0.00
   10   -2    3      0.21      0.00
   11   -2    3      0.26      0.00
   12   -2    3      0.64      0.00
  -11   -1    3     -0.49      0.00
  -10   -1    3     -0.69      0.00
   -9   -1    3     -0.63      0.00
   -8   -1    3     -0.49      0.00
   -7   -1    3     -0.57      0.00
   -6   -1    3     -0.86      0.00
   -5   -1    3     -1.14      0.00
   -4   -1    3     -1.45      0.00
   -3   -1    3     -2.10      0.00
   -2   -1    3     -3.26      0.00
   -1   -1    3     -4.64      0.00
    0   -1    3     -5.80      0.00
    1   -1    3     -6.48      0.00
    2   -1    3     -6.48      0.00
    3   -1    3     -5.63      0.00
    4   -1    3     -4.09      0.00
    5   -1    3     -2.53      0.00
    6   -1    3     -1.61      0.00
    7   -1    3     -1.23      0.00
    8   -1    3     -0.79      0.00
    9   -1    3     -0.08      0.00
   10   -1    3      0.44      0.00
   11   -1    3      0.31      0.00
   12   -1    3     -0.23      0.00
  -11    0    3      0.63      0.00
  -10    0    3      0.84      0.00
   -9    0    3      0.91      0.00
   -8    0    3      0.99      0.00
   -7    0    3      1.18      0.00
   -6    0    3      1.31      0.00
   -5    0    3      1.24      0.00
   -4    0    3      1.20      0.00
   -3    0    3      1.50      0.00
   -2    0    3      2.20      0.00
   -1    0    3      2.95      0.00
    0    0    3      3.43      0.00
    1    0    3      3.55      0.00
    2    0    3      3.28      0.00
    3    0    3      2.58      0.00
    4    0    3      1.59      0.00
    5    0    3      0.71      0.00
    6    0    3      0.31      0.00
    7    0    3      0.23      0.00
    8    0    3      0.03      0.00
    9    0    3     -0.41      0.00
   10    0    3     -0.71      0.00
   11    0    3     -0.53      0.00
   12    0    3     -0.05      0.00
  -11    1    3     -0.63      0.00
  -10    1    3     -0.83      0.00
   -9    1    3     -1.05      0.00
   -8    1    3     -1.39      0.00
   -7    1    3     -1.67      0.00
   -6    1    3     -1.61      0.00
   -5    1    3     -1.23      0.00
   -4    1    3     -0.85      0.00
   -3    1    3     -0.72      0.00
   -2    1    3     -0.71      0.00
   -1    1    3     -0.52      0.00
    0    1    3     -0.03      0.00
    1    1    3      0.60      0.00
    2    1    3      1.13      0.00
    3    1    3      1.44      0.00
    4    1    3      1.51      0.00
    5    1    3      1.36      0.00
    6    1    3      1.07      0.00
    7    1    3      0.79      0.00
    8    1    3      0.66      0.00
    9    1    3      0.65      0.00
   10    1    3      0.58      0.00
   11    1    3      0.37      0.00
   12    1    3      0.11      0.00
  -11    2    3      0.58      0.00
  -10    2    3      0.70      0.00
   -9    2    3      1.01      0.00
   -8    2    3      1.54      0.00
   -7    2    3      1.93      0.00
   -6    2    3      1.80      0.00
   -5    2    3      1.26      0.00
   -4    2    3      0.65      0.00
   -3    2    3      0.10      0.00
   -2    2    3     -0.63      0.00
   -1    2    3     -1.73      0.00
    0    2    3     -3.11      0.00
    1    2    3     -4.42      0.00
    2    2    3     -5.23      0.00
    3    2    3     -5.22      0.00
    4    2    3     -4.43      0.00
    5    2    3     -3.30      0.00
    6    2    3     -2.35      0.00
    7    2    3     -1.74      0.00
    8    2    3     -1.29      0.00
    9    2    3     -0.80      0.00
   10    2    3     -0.34      0.00
   11    2    3     -0.05      0.00
   12    2    3     -0.02      0.00
  -11    3    3     -0.52      0.00
  -10    3    3     -0.55      0.00
   -9    3    3     -0.85      0.00
   -8    3    3     -1.46      0.00
   -7    3    3     -1.93      0.00
   -6    3    3     -1.88      0.00
   -5    3    3     -1.38      0.00
   -4    3    3     -0.70      0.00
   -3    3    3      0.19      0.00
   -2    3    3      1.46      0.00
   -1    3    3      3.14      0.00
    0    3    3      4.99      0.00
    1    3    3      6.68      0.00
    2    3    3      7.74      0.00
    3    3    3      7.69      0.00
    4    3    3      6.48      0.00
    5    3    3      4.77      0.00
    6    3    3      3.38      0.00
    7    3    3      2.54      0.00
    8    3    3      1.85      0.00
    9    3    3      1.03      0.00
   10    3    3      0.25      0.00
   11    3    3     -0.14      0.00
   12    3    3     -0.11      0.00
  -11    4    3      0.46      0.00
  -10    4    3      0.45      0.00
   -9    4    3      0.70      0.00
   -8    4    3      1.27      0.00
   -7    4    3      1.75      0.00
   -6    4    3      1.81      0.00
   -5    4    3      1.49      0.00
   -4    4    3      0.86      0.00
   -3    4    3     -0.22      0.00
   -2    4    3     -1.81      0.00
   -1    4    3     -3.69      0.00
    0    4    3     -5.56      0.00
    1    4    3     -7.27      0.00
    2    4    3     -8.48      0.00
    3    4    3     -8.60      0.00
    4    4    3     -7.42      0.00
    5    4    3     -5.59      0.00
    6    4    3     -4.05      0.00
    7    4    3     -3.08      0.00
    8    4    3     -2.26      0.00
    9    4    3     -1.30      0.00
   10    4    3     -0.40      0.00
   11    4    3      0.09      0.00
   12    4    3      0.17      0.00
  -11    5    3     -0.37      0.00
  -10    5    3     -0.41      0.00
   -9    5    3     -0.64      0.00
   -8    5    3     -1.08      0.00
   -7    5    3     -1.44      0.00
   -6    5    3     -1.56      0.00
   -5    5    3     -1.44      0.00
   -4    5    3     -0.95      0.00
   -3    5    3      0.17      0.00
   -1    5    3      3.74      0.00
    0    5    3      5.43      0.00
    2    5    3      8.07      0.00
    3    5    3      8.33      0.00
    4    5    3      7.38      0.00
    5    5    3      5.74      0.00
    6    5    3      4.25      0.00
    7    5    3      3.23      0.00
    8    5    3      2.37      0.00
    9    5    3      1.44      0.00
   10    5    3      0.60      0.00
   11    5    3      0.08      0.00
   12    5    3     -0.14      0.00
  -10    6    3      0.38      0.00
   -9    6    3      0.63      0.00
   -8    6    3      0.92      0.00
   -7    6    3      1.10      0.00
   -6    6    3      1.18      0.00
   -5    6    3      1.20      0.00
   -4    6    3      0.89      0.00
   -3    6    3     -0.12      0.00
   -2    6    3     -1.79      0.00
   -1    6    3     -3.58      0.00
    0    6    3     -5.09      0.00
    1    6    3     -6.32      0.00
    2    6    3     -7.20      0.00
    3    6    3     -7.38      0.00
    4    6    3     -6.61      0.00
    5    6    3     -5.27      0.00
    6    6    3     -3.98      0.00
    7    6    3     -2.99      0.00
    8    6    3     -2.14      0.00
    9    6    3     -1.32      0.00
   10    6    3     -0.66      0.00
   11    6    3     -0.21      0.00
   12    6    3      0.07      0.00
  -10    7    3     -0.28      0.00
   -9    7    3     -0.56      0.00
   -8    7    3     -0.75      0.00
   -7    7    3     -0.78      0.00
   -6    7    3     -0.81      0.00
   -5    7    3     -0.91      0.00
   -4    7    3     -0.79      0.00
   -3    7    3      0.01      0.00
   -2    7    3      1.50      0.00
   -1    7    3      3.19      0.00
    0    7    3      4.59      0.00
    1    7    3      5.56      0.00
    2    7    3      6.07      0.00
    3    7    3      6.00      0.00
    4    7    3      5.34      0.00
    5    7    3      4.35      0.00
    6    7    3      3.36      0.00
    7    7    3      2.48      0.00
    8    7    3      1.69      0.00
    9    7    3      1.00      0.00
   10    7    3      0.52      0.00
   11    7    3      0.20      0.00
  -10    8    3      0.12      0.00
   -9    8    3      0.37      0.00
   -8    8    3      0.54      0.00
   -7    8    3      0.57      0.00
   -6    8    3      0.61      0.00
   -5    8    3      0.75      0.00
   -4    8    3      0.72      0.00
   -3    8    3      0.12      0.00
   -2    8    3     -1.11      0.00
   -1    8    3     -2.59      0.00
    0    8    3     -3.82      0.00
    1    8    3     -4.51      0.00
    2    8    3     -4.64      0.00
    3    8    3     -4.36      0.00
    4    8    3     -3.85      0.00
    5    8    3     -3.26      0.00
    6    8    3     -2.62      0.00
    7    8    3     -1.91      0.00
    8    8    3     -1.20      0.00
    9    8    3     -0.64      0.00
   10    8    3     -0.30      0.00
   11    8    3     -0.08      0.00
   -9    9    3     -0.11      0.00
   -8    9    3     -0.31      0.00
   -7    9    3     -0.46      0.00
   -6    9    3     -0.61      0.00
   -5    9    3     -0.71      0.00
   -4    9    3     -0.61      0.00
   -3    9    3     -0.10      0.00
   -2    9    3      0.85      0.00
   -1    9    3      1.98      0.00
    0    9    3      2.88      0.00
    1    9    3      3.24      0.00
    2    9    3      3.08      0.00
    3    9    3      2.73      0.00
    4    9    3      2.48      0.00
    5    9    3      2.30      0.00
    6    9    3      1.94      0.00
    7    9    3      1.36      0.00
    8    9    3      0.76      0.00
    9    9    3      0.34      0.00
   10    9    3      0.12      0.00
   11    9    3     -0.02      0.00
   -9   10    3     -0.14      0.00
   -8   10    3      0.08      0.00
   -7   10    3      0.38      0.00
   -6   10    3      0.62      0.00
   -5   10    3      0.62      0.00
   -4   10    3      0.34      0.00
   -3   10    3     -0.18      0.00
   -2   10    3     -0.85      0.00
   -1   10    3     -1.54      0.00
    0   10    3     -2.01      0.00
    1   10    3     -2.04      0.00
    2   10    3     -1.73      0.00
    3   10    3     -1.48      0.00
    4   10    3     -1.50      0.00
    5   10    3     -1.58      0.00
    6   10    3     -1.36      0.00
    7   10    3     -0.83      0.00
    8   10    3     -0.35      0.00
    9   10    3     -0.11      0.00
   10   10    3     -0.04      0.00
   -8   11    3      0.13      0.00
   -7   11    3     -0.20      0.00
   -6   11    3     -0.44      0.00
   -5   11    3     -0.32      0.00
   -4   11    3      0.10      0.00
   -3   11    3      0.56      0.00
   -2   11    3      0.90      0.00
   -1   11    3      1.15      0.00
    0   11    3      1.27      0.00
    1   11    3      1.13      0.00
    2   11    3      0.86      0.00
    3   11    3      0.76      0.00
    4   11    3      0.94      0.00
    5   11    3      1.07      0.00
    6   11    3      0.81      0.00
    7   11    3      0.31      0.00
    8   11    3     -0.03      0.00
    9   11    3     -0.06      0.00
   10   11    3      0.01      0.00
   -7   12    3     -0.07      0.00
   -6   12    3      0.05      0.00
   -5   12    3     -0.15      0.00
   -4   12    3     -0.52      0.00
   -3   12    3     -0.73      0.00
   -2   12    3     -0.68      0.00
   -1   12    3     -0.57      0.00
    0   12    3     -0.54      0.00
    1   12    3     -0.50      0.00
    2   12    3     -0.44      0.00
    3   12    3     -0.50      0.00
    4   12    3     -0.67      0.00
    5   12    3     -0.67      0.00
    6   12    3     -0.32      0.00
    7   12    3      0.12      0.00
    8   12    3      0.29      0.00
    9   12    3      0.17      0.00
   -6   13    3      0.34      0.00
   -5   13    3      0.53      0.00
   -4   13    3      0.70      0.00
   -3   13    3      0.53      0.00
   -2   13    3      0.10      0.00
   -1   13    3     -0.22      0.00
    0   13    3     -0.19      0.00
    1   13    3      0.06      0.00
    2   13    3      0.30      0.00
    3   13    3      0.46      0.00
    4   13    3      0.51      0.00
    5   13    3      0.32      0.00
    6   13    3     -0.06      0.00
    7   13    3     -0.34      0.00
    8   13    3     -0.35      0.00
   -5   14    3     -0.61      0.00
   -4   14    3     -0.55      0.00
   -3   14    3     -0.12      0.00
   -2   14    3      0.51      0.00
   -1   14    3      0.87      0.00
    0   14    3      0.70      0.00
    1   14    3      0.19      0.00
    2   14    3     -0.28      0.00
    3   14    3     -0.47      0.00
    4   14    3     -0.36      0.00
    5   14    3     -0.04      0.00
    6   14    3      0.27      0.00
    7   14    3      0.35      0.00
   -4   15    3      0.22      0.00
   -3   15    3     -0.21      0.00
   -2   15    3     -0.75      0.00
   -1   15    3     -1.01      0.00
    0   15    3     -0.77      0.00
    1   15    3     -0.22      0.00
    2   15    3      0.26      0.00
    3   15    3      0.40      0.00
    4   15    3      0.19      0.00
    5   15    3     -0.15      0.00
   -2   16    3      0.51      0.00
   -1   16    3      0.62      0.00
    0   16    3      0.47      0.00
    1   16    3      0.12      0.00
    2   16    3     -0.18      0.00
    3   16    3     -0.23      0.00
   -1  -14    4      0.07      0.00
    0  -14    4      0.02      0.00
    1  -14    4      0.12      0.00
    2  -14    4      0.35      0.00
    3  -14    4      0.54      0.00
   -4  -13    4     -0.54      0.00
   -3  -13    4     -0.35      0.00
   -2  -13    4     -0.20      0.00
   -1  -13    4     -0.10      0.00
    0  -13    4     -0.09      0.00
    1  -13    4     -0.22      0.00
    2  -13    4     -0.45      0.00
    3  -13    4     -0.60      0.00
    4  -13    4     -0.49      0.00
    5  -13    4     -0.19      0.00
   -5  -12    4      0.46      0.00
   -4  -12    4      0.28      0.00
   -3  -12    4      0.15      0.00
   -2  -12    4      0.08      0.00
   -1  -12    4      0.07      0.00
    0  -12    4      0.15      0.00
    1  -12    4      0.33      0.00
    2  -12    4      0.50      0.00
    3  -12    4      0.48      0.00
    4  -12    4      0.30      0.00
    5  -12    4      0.12      0.00
    6  -12    4      0.03      0.00
    7  -12    4     -0.01      0.00
   -6  -11    4     -0.49      0.00
   -5  -11    4     -0.22      0.00
   -4  -11    4      0.01      0.00
   -3  -11    4      0.15      0.00
   -2  -11    4      0.21      0.00
   -1  -11    4      0.17      0.00
    0  -11    4     -0.07      0.00
    1  -11    4     -0.41      0.00
    2  -11    4     -0.54      0.00
    3  -11    4     -0.32      0.00
    4  -11    4      0.01      0.00
    5  -11    4      0.09      0.00
    6  -11    4     -0.06      0.00
    7  -11    4     -0.13      0.00
    8  -11    4      0.00      0.00
   -7  -10    4      0.66      0.00
   -6  -10    4      0.40      0.00
   -5  -10    4      0.04      0.00
   -4  -10    4     -0.23      0.00
   -3  -10    4     -0.43      0.00
   -2  -10    4     -0.63      0.00
   -1  -10    4     -0.63      0.00
    0  -10    4     -0.21      0.00
    1  -10    4      0.41      0.00
    2  -10    4      0.66      0.00
    3  -10    4      0.32      0.00
    4  -10    4     -0.18      0.00
    5  -10    4     -0.29      0.00
    6  -10    4     -0.03      0.00
    7  -10    4      0.13      0.00
    8  -10    4     -0.05      0.00
    9  -10    4     -0.33      0.00
   -8   -9    4     -0.53      0.00
   -7   -9    4     -0.50      0.00
   -6   -9    4     -0.18      0.00
   -5   -9    4      0.15      0.00
   -4   -9    4      0.37      0.00
   -3   -9    4      0.66      0.00
   -2   -9    4      1.06      0.00
   -1   -9    4      1.18      0.00
    0   -9    4      0.63      0.00
    1   -9    4     -0.28      0.00
    2   -9    4     -0.79      0.00
    3   -9    4     -0.54      0.00
    4   -9    4      0.01      0.00
    5   -9    4      0.25      0.00
    6   -9    4      0.10      0.00
    7   -9    4     -0.02      0.00
    8   -9    4      0.13      0.00
    9   -9    4      0.40      0.00
   10   -9    4      0.46      0.00
   -9   -8    4      0.04      0.00
   -8   -8    4      0.21      0.00
   -7   -8    4      0.10      0.00
   -6   -8    4     -0.21      0.00
   -5   -8    4     -0.44      0.00
   -4   -8    4     -0.58      0.00
   -3   -8    4     -0.93      0.00
   -2   -8    4     -1.50      0.00
   -1   -8    4     -1.73      0.00
    0   -8    4     -1.16      0.00
    1   -8    4     -0.09      0.00
    2   -8    4      0.68      0.00
    3   -8    4      0.74      0.00
    4   -8    4      0.39      0.00
    5   -8    4      0.09      0.00
    6   -8    4      0.00      0.00
    7   -8    4     -0.04      0.00
    8   -8    4     -0.15      0.00
    9   -8    4     -0.29      0.00
   10   -8    4     -0.32      0.00
   -9   -7    4      0.22      0.00
   -8   -7    4      0.16      0.00
   -7   -7    4      0.34      0.00
   -6   -7    4      0.66      0.00
   -5   -7    4      0.86      0.00
   -4   -7    4      1.03      0.00
   -3   -7    4      1.48      0.00
   -2   -7    4      2.11      0.00
   -1   -7    4      2.36      0.00
    0   -7    4      1.85      0.00
    1   -7    4      0.87      0.00
    2   -7    4      0.00      0.00
    3   -7    4     -0.47      0.00
    4   -7    4     -0.61      0.00
    5   -7    4     -0.53      0.00
    6   -7    4     -0.29      0.00
    7   -7    4     -0.06      0.00
    8   -7    4      0.05      0.00
    9   -7    4      0.06      0.00
   10   -7    4      0.08      0.00
   11   -7    4      0.10      0.00
  -10   -6    4     -0.27      0.00
   -9   -6    4     -0.22      0.00
   -8   -6    4     -0.28      0.00
   -7   -6    4     -0.55      0.00
   -6   -6    4     -0.93      0.00
   -5   -6    4     -1.29      0.00
   -4   -6    4     -1.75      0.00
   -3   -6    4     -2.42      0.00
   -2   -6    4     -3.03      0.00
   -1   -6    4     -3.15      0.00
    0   -6    4     -2.71      0.00
    1   -6    4     -2.04      0.00
    2   -6    4     -1.34      0.00
    3   -6    4     -0.57      0.00
    4   -6    4      0.22      0.00
    5   -6    4      0.67      0.00
    6   -6    4      0.59      0.00
    7   -6    4      0.29      0.00
    8   -6    4      0.15      0.00
    9   -6    4      0.17      0.00
   10   -6    4      0.10      0.00
   11   -6    4     -0.08      0.00
  -10   -5    4     -0.12      0.00
   -9   -5    4     -0.14      0.00
   -8   -5    4      0.01      0.00
   -7   -5    4      0.37      0.00
   -6   -5    4      0.87      0.00
   -5   -5    4      1.55      0.00
   -4   -5    4      2.49      0.00
   -3   -5    4      3.50      0.00
   -2   -5    4      4.10      0.00
   -1   -5    4      4.02      0.00
    0   -5    4      3.63      0.00
    1   -5    4      3.35      0.00
    2   -5    4      3.05      0.00
    3   -5    4      2.23      0.00
    4   -5    4      0.90      0.00
    5   -5    4     -0.22      0.00
    6   -5    4     -0.62      0.00
    7   -5    4     -0.50      0.00
    8   -5    4     -0.37      0.00
    9   -5    4     -0.33      0.00
   10   -5    4     -0.15      0.00
   11   -5    4      0.14      0.00
   12   -5    4      0.30      0.00
  -10   -4    4      0.68      0.00
   -9   -4    4      0.71      0.00
   -8   -4    4      0.50      0.00
   -7   -4    4      0.13      0.00
   -6   -4    4     -0.44      0.00
   -5   -4    4     -1.43      0.00
   -4   -4    4     -2.88      0.00
   -3   -4    4     -4.31      0.00
   -2   -4    4     -5.00      0.00
    0   -4    4     -4.52      0.00
    1   -4    4     -4.60      0.00
    2   -4    4     -4.72      0.00
    3   -4    4     -4.07      0.00
    4   -4    4     -2.51      0.00
    5   -4    4     -0.82      0.00
    6   -4    4      0.19      0.00
    7   -4    4      0.48      0.00
    8   -4    4      0.47      0.00
    9   -4    4      0.40      0.00
   10   -4    4      0.18      0.00
   11   -4    4     -0.14      0.00
   12   -4    4     -0.32      0.00
  -10   -3    4     -1.09      0.00
   -9   -3    4     -1.15      0.00
   -8   -3    4     -0.98      0.00
   -7   -3    4     -0.71      0.00
   -6   -3    4     -0.20      0.00
   -5   -3    4      0.95      0.00
   -4   -3    4      2.77      0.00
   -3   -3    4      4.62      0.00
   -2   -3    4      5.67      0.00
   -1   -3    4      5.80      0.00
    0   -3    4      5.72      0.00
    1   -3    4      5.98      0.00
    2   -3    4      6.27      0.00
    3   -3    4      5.75      0.00
    4   -3    4      4.17      0.00
    5   -3    4      2.16      0.00
    6   -3    4      0.62      0.00
    7   -3    4     -0.15      0.00
    8   -3    4     -0.39      0.00
    9   -3    4     -0.40      0.00
   10   -3    4     -0.28      0.00
   11   -3    4     -0.07      0.00
   12   -3    4      0.08      0.00
  -11   -2    4      0.78      0.00
  -10   -2    4      1.13      0.00
   -9   -2    4      1.22      0.00
   -8   -2    4      1.18      0.00
   -7   -2    4      1.14      0.00
   -6   -2    4      0.81      0.00
   -5   -2    4     -0.33      0.00
   -4   -2    4     -2.38      0.00
   -2   -2    4     -6.42      0.00
   -1   -2    4     -7.35      0.00
    0   -2    4     -7.79      0.00
    1   -2    4     -8.05      0.00
    2   -2    4     -8.01      0.00
    3   -2    4     -7.24      0.00
    4   -2    4     -5.57      0.00
    5   -2    4     -3.41      0.00
    6   -2    4     -1.49      0.00
    7   -2    4     -0.33      0.00
    8   -2    4      0.16      0.00
    9   -2    4      0.34      0.00
   10   -2    4      0.43      0.00
   11   -2    4      0.43      0.00
   12   -2    4      0.32      0.00
  -11   -1    4     -0.56      0.00
  -10   -1    4     -0.82      0.00
   -9   -1    4     -0.91      0.00
   -8   -1    4     -1.04      0.00
   -7   -1    4     -1.28      0.00
   -6   -1    4     -1.18      0.00
   -5   -1    4     -0.07      0.00
   -4   -1    4      2.15      0.00
   -3   -1    4      4.95      0.00
   -2   -1    4      7.65      0.00
   -1   -1    4      9.77      0.00
    0   -1    4     10.93      0.00
    1   -1    4     11.00      0.00
    2   -1    4     10.13      0.00
    3   -1    4      8.61      0.00
    4   -1    4      6.59      0.00
    5   -1    4      4.25      0.00
    6   -1    4      2.11      0.00
    7   -1    4      0.71      0.00
    8   -1    4      0.09      0.00
    9   -1    4     -0.19      0.00
   10   -1    4     -0.46      0.00
   11   -1    4     -0.65      0.00
   12   -1    4     -0.57      0.00
  -11    0    4      0.30      0.00
  -10    0    4      0.39      0.00
   -9    0    4      0.41      0.00
   -8    0    4      0.68      0.00
   -7    0    4      1.15      0.00
   -6    0    4      1.17      0.00
   -5    0    4      0.04      0.00
   -4    0    4     -2.34      0.00
   -3    0    4     -5.57      0.00
   -2    0    4     -9.19      0.00
   -1    0    4    -12.46      0.00
    0    0    4    -14.32      0.00
    1    0    4    -14.10      0.00
    2    0    4    -12.22      0.00
    3    0    4     -9.71      0.00
    4    0    4     -7.16      0.00
    5    0    4     -4.61      0.00
    6    0    4     -2.32      0.00
    7    0    4     -0.82      0.00
    8    0    4     -0.21      0.00
    9    0    4      0.01      0.00
   10    0    4      0.28      0.00
   11    0    4      0.51      0.00
   12    0    4      0.44      0.00
  -11    1    4     -0.17      0.00
  -10    1    4     -0.09      0.00
   -9    1    4     -0.01      0.00
   -8    1    4     -0.31      0.00
   -7    1    4     -0.84      0.00
   -6    1    4     -0.81      0.00
   -5    1    4      0.43      0.00
   -4    1    4      2.86      0.00
   -3    1    4      6.21      0.00
   -2    1    4     10.24      0.00
   -1    1    4     14.15      0.00
    0    1    4     16.41      0.00
    3    1    4     10.14      0.00
    4    1    4      7.20      0.00
    5    1    4      4.54      0.00
    6    1    4      2.20      0.00
    7    1    4      0.68      0.00
    8    1    4      0.15      0.00
    9    1    4      0.09      0.00
   10    1    4      0.00      0.00
   11    1    4     -0.11      0.00
   12    1    4     -0.03      0.00
  -11    2    4      0.20      0.00
  -10    2    4      0.03      0.00
   -9    2    4     -0.12      0.00
   -8    2    4      0.11      0.00
   -7    2    4      0.49      0.00
   -6    2    4      0.22      0.00
   -5    2    4     -1.14      0.00
   -4    2    4     -3.39      0.00
   -3    2    4     -6.32      0.00
   -2    2    4     -9.95      0.00
   -1    2    4    -13.70      0.00
    0    2    4    -15.97      0.00
    1    2    4    -15.52      0.00
    2    2    4    -12.83      0.00
    3    2    4     -9.53      0.00
    4    2    4     -6.62      0.00
    5    2    4     -4.08      0.00
    6    2    4     -1.87      0.00
    7    2    4     -0.42      0.00
    8    2    4      0.06      0.00
    9    2    4      0.01      0.00
   10    2    4     -0.09      0.00
   11    2    4     -0.17      0.00
   12    2    4     -0.29      0.00
  -11    3    4     -0.26      0.00
  -10    3    4     -0.11      0.00
   -9    3    4      0.03      0.00
   -8    3    4     -0.09      0.00
   -7    3    4     -0.17      0.00
   -6    3    4      0.42      0.00
   -5    3    4      1.85      0.00
   -4    3    4      3.64      0.00
   -3    3    4      5.60      0.00
   -2    3    4      8.09      0.00
   -1    3    4     10.97      0.00
    0    3    4     12.95      0.00
    1    3    4     12.78      0.00
    2    3    4     10.67      0.00
    3    3    4      7.91      0.00
    4    3    4      5.41      0.00
    5    3    4      3.24      0.00
    6    3    4      1.39      0.00
    7    3    4      0.16      0.00
    8    3    4     -0.30      0.00
    9    3    4     -0.30      0.00
   10    3    4     -0.15      0.00
   11    3    4      0.06      0.00
   12    3    4      0.25      0.00
  -11    4    4      0.21      0.00
  -10    4    4      0.15      0.00
   -9    4    4      0.10      0.00
   -8    4    4      0.14      0.00
   -7    4    4     -0.07      0.00
   -6    4    4     -0.96      0.00
   -5    4    4     -2.32      0.00
   -4    4    4     -3.46      0.00
   -2    4    4     -5.26      0.00
   -1    4    4     -6.93      0.00
    0    4    4     -8.49      0.00
    1    4    4     -8.81      0.00
    2    4    4     -7.65      0.00
    3    4    4     -5.74      0.00
    4    4    4     -3.80      0.00
    5    4    4     -2.10      0.00
    6    4    4     -0.78      0.00
    7    4    4      0.04      0.00
    8    4    4      0.42      0.00
    9    4    4      0.58      0.00
   10    4    4      0.56      0.00
   11    4    4      0.35      0.00
   12    4    4      0.10      0.00
  -10    5    4     -0.03      0.00
   -9    5    4     -0.08      0.00
   -8    5    4     -0.10      0.00
   -7    5    4      0.27      0.00
   -6    5    4      1.23      0.00
   -5    5    4      2.36      0.00
   -4    5    4      2.88      0.00
   -3    5    4      2.66      0.00
   -2    5    4      2.48      0.00
   -1    5    4      3.08      0.00
    0    5    4      4.22      0.00
    1    5    4      4.98      0.00
    2    5    4      4.75      0.00
    3    5    4      3.64      0.00
    4    5    4      2.17      0.00
    5    5    4      0.89      0.00
    6    5    4      0.13      0.00
    7    5    4     -0.17      0.00
    8    5    4     -0.36      0.00
    9    5    4     -0.62      0.00
   10    5    4     -0.79      0.00
   11    5    4     -0.67      0.00
   12    5    4     -0.42      0.00
  -10    6    4     -0.18      0.00
   -9    6    4     -0.12      0.00
   -8    6    4     -0.12      0.00
   -7    6    4     -0.46      0.00
   -6    6    4     -1.21      0.00
   -5    6    4     -1.94      0.00
   -4    6    4     -2.04      0.00
   -3    6    4     -1.43      0.00
   -2    6    4     -0.74      0.00
    0    6    4     -1.38      0.00
    1    6    4     -2.25      0.00
    2    6    4     -2.57      0.00
    3    6    4     -2.00      0.00
    4    6    4     -0.90      0.00
    5    6    4      0.06      0.00
    6    6    4      0.39      0.00
    7    6    4      0.26      0.00
    8    6    4      0.19      0.00
    9    6    4      0.40      0.00
   10    6    4      0.63      0.00
   11    6    4      0.62      0.00
   12    6    4      0.44      0.00
  -10    7    4      0.30      0.00
   -9    7    4      0.34      0.00
   -8    7    4      0.40      0.00
   -7    7    4      0.61      0.00
   -6    7    4      0.98      0.00
   -5    7    4      1.28      0.00
   -4    7    4      1.28      0.00
   -3    7    4      0.94      0.00
   -2    7    4      0.49      0.00
   -1    7    4      0.26      0.00
    0    7    4      0.43      0.00
    1    7    4      0.89      0.00
    2    7    4      1.19      0.00
    3    7    4      0.89      0.00
    4    7    4      0.11      0.00
    5    7    4     -0.57      0.00
    6    7    4     -0.68      0.00
    7    7    4     -0.36      0.00
    8    7    4     -0.10      0.00
    9    7    4     -0.10      0.00
   10    7    4     -0.18      0.00
   11    7    4     -0.19      0.00
   12    7    4     -0.15      0.00
   -9    8    4     -0.40      0.00
   -8    8    4     -0.57      0.00
   -7    8    4     -0.70      0.00
   -6    8    4     -0.73      0.00
   -5    8    4     -0.72      0.00
   -4    8    4     -0.87      0.00
   -3    8    4     -1.22      0.00
   -2    8    4     -1.49      0.00
   -1    8    4     -1.37      0.00
    0    8    4     -0.94      0.00
    1    8    4     -0.57      0.00
    2    8    4     -0.38      0.00
    3    8    4     -0.11      0.00
    4    8    4      0.36      0.00
    5    8    4      0.77      0.00
    6    8    4      0.83      0.00
    7    8    4      0.58      0.00
    8    8    4      0.24      0.00
    9    8    4     -0.05      0.00
   10    8    4     -0.28      0.00
   11    8    4     -0.36      0.00
   -9    9    4      0.23      0.00
   -8    9    4      0.51      0.00
   -7    9    4      0.66      0.00
   -6    9    4      0.56      0.00
   -5    9    4      0.45      0.00
   -4    9    4      0.84      0.00
   -3    9    4      1.84      0.00
   -2    9    4      2.79      0.00
   -1    9    4      2.83      0.00
    0    9    4      1.86      0.00
    1    9    4      0.63      0.00
    2    9    4     -0.19      0.00
    3    9    4     -0.55      0.00
    4    9    4     -0.75      0.00
    5    9    4     -0.92      0.00
    6    9    4     -1.01      0.00
    7    9    4     -0.91      0.00
    8    9    4     -0.57      0.00
    9    9    4     -0.01      0.00
   10    9    4      0.54      0.00
   11    9    4      0.74      0.00
   -8   10    4     -0.24      0.00
   -7   10    4     -0.46      0.00
   -6   10    4     -0.45      0.00
   -5   10    4     -0.41      0.00
   -4   10    4     -0.91      0.00
   -3   10    4     -2.11      0.00
   -2   10    4     -3.28      0.00
   -1   10    4     -3.35      0.00
    0   10    4     -2.13      0.00
    1   10    4     -0.47      0.00
    2   10    4      0.68      0.00
    3   10    4      1.09      0.00
    4   10    4      1.13      0.00
    5   10    4      1.15      0.00
    6   10    4      1.23      0.00
    7   10    4      1.21      0.00
    8   10    4      0.86      0.00
    9   10    4      0.15      0.00
   10   10    4     -0.57      0.00
   -8   11    4     -0.12      0.00
   -7   11    4      0.13      0.00
   -6   11    4      0.29      0.00
   -5   11    4      0.38      0.00
   -4   11    4      0.76      0.00
   -3   11    4      1.63      0.00
   -2   11    4      2.46      0.00
   -1   11    4      2.41      0.00
    0   11    4      1.32      0.00
    1   11    4     -0.10      0.00
    2   11    4     -1.05      0.00
    3   11    4     -1.36      0.00
    4   11    4     -1.34      0.00
    5   11    4     -1.33      0.00
    6   11    4     -1.38      0.00
    7   11    4     -1.31      0.00
    8   11    4     -0.91      0.00
    9   11    4     -0.19      0.00
   10   11    4      0.47      0.00
   -7   12    4      0.20      0.00
   -6   12    4     -0.09      0.00
   -5   12    4     -0.26      0.00
   -4   12    4     -0.39      0.00
   -3   12    4     -0.64      0.00
   -2   12    4     -0.84      0.00
   -1   12    4     -0.61      0.00
    0   12    4      0.09      0.00
    1   12    4      0.79      0.00
    2   12    4      1.14      0.00
    3   12    4      1.20      0.00
    4   12    4      1.21      0.00
    5   12    4      1.28      0.00
    6   12    4      1.31      0.00
    7   12    4      1.14      0.00
    8   12    4      0.71      0.00
    9   12    4      0.12      0.00
   -6   13    4     -0.06      0.00
   -5   13    4      0.13      0.00
   -4   13    4      0.05      0.00
   -3   13    4     -0.21      0.00
   -2   13    4     -0.54      0.00
   -1   13    4     -0.90      0.00
    0   13    4     -1.17      0.00
    1   13    4     -1.15      0.00
    2   13    4     -0.90      0.00
    3   13    4     -0.72      0.00
    4   13    4     -0.79      0.00
    5   13    4     -0.99      0.00
    6   13    4     -1.03      0.00
    7   13    4     -0.82      0.00
    8   13    4     -0.43      0.00
   -5   14    4     -0.08      0.00
   -4   14    4      0.06      0.00
   -3   14    4      0.49      0.00
   -2   14    4      1.00      0.00
   -1   14    4      1.35      0.00
    0   14    4      1.35      0.00
    1   14    4      0.97      0.00
    2   14    4      0.47      0.00
    3   14    4      0.22      0.00
    4   14    4      0.35      0.00
    5   14    4      0.61      0.00
    6   14    4      0.68      0.00
    7   14    4      0.49      0.00
   -4   15    4     -0.01      0.00
   -3   15    4     -0.32      0.00
   -2   15    4     -0.69      0.00
   -1   15    4     -0.90      0.00
    0   15    4     -0.82      0.00
    1   15    4     -0.48      0.00
    2   15    4     -0.09      0.00
    3   15    4      0.05      0.00
    4   15    4     -0.10      0.00
    5   15    4     -0.32      0.00
    6   15    4     -0.37      0.00
   -1   16    4      0.30      0.00
    0   16    4      0.22      0.00
    1   16    4      0.05      0.00
    2   16    4     -0.08      0.00
    3   16    4     -0.07      0.00
    4   16    4      0.04      0.00
   -3  -13    5      0.28      0.00
   -2  -13    5      0.11      0.00
   -1  -13    5      0.10      0.00
    0  -13    5      0.29      0.00
    1  -13    5      0.43      0.00
    2  -13    5      0.30      0.00
    3  -13    5      0.05      0.00
    4  -13    5     -0.06      0.00
    5  -13    5     -0.01      0.00
   -4  -12    5     -0.50      0.00
   -3  -12    5     -0.43      0.00
   -2  -12    5     -0.22      0.00
   -1  -12    5     -0.12      0.00
    0  -12    5     -0.20      0.00
    1  -12    5     -0.23      0.00
    2  -12    5     -0.07      0.00
    3  -12    5      0.07      0.00
    4  -12    5      0.02      0.00
    5  -12    5     -0.11      0.00
    6  -12    5     -0.11      0.00
   -6  -11    5      0.14      0.00
   -5  -11    5      0.29      0.00
   -4  -11    5      0.47      0.00
   -3  -11    5      0.53      0.00
   -2  -11    5      0.48      0.00
   -1  -11    5      0.50      0.00
    0  -11    5      0.57      0.00
    1  -11    5      0.46      0.00
    2  -11    5      0.17      0.00
    3  -11    5     -0.03      0.00
    4  -11    5      0.04      0.00
    5  -11    5      0.21      0.00
    6  -11    5      0.23      0.00
    7  -11    5      0.11      0.00
    8  -11    5      0.07      0.00
   -7  -10    5     -0.10      0.00
   -6  -10    5      0.02      0.00
   -5  -10    5     -0.05      0.00
   -4  -10    5     -0.30      0.00
   -3  -10    5     -0.56      0.00
   -2  -10    5     -0.83      0.00
   -1  -10    5     -1.13      0.00
    0  -10    5     -1.32      0.00
    1  -10    5     -1.17      0.00
    2  -10    5     -0.74      0.00
    3  -10    5     -0.40      0.00
    4  -10    5     -0.33      0.00
    5  -10    5     -0.36      0.00
    6  -10    5     -0.27      0.00
    7  -10    5     -0.05      0.00
    8  -10    5      0.14      0.00
    9  -10    5      0.22      0.00
   -7   -9    5      0.08      0.00
   -6   -9    5     -0.21      0.00
   -5   -9    5     -0.23      0.00
   -4   -9    5      0.10      0.00
   -3   -9    5      0.62      0.00
   -2   -9    5      1.23      0.00
   -1   -9    5      1.83      0.00
    0   -9    5      2.17      0.00
    1   -9    5      2.08      0.00
    2   -9    5      1.66      0.00
    3   -9    5      1.24      0.00
    4   -9    5      0.94      0.00
    5   -9    5      0.66      0.00
    6   -9    5      0.30      0.00
    7   -9    5     -0.14      0.00
    8   -9    5     -0.54      0.00
    9   -9    5     -0.78      0.00
   -8   -8    5     -0.41      0.00
   -7   -8    5     -0.04      0.00
   -6   -8    5      0.34      0.00
   -5   -8    5      0.35      0.00
   -4   -8    5     -0.12      0.00
   -3   -8    5     -0.90      0.00
   -2   -8    5     -1.79      0.00
   -1   -8    5     -2.55      0.00
    0   -8    5     -2.96      0.00
    1   -8    5     -2.94      0.00
    2   -8    5     -2.64      0.00
    3   -8    5     -2.26      0.00
    4   -8    5     -1.80      0.00
    5   -8    5     -1.18      0.00
    6   -8    5     -0.46      0.00
    7   -8    5      0.26      0.00
    8   -8    5      0.84      0.00
    9   -8    5      1.15      0.00
   10   -8    5      1.01      0.00
   -9   -7    5      0.44      0.00
   -8   -7    5      0.36      0.00
   -7   -7    5      0.01      0.00
   -6   -7    5     -0.29      0.00
   -5   -7    5     -0.16      0.00
   -4   -7    5      0.50      0.00
   -3   -7    5      1.53      0.00
   -2   -7    5      2.62      0.00
   -1   -7    5      3.43      0.00
    0   -7    5      3.79      0.00
    1   -7    5      3.74      0.00
    2   -7    5      3.53      0.00
    3   -7    5      3.22      0.00
    4   -7    5      2.68      0.00
    5   -7    5      1.85      0.00
    6   -7    5      0.86      0.00
    7   -7    5     -0.07      0.00
    8   -7    5     -0.74      0.00
    9   -7    5     -0.99      0.00
   10   -7    5     -0.71      0.00
   11   -7    5     -0.10      0.00
   -9   -6    5     -0.24      0.00
   -8   -6    5     -0.19      0.00
   -7   -6    5     -0.02      0.00
   -6   -6    5      0.04      0.00
   -5   -6    5     -0.29      0.00
   -4   -6    5     -1.13      0.00
   -3   -6    5     -2.35      0.00
   -2   -6    5     -3.62      0.00
   -1   -6    5     -4.52      0.00
    0   -6    5     -4.83      0.00
    1   -6    5     -4.69      0.00
    2   -6    5     -4.39      0.00
    3   -6    5     -4.02      0.00
    4   -6    5     -3.43      0.00
    5   -6    5     -2.53      0.00
    6   -6    5     -1.47      0.00
    7   -6    5     -0.49      0.00
    8   -6    5      0.18      0.00
    9   -6    5      0.33      0.00
   10   -6    5     -0.04      0.00
   11   -6    5     -0.61      0.00
   -9   -5    5     -0.02      0.00
   -8   -5    5      0.02      0.00
   -7   -5    5      0.10      0.00
   -6   -5    5      0.31      0.00
   -5   -5    5      0.79      0.00
   -4   -5    5      1.68      0.00
   -3   -5    5      3.01      0.00
   -2   -5    5      4.49      0.00
   -1   -5    5      5.63      0.00
    0   -5    5      6.08      0.00
    1   -5    5      5.89      0.00
    2   -5    5      5.37      0.00
    3   -5    5      4.75      0.00
    4   -5    5      4.02      0.00
    5   -5    5      3.15      0.00
    6   -5    5      2.16      0.00
    7   -5    5      1.23      0.00
    8   -5    5      0.59      0.00
    9   -5    5      0.46      0.00
   10   -5    5      0.78      0.00
   11   -5    5      1.17      0.00
  -10   -4    5      0.15      0.00
   -9   -4    5      0.17      0.00
   -8   -4    5      0.03      0.00
   -7   -4    5     -0.29      0.00
   -6   -4    5     -0.67      0.00
   -5   -4    5     -1.14      0.00
   -4   -4    5     -1.94      0.00
   -3   -4    5     -3.27      0.00
   -2   -4    5     -4.96      0.00
   -1   -4    5     -6.46      0.00
    0   -4    5     -7.24      0.00
    1   -4    5     -7.14      0.00
    2   -4    5     -6.42      0.00
    3   -4    5     -5.45      0.00
    4   -4    5     -4.51      0.00
    5   -4    5     -3.62      0.00
    6   -4    5     -2.71      0.00
    7   -4    5     -1.81      0.00
    8   -4    5     -1.15      0.00
    9   -4    5     -0.94      0.00
   10   -4    5     -1.09      0.00
   11   -4    5     -1.20      0.00
   12   -4    5     -1.01      0.00
  -10   -3    5     -0.16      0.00
   -9   -3    5     -0.15      0.00
   -8   -3    5      0.11      0.00
   -7   -3    5      0.55      0.00
   -6   -3    5      0.94      0.00
   -5   -3    5      1.29      0.00
   -4   -3    5      1.94      0.00
   -3   -3    5      3.20      0.00
   -2   -3    5      4.99      0.00
   -1   -3    5      6.75      0.00
    0   -3    5      7.85      0.00
    1   -3    5      7.93      0.00
    2   -3    5      7.13      0.00
    3   -3    5      5.92      0.00
    4   -3    5      4.78      0.00
    5   -3    5      3.82      0.00
    6   -3    5      2.89      0.00
    7   -3    5      1.96      0.00
    8   -3    5      1.26      0.00
    9   -3    5      0.96      0.00
   10   -3    5      0.90      0.00
   11   -3    5      0.76      0.00
   12   -3    5      0.45      0.00
  -10   -2    5      0.07      0.00
   -9   -2    5     -0.02      0.00
   -8   -2    5     -0.34      0.00
   -7   -2    5     -0.78      0.00
   -6   -2    5     -1.07      0.00
   -5   -2    5     -1.27      0.00
   -4   -2    5     -1.77      0.00
   -3   -2    5     -2.91      0.00
   -2   -2    5     -4.59      0.00
   -1   -2    5     -6.30      0.00
    0   -2    5     -7.46      0.00
    1   -2    5     -7.68      0.00
    2   -2    5     -6.97      0.00
    3   -2    5     -5.77      0.00
    4   -2    5     -4.60      0.00
    5   -2    5     -3.59      0.00
    6   -2    5     -2.60      0.00
    7   -2    5     -1.62      0.00
    8   -2    5     -0.92      0.00
    9   -2    5     -0.65      0.00
   10   -2    5     -0.52      0.00
   11   -2    5     -0.22      0.00
   12   -2    5      0.15      0.00
  -10   -1    5      0.07      0.00
   -9   -1    5      0.21      0.00
   -8   -1    5      0.51      0.00
   -7   -1    5      0.82      0.00
   -6   -1    5      0.95      0.00
   -5   -1    5      0.99      0.00
   -4   -1    5      1.37      0.00
   -3   -1    5      2.30      0.00
   -2   -1    5      3.63      0.00
   -1   -1    5      4.94      0.00
    0   -1    5      5.85      0.00
    1   -1    5      6.08      0.00
    2   -1    5      5.59      0.00
    3   -1    5      4.67      0.00
    4   -1    5      3.72      0.00
    5   -1    5      2.84      0.00
    6   -1    5      1.89      0.00
    7   -1    5      0.96      0.00
    8   -1    5      0.39      0.00
    9   -1    5      0.25      0.00
   10   -1    5      0.19      0.00
   11   -1    5     -0.12      0.00
   12   -1    5     -0.50      0.00
  -10    0    5     -0.26      0.00
   -9    0    5     -0.34      0.00
   -8    0    5     -0.48      0.00
   -7    0    5     -0.58      0.00
   -6    0    5     -0.49      0.00
   -5    0    5     -0.36      0.00
   -4    0    5     -0.54      0.00
   -3    0    5     -1.13      0.00
   -2    0    5     -1.91      0.00
   -1    0    5     -2.61      0.00
    0    0    5     -3.10      0.00
    1    0    5     -3.29      0.00
    2    0    5     -3.07      0.00
    3    0    5     -2.59      0.00
    4    0    5     -2.08      0.00
    5    0    5     -1.57      0.00
    6    0    5     -0.93      0.00
    7    0    5     -0.25      0.00
    8    0    5      0.11      0.00
    9    0    5      0.10      0.00
   10    0    5      0.05      0.00
   11    0    5      0.28      0.00
   12    0    5      0.59      0.00
   13    0    5      0.61      0.00
  -10    1    5      0.46      0.00
   -9    1    5      0.39      0.00
   -8    1    5      0.29      0.00
   -7    1    5      0.12      0.00
   -6    1    5     -0.19      0.00
   -5    1    5     -0.53      0.00
   -4    1    5     -0.66      0.00
   -3    1    5     -0.57      0.00
   -2    1    5     -0.45      0.00
   -1    1    5     -0.40      0.00
    0    1    5     -0.33      0.00
    1    1    5     -0.20      0.00
    2    1    5     -0.14      0.00
    3    1    5     -0.16      0.00
    4    1    5     -0.14      0.00
    5    1    5     -0.08      0.00
    6    1    5     -0.14      0.00
    7    1    5     -0.34      0.00
    8    1    5     -0.46      0.00
    9    1    5     -0.40      0.00
   10    1    5     -0.37      0.00
   11    1    5     -0.52      0.00
   12    1    5     -0.66      0.00
  -10    2    5     -0.62      0.00
   -9    2    5     -0.42      0.00
   -8    2    5     -0.09      0.00
   -7    2    5      0.30      0.00
   -6    2    5      0.79      0.00
   -5    2    5      1.34      0.00
   -4    2    5      1.86      0.00
   -3    2    5      2.36      0.00
   -2    2    5      2.94      0.00
   -1    2    5      3.51      0.00
    0    2    5      3.81      0.00
    1    2    5      3.76      0.00
    2    2    5      3.49      0.00
    3    2    5      3.12      0.00
    4    2    5      2.58      0.00
    5    2    5      1.87      0.00
    6    2    5      1.21      0.00
    7    2    5      0.80      0.00
    8    2    5      0.65      0.00
    9    2    5      0.65      0.00
   10    2    5      0.77      0.00
   11    2    5      0.90      0.00
   12    2    5      0.85      0.00
  -10    3    5      0.68      0.00
   -9    3    5      0.47      0.00
   -8    3    5      0.04      0.00
   -7    3    5     -0.47      0.00
   -6    3    5     -1.06      0.00
   -5    3    5     -1.76      0.00
   -4    3    5     -2.61      0.00
   -3    3    5     -3.67      0.00
   -2    3    5     -4.90      0.00
   -1    3    5     -6.05      0.00
    0    3    5     -6.75      0.00
    1    3    5     -6.83      0.00
    2    3    5     -6.46      0.00
    3    3    5     -5.77      0.00
    4    3    5     -4.76      0.00
    5    3    5     -3.46      0.00
    6    3    5     -2.14      0.00
    7    3    5     -1.16      0.00
    8    3    5     -0.74      0.00
    9    3    5     -0.79      0.00
   10    3    5     -1.04      0.00
   11    3    5     -1.20      0.00
   12    3    5     -1.05      0.00
   13    3    5     -0.59      0.00
  -10    4    5     -0.62      0.00
   -9    4    5     -0.52      0.00
   -8    4    5     -0.15      0.00
   -7    4    5      0.37      0.00
   -6    4    5      0.99      0.00
   -5    4    5      1.76      0.00
   -4    4    5      2.83      0.00
   -3    4    5      4.29      0.00
   -2    4    5      6.00      0.00
   -1    4    5      7.62      0.00
    0    4    5      8.71      0.00
    1    4    5      9.00      0.00
    2    4    5      8.57      0.00
    3    4    5      7.58      0.00
    4    4    5      6.15      0.00
    5    4    5      4.43      0.00
    6    4    5      2.72      0.00
    7    4    5      1.43      0.00
    8    4    5      0.79      0.00
    9    4    5      0.74      0.00
   10    4    5      0.97      0.00
   11    4    5      1.13      0.00
   12    4    5      0.98      0.00
  -10    5    5      0.47      0.00
   -9    5    5      0.53      0.00
   -8    5    5      0.30      0.00
   -7    5    5     -0.17      0.00
   -6    5    5     -0.80      0.00
   -5    5    5     -1.62      0.00
   -4    5    5     -2.79      0.00
   -3    5    5     -4.39      0.00
   -2    5    5     -6.29      0.00
   -1    5    5     -8.14      0.00
    0    5    5     -9.48      0.00
    1    5    5     -9.95      0.00
    2    5    5     -9.46      0.00
    3    5    5     -8.19      0.00
    4    5    5     -6.44      0.00
    5    5    5     -4.54      0.00
    6    5    5     -2.83      0.00
    7    5    5     -1.57      0.00
    8    5    5     -0.85      0.00
    9    5    5     -0.59      0.00
   10    5    5     -0.59      0.00
   11    5    5     -0.64      0.00
   12    5    5     -0.59      0.00
  -10    6    5     -0.27      0.00
   -9    6    5     -0.46      0.00
   -8    6    5     -0.38      0.00
   -7    6    5      0.04      0.00
   -6    6    5      0.69      0.00
   -5    6    5      1.56      0.00
   -4    6    5      2.74      0.00
   -3    6    5      4.28      0.00
   -2    6    5      6.04      0.00
   -1    6    5      7.76      0.00
    0    6    5      9.06      0.00
    1    6    5      9.57      0.00
    2    6    5      9.05      0.00
    4    6    5      5.77      0.00
    5    6    5      3.94      0.00
    6    6    5      2.51      0.00
    7    6    5      1.54      0.00
    8    6    5      0.91      0.00
    9    6    5      0.45      0.00
   10    6    5      0.13      0.00
   11    6    5      0.01      0.00
   12    6    5      0.05      0.00
   -9    7    5      0.33      0.00
   -8    7    5      0.34      0.00
   -7    7    5      0.00      0.00
   -6    7    5     -0.63      0.00
   -5    7    5     -1.51      0.00
   -4    7    5     -2.67      0.00
   -3    7    5     -4.03      0.00
   -2    7    5     -5.43      0.00
   -1    7    5     -6.72      0.00
    0    7    5     -7.70      0.00
    1    7    5     -8.09      0.00
    2    7    5     -7.63      0.00
    3    7    5     -6.35      0.00
    4    7    5     -4.65      0.00
    5    7    5     -3.09      0.00
    6    7    5     -2.00      0.00
    7    7    5     -1.35      0.00
    8    7    5     -0.87      0.00
    9    7    5     -0.34      0.00
   10    7    5      0.18      0.00
   11    7    5      0.44      0.00
   12    7    5      0.36      0.00
   -9    8    5     -0.21      0.00
   -8    8    5     -0.25      0.00
   -7    8    5      0.00      0.00
   -6    8    5      0.53      0.00
   -5    8    5      1.33      0.00
   -4    8    5      2.38      0.00
   -3    8    5      3.54      0.00
   -2    8    5      4.56      0.00
   -1    8    5      5.32      0.00
    0    8    5      5.84      0.00
    1    8    5      6.04      0.00
    2    8    5      5.73      0.00
    3    8    5      4.84      0.00
    4    8    5      3.60      0.00
    5    8    5      2.40      0.00
    6    8    5      1.53      0.00
    7    8    5      1.00      0.00
    8    8    5      0.59      0.00
    9    8    5      0.13      0.00
   10    8    5     -0.35      0.00
   11    8    5     -0.60      0.00
   -9    9    5      0.14      0.00
   -8    9    5      0.15      0.00
   -7    9    5     -0.01      0.00
   -6    9    5     -0.37      0.00
   -5    9    5     -0.96      0.00
   -4    9    5     -1.82      0.00
   -3    9    5     -2.76      0.00
   -2    9    5     -3.50      0.00
   -1    9    5     -3.88      0.00
    0    9    5     -4.02      0.00
    1    9    5     -4.02      0.00
    2    9    5     -3.86      0.00
    3    9    5     -3.45      0.00
    4    9    5     -2.79      0.00
    5    9    5     -1.98      0.00
    6    9    5     -1.18      0.00
    7    9    5     -0.55      0.00
    8    9    5     -0.09      0.00
    9    9    5      0.25      0.00
   10    9    5      0.50      0.00
   11    9    5      0.56      0.00
   -8   10    5     -0.06      0.00
   -7   10    5      0.08      0.00
   -6   10    5      0.26      0.00
   -5   10    5      0.57      0.00
   -4   10    5      1.12      0.00
   -3   10    5      1.82      0.00
   -2   10    5      2.38      0.00
   -1   10    5      2.61      0.00
    0   10    5      2.56      0.00
    1   10    5      2.41      0.00
    2   10    5      2.30      0.00
    3   10    5      2.23      0.00
    4   10    5      2.08      0.00
    5   10    5      1.65      0.00
    6   10    5      0.93      0.00
    7   10    5      0.15      0.00
    8   10    5     -0.41      0.00
    9   10    5     -0.64      0.00
   10   10    5     -0.63      0.00
   11   10    5     -0.47      0.00
   -8   11    5     -0.05      0.00
   -7   11    5     -0.22      0.00
   -6   11    5     -0.29      0.00
   -5   11    5     -0.33      0.00
   -4   11    5     -0.53      0.00
   -3   11    5     -0.92      0.00
   -2   11    5     -1.33      0.00
   -1   11    5     -1.57      0.00
    0   11    5     -1.55      0.00
    1   11    5     -1.35      0.00
    2   11    5     -1.17      0.00
    3   11    5     -1.21      0.00
    4   11    5     -1.37      0.00
    5   11    5     -1.28      0.00
    6   11    5     -0.75      0.00
    7   11    5      0.02      0.00
    8   11    5      0.60      0.00
    9   11    5      0.79      0.00
   10   11    5      0.66      0.00
   -7   12    5      0.36      0.00
   -6   12    5      0.39      0.00
   -5   12    5      0.28      0.00
   -4   12    5      0.18      0.00
   -3   12    5      0.25      0.00
   -2   12    5      0.51      0.00
   -1   12    5      0.81      0.00
    0   12    5      0.94      0.00
    1   12    5      0.78      0.00
    2   12    5      0.53      0.00
    3   12    5      0.51      0.00
    4   12    5      0.76      0.00
    5   12    5      0.91      0.00
    6   12    5      0.66      0.00
    7   12    5      0.10      0.00
    8   12    5     -0.40      0.00
    9   12    5     -0.58      0.00
   -6   13    5     -0.46      0.00
   -5   13    5     -0.32      0.00
   -4   13    5     -0.08      0.00
   -3   13    5      0.07      0.00
   -2   13    5     -0.04      0.00
   -1   13    5     -0.36      0.00
    0   13    5     -0.63      0.00
    1   13    5     -0.58      0.00
    2   13    5     -0.33      0.00
    3   13    5     -0.22      0.00
    4   13    5     -0.40      0.00
    5   13    5     -0.64      0.00
    6   13    5     -0.62      0.00
    7   13    5     -0.32      0.00
    8   13    5      0.01      0.00
   -5   14    5      0.34      0.00
   -4   14    5      0.14      0.00
   -3   14    5     -0.06      0.00
   -2   14    5     -0.05      0.00
   -1   14    5      0.23      0.00
    0   14    5      0.53      0.00
    1   14    5      0.56      0.00
    2   14    5      0.35      0.00
    3   14    5      0.20      0.00
    4   14    5      0.28      0.00
    5   14    5      0.47      0.00
    6   14    5      0.53      0.00
    7   14    5      0.43      0.00
   -4   15    5     -0.22      0.00
   -3   15    5     -0.10      0.00
   -2   15    5     -0.09      0.00
   -1   15    5     -0.28      0.00
    0   15    5     -0.49      0.00
    1   15    5     -0.50      0.00
    2   15    5     -0.34      0.00
    3   15    5     -0.21      0.00
    4   15    5     -0.23      0.00
    5   15    5     -0.31      0.00
    6   15    5     -0.34      0.00
   -2   16    5      0.20      0.00
   -1   16    5      0.30      0.00
    0   16    5      0.36      0.00
    1   16    5      0.30      0.00
    2   16    5      0.17      0.00
    3   16    5      0.10      0.00
    4   16    5      0.12      0.00
   -1  -13    6      0.58      0.00
    0  -13    6      0.47      0.00
    1  -13    6      0.30      0.00
    2  -13    6      0.07      0.00
    3  -13    6     -0.14      0.00
    4  -13    6     -0.17      0.00
   -3  -12    6     -0.82      0.00
   -2  -12    6     -0.98      0.00
    0  -12    6     -0.76      0.00
    1  -12    6     -0.54      0.00
    2  -12    6     -0.20      0.00
    3  -12    6      0.16      0.00
    4  -12    6      0.32      0.00
    5  -12    6      0.21      0.00
    6  -12    6     -0.01      0.00
   -5  -11    6      0.26      0.00
   -4  -11    6      0.62      0.00
   -3  -11    6      0.94      0.00
   -2  -11    6      0.99      0.00
   -1  -11    6      0.82      0.00
    0  -11    6      0.65      0.00
    1  -11    6      0.52      0.00
    2  -11    6      0.26      0.00
    3  -11    6     -0.11      0.00
    4  -11    6     -0.40      0.00
    5  -11    6     -0.46      0.00
    6  -11    6     -0.34      0.00
    7  -11    6     -0.11      0.00
   -6  -10    6      0.18      0.00
   -5  -10    6      0.08      0.00
   -4  -10    6     -0.25      0.00
   -3  -10    6     -0.50      0.00
   -2  -10    6     -0.42      0.00
   -1  -10    6     -0.12      0.00
    0  -10    6      0.03      0.00
    1  -10    6     -0.04      0.00
    2  -10    6     -0.09      0.00
    3  -10    6      0.05      0.00
    4  -10    6      0.29      0.00
    5  -10    6      0.51      0.00
    6  -10    6      0.62      0.00
    7  -10    6      0.51      0.00
    8  -10    6      0.10      0.00
   -7   -9    6     -0.28      0.00
   -6   -9    6     -0.59      0.00
   -5   -9    6     -0.66      0.00
   -4   -9    6     -0.42      0.00
   -3   -9    6     -0.23      0.00
   -2   -9    6     -0.41      0.00
   -1   -9    6     -0.81      0.00
    0   -9    6     -0.97      0.00
    1   -9    6     -0.73      0.00
    2   -9    6     -0.32      0.00
    3   -9    6     -0.07      0.00
    4   -9    6     -0.08      0.00
    5   -9    6     -0.28      0.00
    6   -9    6     -0.58      0.00
    7   -9    6     -0.75      0.00
    8   -9    6     -0.54      0.00
    9   -9    6      0.00      0.00
   -7   -8    6      0.47      0.00
   -6   -8    6      0.96      0.00
   -5   -8    6      1.13      0.00
   -4   -8    6      0.94      0.00
   -3   -8    6      0.77      0.00
   -2   -8    6      0.98      0.00
   -1   -8    6      1.42      0.00
    0   -8    6      1.62      0.00
    1   -8    6      1.35      0.00
    2   -8    6      0.78      0.00
    3   -8    6      0.27      0.00
    4   -8    6     -0.01      0.00
    5   -8    6      0.00      0.00
    6   -8    6      0.28      0.00
    7   -8    6      0.65      0.00
    8   -8    6      0.79      0.00
    9   -8    6      0.53      0.00
   10   -8    6      0.02      0.00
   -8   -7    6     -0.09      0.00
   -7   -7    6     -0.63      0.00
   -6   -7    6     -1.19      0.00
   -5   -7    6     -1.37      0.00
   -4   -7    6     -1.16      0.00
   -3   -7    6     -0.96      0.00
   -2   -7    6     -1.10      0.00
   -1   -7    6     -1.45      0.00
    0   -7    6     -1.63      0.00
    1   -7    6     -1.44      0.00
    2   -7    6     -1.01      0.00
    3   -7    6     -0.56      0.00
    4   -7    6     -0.20      0.00
    5   -7    6      0.02      0.00
    6   -7    6     -0.01      0.00
    7   -7    6     -0.32      0.00
    8   -7    6     -0.72      0.00
    9   -7    6     -0.87      0.00
   10   -7    6     -0.61      0.00
   -8   -6    6      0.16      0.00
   -7   -6    6      0.82      0.00
   -6   -6    6      1.39      0.00
   -5   -6    6      1.53      0.00
   -4   -6    6      1.31      0.00
   -3   -6    6      1.10      0.00
   -2   -6    6      1.08      0.00
   -1   -6    6      1.18      0.00
    0   -6    6      1.20      0.00
    1   -6    6      1.07      0.00
    2   -6    6      0.90      0.00
    3   -6    6      0.76      0.00
    4   -6    6      0.57      0.00
    5   -6    6      0.27      0.00
    6   -6    6      0.01      0.00
    7   -6    6      0.04      0.00
    8   -6    6      0.44      0.00
    9   -6    6      0.90      0.00
   10   -6    6      1.00      0.00
   11   -6    6      0.67      0.00
   -9   -5    6      0.23      0.00
   -8   -5    6     -0.28      0.00
   -7   -5    6     -1.06      0.00
   -6   -5    6     -1.65      0.00
   -5   -5    6     -1.82      0.00
   -4   -5    6     -1.71      0.00
   -3   -5    6     -1.54      0.00
   -2   -5    6     -1.37      0.00
   -1   -5    6     -1.17      0.00
    0   -5    6     -0.94      0.00
    1   -5    6     -0.76      0.00
    2   -5    6     -0.73      0.00
    3   -5    6     -0.83      0.00
    4   -5    6     -0.87      0.00
    5   -5    6     -0.67      0.00
    6   -5    6     -0.27      0.00
    7   -5    6      0.00      0.00
    8   -5    6     -0.16      0.00
    9   -5    6     -0.64      0.00
   10   -5    6     -1.01      0.00
   11   -5    6     -0.92      0.00
   -9   -4    6     -0.24      0.00
   -8   -4    6      0.41      0.00
   -7   -4    6      1.24      0.00
   -6   -4    6      1.86      0.00
   -5   -4    6      2.16      0.00
   -4   -4    6      2.29      0.00
   -3   -4    6      2.31      0.00
   -2   -4    6      2.14      0.00
   -1   -4    6      1.80      0.00
    0   -4    6      1.42      0.00
    1   -4    6      1.14      0.00
    2   -4    6      0.99      0.00
    3   -4    6      0.95      0.00
    4   -4    6      0.96      0.00
    5   -4    6      0.86      0.00
    6   -4    6      0.53      0.00
    7   -4    6      0.12      0.00
    8   -4    6     -0.04      0.00
    9   -4    6      0.21      0.00
   10   -4    6      0.60      0.00
   11   -4    6      0.75      0.00
   12   -4    6      0.52      0.00
   -9   -3    6      0.20      0.00
   -8   -3    6     -0.46      0.00
   -7   -3    6     -1.21      0.00
   -6   -3    6     -1.79      0.00
   -5   -3    6     -2.24      0.00
   -4   -3    6     -2.68      0.00
   -3   -3    6     -3.02      0.00
   -2   -3    6     -3.08      0.00
   -1   -3    6     -2.92      0.00
    0   -3    6     -2.68      0.00
    1   -3    6     -2.38      0.00
    2   -3    6     -1.91      0.00
    3   -3    6     -1.35      0.00
    4   -3    6     -0.93      0.00
    5   -3    6     -0.74      0.00
    6   -3    6     -0.54      0.00
    7   -3    6     -0.16      0.00
    8   -3    6      0.21      0.00
    9   -3    6      0.29      0.00
   10   -3    6      0.05      0.00
   11   -3    6     -0.24      0.00
   12   -3    6     -0.31      0.00
  -10   -2    6     -0.40      0.00
   -9   -2    6     -0.13      0.00
   -8   -2    6      0.41      0.00
   -7   -2    6      0.96      0.00
   -6   -2    6      1.40      0.00
   -5   -2    6      1.92      0.00
   -4   -2    6      2.63      0.00
   -3   -2    6      3.33      0.00
   -2   -2    6      3.79      0.00
   -1   -2    6      4.04      0.00
    0   -2    6      4.17      0.00
    1   -2    6      3.99      0.00
    2   -2    6      3.22      0.00
    3   -2    6      2.01      0.00
    4   -2    6      0.96      0.00
    5   -2    6      0.42      0.00
    6   -2    6      0.20      0.00
    7   -2    6     -0.08      0.00
    8   -2    6     -0.50      0.00
    9   -2    6     -0.76      0.00
   10   -2    6     -0.66      0.00
   11   -2    6     -0.32      0.00
   12   -2    6     -0.01      0.00
  -10   -1    6      0.31      0.00
   -9   -1    6      0.07      0.00
   -8   -1    6     -0.33      0.00
   -7   -1    6     -0.66      0.00
   -6   -1    6     -0.96      0.00
   -5   -1    6     -1.48      0.00
   -4   -1    6     -2.32      0.00
   -3   -1    6     -3.29      0.00
   -2   -1    6     -4.14      0.00
   -1   -1    6     -4.81      0.00
    0   -1    6     -5.27      0.00
    1   -1    6     -5.20      0.00
    2   -1    6     -4.27      0.00
    3   -1    6     -2.66      0.00
    4   -1    6     -1.09      0.00
    5   -1    6     -0.13      0.00
    6   -1    6      0.30      0.00
    7   -1    6      0.58      0.00
    8   -1    6      0.90      0.00
    9   -1    6      1.09      0.00
   10   -1    6      0.97      0.00
   11   -1    6      0.62      0.00
   12   -1    6      0.25      0.00
  -10    0    6     -0.23      0.00
   -9    0    6     -0.04      0.00
   -8    0    6      0.27      0.00
   -7    0    6      0.55      0.00
   -6    0    6      0.83      0.00
   -5    0    6      1.33      0.00
   -4    0    6      2.19      0.00
   -3    0    6      3.29      0.00
   -2    0    6      4.37      0.00
   -1    0    6      5.25      0.00
    0    0    6      5.77      0.00
    1    0    6      5.64      0.00
    2    0    6      4.65      0.00
    3    0    6      2.99      0.00
    4    0    6      1.28      0.00
    5    0    6      0.02      0.00
    6    0    6     -0.70      0.00
    7    0    6     -1.09      0.00
    8    0    6     -1.26      0.00
    9    0    6     -1.19      0.00
   10    0    6     -0.92      0.00
   11    0    6     -0.59      0.00
   12    0    6     -0.32      0.00
   13    0    6     -0.12      0.00
  -10    1    6      0.17      0.00
   -9    1    6      0.05      0.00
   -8    1    6     -0.25      0.00
   -7    1    6     -0.65      0.00
   -6    1    6     -1.08      0.00
   -5    1    6     -1.63      0.00
   -4    1    6     -2.46      0.00
   -3    1    6     -3.60      0.00
   -2    1    6     -4.80      0.00
   -1    1    6     -5.71      0.00
    0    1    6     -6.00      0.00
    1    1    6     -5.56      0.00
    2    1    6     -4.47      0.00
    3    1    6     -2.98      0.00
    4    1    6     -1.43      0.00
    5    1    6     -0.10      0.00
    6    1    6      0.86      0.00
    7    1    6      1.38      0.00
    8    1    6      1.41      0.00
    9    1    6      1.08      0.00
   10    1    6      0.66      0.00
   11    1    6      0.40      0.00
   12    1    6      0.30      0.00
   13    1    6      0.23      0.00
  -10    2    6     -0.12      0.00
   -9    2    6     -0.07      0.00
   -8    2    6      0.26      0.00
   -7    2    6      0.85      0.00
   -6    2    6      1.49      0.00
   -5    2    6      2.10      0.00
   -4    2    6      2.89      0.00
   -3    2    6      4.07      0.00
   -2    2    6      5.44      0.00
   -1    2    6      6.35      0.00
    0    2    6      6.32      0.00
    1    2    6      5.43      0.00
    2    2    6      4.11      0.00
    3    2    6      2.75      0.00
    4    2    6      1.43      0.00
    5    2    6      0.18      0.00
    6    2    6     -0.84      0.00
    7    2    6     -1.39      0.00
    8    2    6     -1.33      0.00
    9    2    6     -0.89      0.00
   10    2    6     -0.46      0.00
   11    2    6     -0.30      0.00
   12    2    6     -0.34      0.00
   13    2    6     -0.32      0.00
  -10    3    6      0.07      0.00
   -9    3    6      0.06      0.00
   -8    3    6     -0.28      0.00
   -7    3    6     -0.97      0.00
   -6    3    6     -1.69      0.00
   -5    3    6     -2.27      0.00
   -4    3    6     -2.98      0.00
   -3    3    6     -4.25      0.00
   -2    3    6     -5.84      0.00
   -1    3    6     -6.87      0.00
    0    3    6     -6.63      0.00
    1    3    6     -5.33      0.00
    2    3    6     -3.72      0.00
    3    3    6     -2.34      0.00
    4    3    6     -1.17      0.00
    5    3    6     -0.08      0.00
    6    3    6      0.81      0.00
    7    3    6      1.22      0.00
    8    3    6      1.10      0.00
    9    3    6      0.70      0.00
   10    3    6      0.41      0.00
   11    3    6      0.39      0.00
   12    3    6      0.46      0.00
   13    3    6      0.37      0.00
  -10    4    6     -0.01      0.00
   -9    4    6      0.01      0.00
   -8    4    6      0.33      0.00
   -7    4    6      0.94      0.00
   -6    4    6      1.52      0.00
   -5    4    6      1.89      0.00
   -4    4    6      2.45      0.00
   -3    4    6      3.75      0.00
   -2    4    6      5.54      0.00
   -1    4    6      6.71      0.00
    0    4    6      6.41      0.00
    1    4    6      4.92      0.00
    2    4    6      3.16      0.00
    3    4    6      1.75      0.00
    4    4    6      0.67      0.00
    5    4    6     -0.22      0.00
    6    4    6     -0.82      0.00
    7    4    6     -0.99      0.00
    8    4    6     -0.80      0.00
    9    4    6     -0.53      0.00
   10    4    6     -0.42      0.00
   11    4    6     -0.50      0.00
   12    4    6     -0.53      0.00
  -10    5    6     -0.03      0.00
   -9    5    6     -0.11      0.00
   -8    5    6     -0.36      0.00
   -7    5    6     -0.78      0.00
   -6    5    6     -1.07      0.00
   -5    5    6     -1.14      0.00
   -4    5    6     -1.49      0.00
   -3    5    6     -2.69      0.00
   -2    5    6     -4.44      0.00
   -1    5    6     -5.58      0.00
    0    5    6     -5.29      0.00
    1    5    6     -3.90      0.00
    2    5    6     -2.31      0.00
    3    5    6     -1.06      0.00
    4    5    6     -0.15      0.00
    5    5    6      0.49      0.00
    6    5    6      0.78      0.00
    7    5    6      0.71      0.00
    8    5    6      0.47      0.00
    9    5    6      0.30      0.00
   10    5    6      0.29      0.00
   11    5    6      0.38      0.00
   12    5    6      0.42      0.00
   -9    6    6      0.16      0.00
   -8    6    6      0.33      0.00
   -7    6    6      0.54      0.00
   -6    6    6      0.58      0.00
   -5    6    6      0.45      0.00
   -4    6    6      0.65      0.00
   -3    6    6      1.61      0.00
   -2    6    6      2.99      0.00
   -1    6    6      3.81      0.00
    0    6    6      3.50      0.00
    1    6    6      2.46      0.00
    2    6    6      1.38      0.00
    3    6    6      0.55      0.00
    4    6    6     -0.09      0.00
    5    6    6     -0.49      0.00
    6    6    6     -0.55      0.00
    7    6    6     -0.35      0.00
    8    6    6     -0.12      0.00
    9    6    6      0.00      0.00
   10    6    6      0.04      0.00
   11    6    6      0.00      0.00
   12    6    6     -0.09      0.00
   -9    7    6     -0.11      0.00
   -8    7    6     -0.20      0.00
   -7    7    6     -0.30      0.00
   -6    7    6     -0.28      0.00
   -5    7    6     -0.19      0.00
   -4    7    6     -0.39      0.00
   -3    7    6     -1.07      0.00
   -2    7    6     -1.84      0.00
   -1    7    6     -2.08      0.00
    0    7    6     -1.69      0.00
    1    7    6     -1.11      0.00
    2    7    6     -0.70      0.00
    3    7    6     -0.37      0.00
    4    7    6      0.00      0.00
    5    7    6      0.24      0.00
    6    7    6      0.17      0.00
    7    7    6     -0.05      0.00
    8    7    6     -0.20      0.00
    9    7    6     -0.30      0.00
   10    7    6     -0.40      0.00
   11    7    6     -0.44      0.00
   12    7    6     -0.28      0.00
   -9    8    6     -0.01      0.00
   -8    8    6      0.01      0.00
   -7    8    6      0.10      0.00
   -6    8    6      0.20      0.00
   -5    8    6      0.37      0.00
   -4    8    6      0.72      0.00
   -3    8    6      1.15      0.00
   -2    8    6      1.27      0.00
   -1    8    6      0.89      0.00
    0    8    6      0.38      0.00
    1    8    6      0.23      0.00
    2    8    6      0.37      0.00
    3    8    6      0.38      0.00
    4    8    6      0.15      0.00
    5    8    6      0.01      0.00
    6    8    6      0.16      0.00
    7    8    6      0.39      0.00
    8    8    6      0.47      0.00
    9    8    6      0.49      0.00
   10    8    6      0.59      0.00
   11    8    6      0.64      0.00
   12    8    6      0.45      0.00
   -8    9    6      0.14      0.00
   -7    9    6      0.03      0.00
   -6    9    6     -0.21      0.00
   -5    9    6     -0.63      0.00
   -4    9    6     -1.16      0.00
   -3    9    6     -1.43      0.00
   -2    9    6     -1.08      0.00
   -1    9    6     -0.27      0.00
    0    9    6      0.30      0.00
    1    9    6      0.19      0.00
    2    9    6     -0.21      0.00
    3    9    6     -0.30      0.00
    4    9    6     -0.06      0.00
    5    9    6      0.02      0.00
    6    9    6     -0.28      0.00
    7    9    6     -0.60      0.00
    8    9    6     -0.65      0.00
    9    9    6     -0.54      0.00
   10    9    6     -0.50      0.00
   11    9    6     -0.49      0.00
   -8   10    6     -0.18      0.00
   -7   10    6     -0.10      0.00
   -6   10    6      0.13      0.00
   -5   10    6      0.58      0.00
   -4   10    6      1.13      0.00
   -3   10    6      1.35      0.00
   -2   10    6      0.86      0.00
   -1   10    6     -0.02      0.00
    0   10    6     -0.53      0.00
    1   10    6     -0.33      0.00
    2   10    6      0.05      0.00
    3   10    6      0.02      0.00
    4   10    6     -0.28      0.00
    5   10    6     -0.27      0.00
    6   10    6      0.20      0.00
    7   10    6      0.65      0.00
    8   10    6      0.71      0.00
    9   10    6      0.47      0.00
   10   10    6      0.24      0.00
   11   10    6      0.11      0.00
   -7   11    6      0.13      0.00
   -6   11    6      0.11      0.00
   -5   11    6     -0.09      0.00
   -4   11    6     -0.49      0.00
   -3   11    6     -0.71      0.00
   -2   11    6     -0.42      0.00
   -1   11    6      0.18      0.00
    0   11    6      0.47      0.00
    1   11    6      0.28      0.00
    2   11    6      0.08      0.00
    3   11    6      0.27      0.00
    4   11    6      0.57      0.00
    5   11    6      0.47      0.00
    6   11    6     -0.06      0.00
    7   11    6     -0.53      0.00
    8   11    6     -0.57      0.00
    9   11    6     -0.28      0.00
   10   11    6      0.05      0.00
   -7   12    6     -0.10      0.00
   -6   12    6     -0.37      0.00
   -5   12    6     -0.55      0.00
   -4   12    6     -0.43      0.00
   -3   12    6     -0.18      0.00
   -2   12    6     -0.12      0.00
   -1   12    6     -0.23      0.00
    0   12    6     -0.25      0.00
    1   12    6     -0.10      0.00
    2   12    6     -0.09      0.00
    3   12    6     -0.34      0.00
    4   12    6     -0.56      0.00
    5   12    6     -0.42      0.00
    6   12    6     -0.02      0.00
    7   12    6      0.25      0.00
    8   12    6      0.21      0.00
    9   12    6     -0.03      0.00
   -6   13    6      0.46      0.00
   -5   13    6      0.93      0.00
   -4   13    6      1.06      0.00
   -3   13    6      0.82      0.00
   -2   13    6      0.47      0.00
   -1   13    6      0.18      0.00
    0   13    6     -0.02      0.00
    1   13    6     -0.10      0.00
    2   13    6      0.01      0.00
    3   13    6      0.21      0.00
    4   13    6      0.28      0.00
    5   13    6      0.16      0.00
    6   13    6      0.06      0.00
    7   13    6      0.12      0.00
    8   13    6      0.28      0.00
    9   13    6      0.38      0.00
   -5   14    6     -0.85      0.00
   -4   14    6     -1.11      0.00
   -3   14    6     -0.94      0.00
   -2   14    6     -0.52      0.00
   -1   14    6     -0.09      0.00
    0   14    6      0.16      0.00
    1   14    6      0.14      0.00
    2   14    6     -0.02      0.00
    3   14    6     -0.10      0.00
    4   14    6      0.00      0.00
    5   14    6      0.10      0.00
    6   14    6     -0.06      0.00
    7   14    6     -0.41      0.00
    8   14    6     -0.64      0.00
   -3   15    6      0.64      0.00
   -2   15    6      0.34      0.00
    0   15    6     -0.12      0.00
    1   15    6     -0.02      0.00
    2   15    6      0.16      0.00
    3   15    6      0.14      0.00
    4   15    6     -0.09      0.00
    5   15    6     -0.22      0.00
    6   15    6      0.01      0.00
   -1   16    6      0.02      0.00
    0   16    6      0.03      0.00
    1   16    6     -0.13      0.00
    2   16    6     -0.30      0.00
    3   16    6     -0.25      0.00
    4   16    6      0.02      0.00
   -2  -12    7      0.03      0.00
   -1  -12    7      0.13      0.00
    0  -12    7      0.30      0.00
    1  -12    7      0.40      0.00
    2  -12    7      0.35      0.00
    3  -12    7      0.22      0.00
    4  -12    7      0.15      0.00
    5  -12    7      0.15      0.00
   -4  -11    7     -0.13      0.00
   -3  -11    7     -0.07      0.00
   -2  -11    7      0.04      0.00
   -1  -11    7     -0.01      0.00
    0  -11    7     -0.27      0.00
    1  -11    7     -0.50      0.00
    2  -11    7     -0.46      0.00
    3  -11    7     -0.21      0.00
    4  -11    7      0.02      0.00
    5  -11    7      0.09      0.00
    6  -11    7      0.04      0.00
    7  -11    7     -0.01      0.00
   -5  -10    7      0.50      0.00
   -4  -10    7      0.50      0.00
   -3  -10    7      0.26      0.00
   -2  -10    7     -0.02      0.00
   -1  -10    7     -0.03      0.00
    0  -10    7      0.28      0.00
    1  -10    7      0.59      0.00
    2  -10    7      0.56      0.00
    3  -10    7      0.20      0.00
    4  -10    7     -0.21      0.00
    5  -10    7     -0.40      0.00
    6  -10    7     -0.36      0.00
    7  -10    7     -0.25      0.00
    8  -10    7     -0.17      0.00
   -6   -9    7     -0.72      0.00
   -5   -9    7     -0.86      0.00
   -4   -9    7     -0.77      0.00
   -3   -9    7     -0.42      0.00
   -2   -9    7     -0.10      0.00
   -1   -9    7     -0.10      0.00
    0   -9    7     -0.42      0.00
    1   -9    7     -0.73      0.00
    2   -9    7     -0.70      0.00
    3   -9    7     -0.29      0.00
    4   -9    7      0.21      0.00
    5   -9    7      0.51      0.00
    6   -9    7      0.55      0.00
    7   -9    7      0.47      0.00
    8   -9    7      0.39      0.00
    9   -9    7      0.30      0.00
   -7   -8    7      0.51      0.00
   -6   -8    7      0.76      0.00
   -5   -8    7      0.90      0.00
   -4   -8    7      0.76      0.00
   -3   -8    7      0.45      0.00
   -2   -8    7      0.26      0.00
   -1   -8    7      0.36      0.00
    0   -8    7      0.64      0.00
    1   -8    7      0.86      0.00
    2   -8    7      0.80      0.00
    3   -8    7      0.45      0.00
    4   -8    7      0.00      0.00
    5   -8    7     -0.30      0.00
    6   -8    7     -0.42      0.00
    7   -8    7     -0.49      0.00
    8   -8    7     -0.54      0.00
    9   -8    7     -0.49      0.00
   10   -8    7     -0.27      0.00
   -7   -7    7     -0.23      0.00
   -6   -7    7     -0.52      0.00
   -5   -7    7     -0.66      0.00
   -4   -7    7     -0.55      0.00
   -3   -7    7     -0.37      0.00
   -2   -7    7     -0.38      0.00
   -1   -7    7     -0.56      0.00
    0   -7    7     -0.75      0.00
    1   -7    7     -0.81      0.00
    2   -7    7     -0.72      0.00
    3   -7    7     -0.49      0.00
    4   -7    7     -0.23      0.00
    5   -7    7     -0.04      0.00
    6   -7    7      0.08      0.00
    7   -7    7      0.29      0.00
    8   -7    7      0.57      0.00
    9   -7    7      0.67      0.00
   10   -7    7      0.45      0.00
   -8   -6    7     -0.20      0.00
   -7   -6    7     -0.08      0.00
   -6   -6    7      0.22      0.00
   -5   -6    7      0.40      0.00
   -4   -6    7      0.36      0.00
   -3   -6    7      0.31      0.00
   -2   -6    7      0.43      0.00
   -1   -6    7      0.60      0.00
    0   -6    7      0.64      0.00
    1   -6    7      0.53      0.00
    2   -6    7      0.40      0.00
    3   -6    7      0.29      0.00
    4   -6    7      0.21      0.00
    5   -6    7      0.19      0.00
    6   -6    7      0.16      0.00
    7   -6    7     -0.06      0.00
    8   -6    7     -0.48      0.00
    9   -6    7     -0.77      0.00
   10   -6    7     -0.65      0.00
   11   -6    7     -0.25      0.00
   -8   -5    7      0.27      0.00
   -7   -5    7      0.22      0.00
   -6   -5    7     -0.08      0.00
   -5   -5    7     -0.31      0.00
   -4   -5    7     -0.35      0.00
   -3   -5    7     -0.39      0.00
   -2   -5    7     -0.51      0.00
   -1   -5    7     -0.56      0.00
    0   -5    7     -0.42      0.00
    1   -5    7     -0.20      0.00
    2   -5    7     -0.06      0.00
    3   -5    7      0.01      0.00
    4   -5    7      0.04      0.00
    5   -5    7      0.00      0.00
    6   -5    7     -0.07      0.00
    7   -5    7      0.03      0.00
    8   -5    7      0.39      0.00
    9   -5    7      0.73      0.00
   10   -5    7      0.74      0.00
   11   -5    7      0.44      0.00
   -9   -4    7      0.02      0.00
   -8   -4    7     -0.20      0.00
   -7   -4    7     -0.15      0.00
   -6   -4    7      0.13      0.00
   -5   -4    7      0.40      0.00
   -4   -4    7      0.52      0.00
   -3   -4    7      0.59      0.00
   -2   -4    7      0.65      0.00
   -1   -4    7      0.56      0.00
    0   -4    7      0.31      0.00
    1   -4    7      0.07      0.00
    2   -4    7     -0.05      0.00
    3   -4    7     -0.16      0.00
    4   -4    7     -0.31      0.00
    5   -4    7     -0.39      0.00
    6   -4    7     -0.33      0.00
    7   -4    7     -0.29      0.00
    8   -4    7     -0.40      0.00
    9   -4    7     -0.58      0.00
   10   -4    7     -0.62      0.00
   11   -4    7     -0.47      0.00
   12   -4    7     -0.28      0.00
   -9   -3    7     -0.02      0.00
   -8   -3    7      0.10      0.00
   -7   -3    7      0.01      0.00
   -6   -3    7     -0.28      0.00
   -5   -3    7     -0.54      0.00
   -4   -3    7     -0.68      0.00
   -3   -3    7     -0.74      0.00
   -2   -3    7     -0.72      0.00
   -1   -3    7     -0.54      0.00
    0   -3    7     -0.28      0.00
    1   -3    7     -0.13      0.00
    2   -3    7     -0.07      0.00
    3   -3    7      0.07      0.00
    4   -3    7      0.37      0.00
    5   -3    7      0.68      0.00
    6   -3    7      0.79      0.00
    7   -3    7      0.70      0.00
    8   -3    7      0.54      0.00
    9   -3    7      0.42      0.00
   10   -3    7      0.35      0.00
   11   -3    7      0.33      0.00
   12   -3    7      0.30      0.00
   -9   -2    7     -0.12      0.00
   -8   -2    7     -0.11      0.00
   -7   -2    7      0.10      0.00
   -6   -2    7      0.39      0.00
   -5   -2    7      0.58      0.00
   -4   -2    7      0.63      0.00
   -3   -2    7      0.60      0.00
   -2   -2    7      0.48      0.00
   -1   -2    7      0.28      0.00
    0   -2    7      0.12      0.00
    1   -2    7      0.12      0.00
    2   -2    7      0.19      0.00
    3   -2    7      0.10      0.00
    4   -2    7     -0.23      0.00
    5   -2    7     -0.67      0.00
    6   -2    7     -0.98      0.00
    7   -2    7     -0.98      0.00
    8   -2    7     -0.69      0.00
    9   -2    7     -0.30      0.00
   10   -2    7     -0.09      0.00
   11   -2    7     -0.15      0.00
   12   -2    7     -0.27      0.00
   -9   -1    7      0.34      0.00
   -8   -1    7      0.22      0.00
[truncated: 211,854 more chars]
