# Supplementary material for: Ring Transformation of Cyclopropenes to Benzo‐Fused Five‐Membered Oxa‐ and Aza‐Heterocycles via a Formal [4+1] Cyclization
Source: Adv Sci (Weinh). 2024 Aug 29;11(40):2407931. doi: 10.1002/advs.202407931 (PMC11516165; doi:10.1002/advs.202407931)
Supplement: Supplementary file 2 — Supporting Information [file ADVS-11-2407931-s002.zip › 5.cif]

 
data_1_a
 
_audit_creation_method            'SHELXL-2014/7'
_shelx_SHELXL_version_number      '2014/7'
_chemical_name_systematic         ?
_chemical_name_common             ?
_chemical_melting_point           ?
_chemical_formula_moiety          ?
_chemical_formula_sum
 'C23 H18 Br N O2' 
_chemical_formula_weight          420.29

loop_
 _atom_type_symbol
 _atom_type_description
 _atom_type_scat_dispersion_real
 _atom_type_scat_dispersion_imag
 _atom_type_scat_source
 'C'  'C'   0.0181   0.0091
 'International Tables Vol C Tables 4.2.6.8 and 6.1.1.4'
 'H'  'H'   0.0000   0.0000
 'International Tables Vol C Tables 4.2.6.8 and 6.1.1.4'
 'N'  'N'   0.0311   0.0180
 'International Tables Vol C Tables 4.2.6.8 and 6.1.1.4'
 'O'  'O'   0.0492   0.0322
 'International Tables Vol C Tables 4.2.6.8 and 6.1.1.4'
 'Br'  'Br'  -0.6763   1.2805
 'International Tables Vol C Tables 4.2.6.8 and 6.1.1.4'
 
_space_group_crystal_system       monoclinic
_space_group_IT_number            14
_space_group_name_H-M_alt         'P 21/c'
_space_group_name_Hall            '-P 2ybc'
 
_shelx_space_group_comment
;
The symmetry employed for this shelxl refinement is uniquely defined
by the following loop, which should always be used as a source of
symmetry information in preference to the above space-group names.
They are only intended as comments.
;
 
loop_
 _space_group_symop_operation_xyz
 'x, y, z'
 '-x, y+1/2, -z+1/2'
 '-x, -y, -z'
 'x, -y-1/2, z-1/2'
 
_cell_length_a                    11.6213(7)
_cell_length_b                    16.4338(11)
_cell_length_c                    11.4359(8)
_cell_angle_alpha                 90
_cell_angle_beta                  115.688(3)
_cell_angle_gamma                 90
_cell_volume                      1968.2(2)
_cell_formula_units_Z             4
_cell_measurement_temperature     300(2)
_cell_measurement_reflns_used     4215
_cell_measurement_theta_min       5.01
_cell_measurement_theta_max       71.92
 
_exptl_crystal_description        block
_exptl_crystal_colour             colorless
_exptl_crystal_density_meas       ?
_exptl_crystal_density_method     ?
_exptl_crystal_density_diffrn     1.418          
_exptl_crystal_F_000              856
_exptl_transmission_factor_min    0.864
_exptl_transmission_factor_max    0.864
_exptl_crystal_size_max           0.220
_exptl_crystal_size_mid           0.200
_exptl_crystal_size_min           0.180
_exptl_absorpt_coefficient_mu     2.979
_shelx_estimated_absorpt_T_min    0.560
_shelx_estimated_absorpt_T_max    0.616
_exptl_absorpt_correction_type    multi-scan
_exptl_absorpt_correction_T_min   ?
_exptl_absorpt_correction_T_max   ?
_exptl_absorpt_process_details    sadabs
_exptl_absorpt_special_details    ?
_diffrn_ambient_temperature       300(2)
_diffrn_radiation_wavelength      1.54178
_diffrn_radiation_type            CuK\a
_diffrn_source                    ?
_diffrn_measurement_device_type   ccd
_diffrn_measurement_method        ?
_diffrn_detector_area_resol_mean  ?
_diffrn_reflns_number             20503
_diffrn_reflns_av_unetI/netI      0.0760
_diffrn_reflns_av_R_equivalents   0.0932
_diffrn_reflns_limit_h_min        -14
_diffrn_reflns_limit_h_max        14
_diffrn_reflns_limit_k_min        -20
_diffrn_reflns_limit_k_max        20
_diffrn_reflns_limit_l_min        -10
_diffrn_reflns_limit_l_max        14
_diffrn_reflns_theta_min          4.221
_diffrn_reflns_theta_max          72.271
_diffrn_reflns_theta_full         67.679
_diffrn_measured_fraction_theta_max   0.987
_diffrn_measured_fraction_theta_full  0.988
_diffrn_reflns_Laue_measured_fraction_max    0.987
_diffrn_reflns_Laue_measured_fraction_full   0.988
_diffrn_reflns_point_group_measured_fraction_max   0.987
_diffrn_reflns_point_group_measured_fraction_full  0.988
_reflns_number_total              3829
_reflns_number_gt                 3292
_reflns_threshold_expression      'I > 2\s(I)'
_reflns_Friedel_coverage          0.000
_reflns_Friedel_fraction_max      .
_reflns_Friedel_fraction_full     .
 
_reflns_special_details
;
 Reflections were merged by SHELXL according to the crystal
 class for the calculation of statistics and refinement.
 
 _reflns_Friedel_fraction is defined as the number of unique
 Friedel pairs measured divided by the number that would be
 possible theoretically, ignoring centric projections and
 systematic absences.
;
 
_computing_data_collection        ?
_computing_cell_refinement        ?
_computing_data_reduction         ?
_computing_structure_solution     ?
_computing_structure_refinement 'SHELXL-2014/7 (Sheldrick, 2014)'
_computing_molecular_graphics     ?
_computing_publication_material   ?
_refine_special_details           ?
_refine_ls_structure_factor_coef  Fsqd
_refine_ls_matrix_type            full
_refine_ls_weighting_scheme       calc
_refine_ls_weighting_details
'w=1/[\s^2^(Fo^2^)+(0.1798P)^2^+0.5572P] where P=(Fo^2^+2Fc^2^)/3'
_atom_sites_solution_primary      ?
_atom_sites_solution_secondary    ?
_atom_sites_solution_hydrogens    geom
_refine_ls_hydrogen_treatment     constr
_refine_ls_extinction_method      none
_refine_ls_extinction_coef        .
_refine_ls_number_reflns          3829
_refine_ls_number_parameters      244
_refine_ls_number_restraints      0
_refine_ls_R_factor_all           0.0944
_refine_ls_R_factor_gt            0.0897
_refine_ls_wR_factor_ref          0.2464
_refine_ls_wR_factor_gt           0.2398
_refine_ls_goodness_of_fit_ref    1.054
_refine_ls_restrained_S_all       1.054
_refine_ls_shift/su_max           0.000
_refine_ls_shift/su_mean          0.000
 
loop_
 _atom_site_label
 _atom_site_type_symbol
 _atom_site_fract_x
 _atom_site_fract_y
 _atom_site_fract_z
 _atom_site_U_iso_or_equiv
 _atom_site_adp_type
 _atom_site_occupancy
 _atom_site_site_symmetry_order  
 _atom_site_calc_flag
 _atom_site_refinement_flags_posn
 _atom_site_refinement_flags_adp
 _atom_site_refinement_flags_occupancy
 _atom_site_disorder_assembly
 _atom_site_disorder_group
Br1 Br -0.06044(5) 0.32427(3) 0.87009(6) 0.0796(3) Uani 1 1 d . . . . .
C1 C 0.6335(4) 0.4514(2) 0.9611(4) 0.0589(9) Uani 1 1 d . . . . .
H1 H 0.5606 0.4774 0.9012 0.071 Uiso 1 1 calc R U . . .
C2 C 0.7361(4) 0.4976(2) 1.0460(4) 0.0688(11) Uani 1 1 d . . . . .
H2 H 0.7309 0.5541 1.0424 0.083 Uiso 1 1 calc R U . . .
C3 C 0.8441(4) 0.4611(3) 1.1345(4) 0.0651(10) Uani 1 1 d . . . . .
H3 H 0.9122 0.4925 1.1905 0.078 Uiso 1 1 calc R U . . .
C4 C 0.8519(4) 0.3776(3) 1.1405(4) 0.0648(10) Uani 1 1 d . . . . .
H4 H 0.9255 0.3525 1.2007 0.078 Uiso 1 1 calc R U . . .
C5 C 0.7506(3) 0.33079(19) 1.0572(4) 0.0512(8) Uani 1 1 d . . . . .
H5 H 0.7568 0.2744 1.0629 0.061 Uiso 1 1 calc R U . . .
C6 C 0.6389(3) 0.36649(18) 0.9647(3) 0.0417(6) Uani 1 1 d . . . . .
C7 C 0.5318(3) 0.31522(16) 0.8753(3) 0.0389(6) Uani 1 1 d . . . . .
C8 C 0.5566(2) 0.22527(17) 0.8788(3) 0.0386(6) Uani 1 1 d . . . . .
C9 C 0.5373(4) 0.17694(19) 0.9684(4) 0.0532(8) Uani 1 1 d . . . . .
H9 H 0.5046 0.1998 1.0221 0.064 Uiso 1 1 calc R U . . .
C10 C 0.5666(4) 0.0948(2) 0.9778(5) 0.0658(10) Uani 1 1 d . . . . .
H10 H 0.5558 0.0630 1.0397 0.079 Uiso 1 1 calc R U . . .
C11 C 0.6111(4) 0.0602(2) 0.8970(5) 0.0690(12) Uani 1 1 d . . . . .
H11 H 0.6286 0.0047 0.9023 0.083 Uiso 1 1 calc R U . . .
C12 C 0.6301(4) 0.1074(3) 0.8077(5) 0.0710(11) Uani 1 1 d . . . . .
H12 H 0.6599 0.0838 0.7522 0.085 Uiso 1 1 calc R U . . .
C13 C 0.6050(4) 0.1901(2) 0.8002(4) 0.0616(9) Uani 1 1 d . . . . .
H13 H 0.6209 0.2221 0.7417 0.074 Uiso 1 1 calc R U . . .
C14 C 0.4174(3) 0.34626(18) 0.7954(4) 0.0483(7) Uani 1 1 d . . . . .
H14 H 0.4052 0.4016 0.8028 0.058 Uiso 1 1 calc R U . . .
C15 C 0.3087(3) 0.3004(2) 0.6964(3) 0.0480(7) Uani 1 1 d . . . . .
H15 H 0.3240 0.2417 0.7090 0.058 Uiso 1 1 calc R U . . .
C16 C 0.1802(3) 0.32177(16) 0.6917(4) 0.0437(7) Uani 1 1 d . . . . .
C17 C 0.1079(3) 0.36076(18) 0.5733(3) 0.0430(7) Uani 1 1 d . . . . .
C18 C -0.0156(3) 0.3876(2) 0.5425(3) 0.0507(8) Uani 1 1 d . . . . .
H18 H -0.0641 0.4132 0.4639 0.061 Uiso 1 1 calc R U . . .
C19 C -0.0638(3) 0.3751(2) 0.6318(4) 0.0531(8) Uani 1 1 d . . . . .
H19 H -0.1463 0.3921 0.6128 0.064 Uiso 1 1 calc R U . . .
C20 C 0.0092(3) 0.33719(19) 0.7505(4) 0.0511(8) Uani 1 1 d . . . . .
C21 C 0.1327(3) 0.31007(19) 0.7804(4) 0.0498(8) Uani 1 1 d . . . . .
H21 H 0.1815 0.2846 0.8591 0.060 Uiso 1 1 calc R U . . .
C22 C 0.1840(3) 0.36395(19) 0.5006(3) 0.0467(7) Uani 1 1 d . . . . .
C23 C 0.2154(5) 0.4304(4) 0.2341(5) 0.0819(13) Uani 1 1 d . . . . .
H23A H 0.2825 0.4244 0.2071 0.123 Uiso 1 1 calc R U . . .
H23B H 0.1378 0.4080 0.1691 0.123 Uiso 1 1 calc R U . . .
H23C H 0.2031 0.4871 0.2455 0.123 Uiso 1 1 calc R U . . .
N1 N 0.1512(3) 0.39775(19) 0.3914(3) 0.0533(7) Uani 1 1 d . . . . .
O1 O 0.2972(2) 0.32457(15) 0.5684(3) 0.0563(7) Uani 1 1 d . . . . .
O2 O 0.2481(3) 0.3901(2) 0.3493(3) 0.0687(8) Uani 1 1 d . . . . .
 
loop_
 _atom_site_aniso_label
 _atom_site_aniso_U_11
 _atom_site_aniso_U_22
 _atom_site_aniso_U_33
 _atom_site_aniso_U_23
 _atom_site_aniso_U_13
 _atom_site_aniso_U_12
Br1 0.0820(4) 0.0916(5) 0.0895(5) 0.0086(2) 0.0599(3) -0.0014(2)
C1 0.0549(19) 0.0451(16) 0.066(2) 0.0005(15) 0.0165(17) -0.0053(14)
C2 0.079(2) 0.0447(16) 0.079(2) -0.0065(17) 0.031(2) -0.0166(17)
C3 0.057(2) 0.066(2) 0.069(2) -0.0140(18) 0.0239(18) -0.0234(17)
C4 0.0425(17) 0.066(2) 0.071(2) -0.0040(18) 0.0112(16) -0.0104(15)
C5 0.0402(16) 0.0459(15) 0.063(2) -0.0015(13) 0.0182(15) -0.0027(12)
C6 0.0358(13) 0.0431(14) 0.0499(15) -0.0001(12) 0.0220(12) -0.0023(11)
C7 0.0343(14) 0.0390(13) 0.0472(15) 0.0015(11) 0.0211(12) -0.0005(10)
C8 0.0259(11) 0.0411(13) 0.0501(15) -0.0025(11) 0.0176(11) -0.0014(9)
C9 0.0520(18) 0.0481(16) 0.072(2) 0.0003(14) 0.0390(17) -0.0066(12)
C10 0.063(2) 0.0481(17) 0.091(3) 0.0071(18) 0.038(2) -0.0109(15)
C11 0.0551(19) 0.0405(15) 0.102(3) -0.0094(18) 0.026(2) 0.0017(14)
C12 0.066(2) 0.067(2) 0.084(3) -0.019(2) 0.037(2) 0.0106(18)
C13 0.069(2) 0.064(2) 0.065(2) 0.0009(17) 0.0405(19) 0.0095(17)
C14 0.0362(14) 0.0397(13) 0.0644(19) 0.0011(13) 0.0174(14) 0.0011(11)
C15 0.0346(14) 0.0480(14) 0.0586(18) 0.0014(13) 0.0175(13) 0.0065(12)
C16 0.0350(14) 0.0390(13) 0.0555(18) -0.0011(11) 0.0181(13) -0.0012(10)
C17 0.0317(13) 0.0432(13) 0.0522(16) -0.0028(12) 0.0166(12) -0.0010(10)
C18 0.0360(14) 0.0559(17) 0.0568(18) 0.0015(14) 0.0169(13) 0.0073(12)
C19 0.0367(14) 0.0562(17) 0.068(2) -0.0029(15) 0.0248(14) 0.0023(12)
C20 0.0480(17) 0.0457(14) 0.067(2) -0.0035(14) 0.0323(16) -0.0061(12)
C21 0.0483(17) 0.0438(14) 0.0582(19) 0.0007(13) 0.0240(15) -0.0047(12)
C22 0.0334(13) 0.0520(16) 0.0520(16) -0.0071(13) 0.0160(12) -0.0005(11)
C23 0.078(3) 0.097(3) 0.081(3) 0.012(3) 0.044(3) 0.004(2)
N1 0.0415(14) 0.0664(17) 0.0561(16) 0.0008(13) 0.0251(12) 0.0005(12)
O1 0.0369(12) 0.0721(16) 0.0615(15) 0.0028(11) 0.0229(11) 0.0089(9)
O2 0.0522(14) 0.099(2) 0.0698(16) -0.0004(15) 0.0401(13) -0.0028(13)
 
_geom_special_details
;
 All esds (except the esd in the dihedral angle between two l.s. planes)
 are estimated using the full covariance matrix.  The cell esds are taken
 into account individually in the estimation of esds in distances, angles
 and torsion angles; correlations between esds in cell parameters are only
 used when they are defined by crystal symmetry.  An approximate (isotropic)
 treatment of cell esds is used for estimating esds involving l.s. planes.
;
 
loop_
 _geom_bond_atom_site_label_1
 _geom_bond_atom_site_label_2
 _geom_bond_distance
 _geom_bond_site_symmetry_2
 _geom_bond_publ_flag
Br1 C20 1.879(4) . ?
C1 C2 1.392(5) . ?
C1 C6 1.397(4) . ?
C1 H1 0.9300 . ?
C2 C3 1.363(6) . ?
C2 H2 0.9300 . ?
C3 C4 1.375(6) . ?
C3 H3 0.9300 . ?
C4 C5 1.383(5) . ?
C4 H4 0.9300 . ?
C5 C6 1.399(4) . ?
C5 H5 0.9300 . ?
C6 C7 1.484(4) . ?
C7 C14 1.345(4) . ?
C7 C8 1.503(4) . ?
C8 C13 1.377(5) . ?
C8 C9 1.389(5) . ?
C9 C10 1.385(5) . ?
C9 H9 0.9300 . ?
C10 C11 1.364(7) . ?
C10 H10 0.9300 . ?
C11 C12 1.375(7) . ?
C11 H11 0.9300 . ?
C12 C13 1.384(6) . ?
C12 H12 0.9300 . ?
C13 H13 0.9300 . ?
C14 C15 1.485(4) . ?
C14 H14 0.9300 . ?
C15 O1 1.465(5) . ?
C15 C16 1.512(4) . ?
C15 H15 0.9800 . ?
C16 C21 1.361(6) . ?
C16 C17 1.402(5) . ?
C17 C18 1.393(4) . ?
C17 C22 1.453(5) . ?
C18 C19 1.376(5) . ?
C18 H18 0.9300 . ?
C19 C20 1.397(5) . ?
C19 H19 0.9300 . ?
C20 C21 1.397(5) . ?
C21 H21 0.9300 . ?
C22 N1 1.266(5) . ?
C22 O1 1.366(4) . ?
C23 O2 1.373(6) . ?
C23 H23A 0.9600 . ?
C23 H23B 0.9600 . ?
C23 H23C 0.9600 . ?
N1 O2 1.409(4) . ?
 
loop_
 _geom_angle_atom_site_label_1
 _geom_angle_atom_site_label_2
 _geom_angle_atom_site_label_3
 _geom_angle
 _geom_angle_site_symmetry_1
 _geom_angle_site_symmetry_3
 _geom_angle_publ_flag
C2 C1 C6 120.7(3) . . ?
C2 C1 H1 119.7 . . ?
C6 C1 H1 119.7 . . ?
C3 C2 C1 120.8(3) . . ?
C3 C2 H2 119.6 . . ?
C1 C2 H2 119.6 . . ?
C2 C3 C4 119.8(3) . . ?
C2 C3 H3 120.1 . . ?
C4 C3 H3 120.1 . . ?
C3 C4 C5 120.2(4) . . ?
C3 C4 H4 119.9 . . ?
C5 C4 H4 119.9 . . ?
C4 C5 C6 121.4(3) . . ?
C4 C5 H5 119.3 . . ?
C6 C5 H5 119.3 . . ?
C1 C6 C5 117.2(3) . . ?
C1 C6 C7 122.2(3) . . ?
C5 C6 C7 120.6(3) . . ?
C14 C7 C6 122.7(3) . . ?
C14 C7 C8 120.9(3) . . ?
C6 C7 C8 116.5(2) . . ?
C13 C8 C9 118.9(3) . . ?
C13 C8 C7 121.6(3) . . ?
C9 C8 C7 119.4(3) . . ?
C10 C9 C8 120.1(4) . . ?
C10 C9 H9 119.9 . . ?
C8 C9 H9 119.9 . . ?
C11 C10 C9 120.4(4) . . ?
C11 C10 H10 119.8 . . ?
C9 C10 H10 119.8 . . ?
C10 C11 C12 119.9(3) . . ?
C10 C11 H11 120.1 . . ?
C12 C11 H11 120.1 . . ?
C11 C12 C13 120.2(4) . . ?
C11 C12 H12 119.9 . . ?
C13 C12 H12 119.9 . . ?
C8 C13 C12 120.4(4) . . ?
C8 C13 H13 119.8 . . ?
C12 C13 H13 119.8 . . ?
C7 C14 C15 126.1(3) . . ?
C7 C14 H14 117.0 . . ?
C15 C14 H14 117.0 . . ?
O1 C15 C14 107.6(3) . . ?
O1 C15 C16 103.9(2) . . ?
C14 C15 C16 114.2(3) . . ?
O1 C15 H15 110.3 . . ?
C14 C15 H15 110.3 . . ?
C16 C15 H15 110.3 . . ?
C21 C16 C17 121.2(3) . . ?
C21 C16 C15 130.8(3) . . ?
C17 C16 C15 108.0(3) . . ?
C18 C17 C16 120.6(3) . . ?
C18 C17 C22 131.3(3) . . ?
C16 C17 C22 108.1(3) . . ?
C19 C18 C17 118.1(3) . . ?
C19 C18 H18 120.9 . . ?
C17 C18 H18 120.9 . . ?
C18 C19 C20 121.1(3) . . ?
C18 C19 H19 119.5 . . ?
C20 C19 H19 119.5 . . ?
C21 C20 C19 120.4(4) . . ?
C21 C20 Br1 120.5(3) . . ?
C19 C20 Br1 119.1(3) . . ?
C16 C21 C20 118.5(3) . . ?
C16 C21 H21 120.7 . . ?
C20 C21 H21 120.7 . . ?
N1 C22 O1 124.9(3) . . ?
N1 C22 C17 125.6(3) . . ?
O1 C22 C17 109.5(3) . . ?
O2 C23 H23A 109.5 . . ?
O2 C23 H23B 109.5 . . ?
H23A C23 H23B 109.5 . . ?
O2 C23 H23C 109.5 . . ?
H23A C23 H23C 109.5 . . ?
H23B C23 H23C 109.5 . . ?
C22 N1 O2 110.8(3) . . ?
C22 O1 C15 110.1(3) . . ?
C23 O2 N1 110.8(3) . . ?
 
loop_
 _geom_torsion_atom_site_label_1
 _geom_torsion_atom_site_label_2
 _geom_torsion_atom_site_label_3
 _geom_torsion_atom_site_label_4
 _geom_torsion
 _geom_torsion_site_symmetry_1
 _geom_torsion_site_symmetry_2
 _geom_torsion_site_symmetry_3
 _geom_torsion_site_symmetry_4
 _geom_torsion_publ_flag
C6 C1 C2 C3 0.1(7) . . . . ?
C1 C2 C3 C4 -0.3(7) . . . . ?
C2 C3 C4 C5 0.0(7) . . . . ?
C3 C4 C5 C6 0.6(7) . . . . ?
C2 C1 C6 C5 0.4(6) . . . . ?
C2 C1 C6 C7 -179.7(4) . . . . ?
C4 C5 C6 C1 -0.8(6) . . . . ?
C4 C5 C6 C7 179.4(4) . . . . ?
C1 C6 C7 C14 -7.8(5) . . . . ?
C5 C6 C7 C14 172.0(4) . . . . ?
C1 C6 C7 C8 172.7(3) . . . . ?
C5 C6 C7 C8 -7.4(5) . . . . ?
C14 C7 C8 C13 90.8(4) . . . . ?
C6 C7 C8 C13 -89.8(4) . . . . ?
C14 C7 C8 C9 -92.9(4) . . . . ?
C6 C7 C8 C9 86.6(4) . . . . ?
C13 C8 C9 C10 0.1(5) . . . . ?
C7 C8 C9 C10 -176.4(3) . . . . ?
C8 C9 C10 C11 -1.9(6) . . . . ?
C9 C10 C11 C12 1.6(6) . . . . ?
C10 C11 C12 C13 0.4(7) . . . . ?
C9 C8 C13 C12 2.0(6) . . . . ?
C7 C8 C13 C12 178.3(4) . . . . ?
C11 C12 C13 C8 -2.2(7) . . . . ?
C6 C7 C14 C15 175.1(3) . . . . ?
C8 C7 C14 C15 -5.4(6) . . . . ?
C7 C14 C15 O1 -108.0(4) . . . . ?
C7 C14 C15 C16 137.2(4) . . . . ?
O1 C15 C16 C21 176.8(3) . . . . ?
C14 C15 C16 C21 -66.2(4) . . . . ?
O1 C15 C16 C17 -4.3(3) . . . . ?
C14 C15 C16 C17 112.6(3) . . . . ?
C21 C16 C17 C18 -0.9(5) . . . . ?
C15 C16 C17 C18 -179.9(3) . . . . ?
C21 C16 C17 C22 180.0(3) . . . . ?
C15 C16 C17 C22 1.0(3) . . . . ?
C16 C17 C18 C19 0.3(5) . . . . ?
C22 C17 C18 C19 179.2(3) . . . . ?
C17 C18 C19 C20 0.5(5) . . . . ?
C18 C19 C20 C21 -0.9(5) . . . . ?
C18 C19 C20 Br1 178.4(3) . . . . ?
C17 C16 C21 C20 0.6(5) . . . . ?
C15 C16 C21 C20 179.3(3) . . . . ?
C19 C20 C21 C16 0.3(5) . . . . ?
Br1 C20 C21 C16 -179.0(2) . . . . ?
C18 C17 C22 N1 4.0(6) . . . . ?
C16 C17 C22 N1 -177.0(3) . . . . ?
C18 C17 C22 O1 -175.9(3) . . . . ?
C16 C17 C22 O1 3.0(3) . . . . ?
O1 C22 N1 O2 -0.6(5) . . . . ?
C17 C22 N1 O2 179.5(3) . . . . ?
N1 C22 O1 C15 174.1(3) . . . . ?
C17 C22 O1 C15 -6.0(3) . . . . ?
C14 C15 O1 C22 -115.1(3) . . . . ?
C16 C15 O1 C22 6.3(3) . . . . ?
C22 N1 O2 C23 -176.8(4) . . . . ?
 
_refine_diff_density_max    0.700
_refine_diff_density_min   -2.208
_refine_diff_density_rms    0.173

_shelx_res_file
;

    1_a.res created by SHELXL-2014/7

TITL 1_a.res in P2(1)/c
CELL  1.54178  11.6213  16.4338  11.4359   90.000  115.688   90.000
ZERR   4.000   0.0007   0.0011   0.0008    0.000    0.003    0.000
LATT 1
SYMM -X, 1/2+Y, 1/2-Z
SFAC C  H  N  O  Br
UNIT 92 72 4 8 4
L.S. 40
ACTA
size 0.22 0.2 0.18
conf
BOND $H
FMAP 2
omit -5 8 4
PLAN 20
LIST 6
TEMP 26.850
WGHT    0.179800    0.557200
FVAR       0.47468
BR1   5   -0.060443    0.324275    0.870086    11.00000    0.08198    0.09156 =
         0.08952    0.00861    0.05995   -0.00141
C1    1    0.633506    0.451440    0.961058    11.00000    0.05488    0.04505 =
         0.06642    0.00050    0.01648   -0.00527
AFIX  43
H1    2    0.560621    0.477384    0.901235    11.00000   -1.20000
AFIX   0
C2    1    0.736110    0.497645    1.046043    11.00000    0.07898    0.04475 =
         0.07892   -0.00651    0.03082   -0.01664
AFIX  43
H2    2    0.730916    0.554132    1.042437    11.00000   -1.20000
AFIX   0
C3    1    0.844083    0.461093    1.134469    11.00000    0.05736    0.06579 =
         0.06851   -0.01401    0.02395   -0.02335
AFIX  43
H3    2    0.912238    0.492523    1.190526    11.00000   -1.20000
AFIX   0
C4    1    0.851891    0.377602    1.140505    11.00000    0.04253    0.06636 =
         0.07116   -0.00404    0.01116   -0.01041
AFIX  43
H4    2    0.925493    0.352538    1.200729    11.00000   -1.20000
AFIX   0
C5    1    0.750568    0.330786    1.057245    11.00000    0.04019    0.04594 =
         0.06289   -0.00147    0.01818   -0.00274
AFIX  43
H5    2    0.756798    0.274371    1.062889    11.00000   -1.20000
AFIX   0
C6    1    0.638904    0.366487    0.964715    11.00000    0.03575    0.04306 =
         0.04994   -0.00014    0.02201   -0.00229
C7    1    0.531766    0.315224    0.875329    11.00000    0.03428    0.03901 =
         0.04724    0.00145    0.02112   -0.00046
C8    1    0.556643    0.225272    0.878847    11.00000    0.02585    0.04105 =
         0.05014   -0.00252    0.01757   -0.00137
C9    1    0.537294    0.176942    0.968398    11.00000    0.05197    0.04807 =
         0.07250    0.00028    0.03904   -0.00660
AFIX  43
H9    2    0.504614    0.199791    1.022117    11.00000   -1.20000
AFIX   0
C10   1    0.566577    0.094806    0.977825    11.00000    0.06300    0.04812 =
         0.09074    0.00712    0.03763   -0.01093
AFIX  43
H10   2    0.555809    0.063039    1.039657    11.00000   -1.20000
AFIX   0
C11   1    0.611123    0.060194    0.896982    11.00000    0.05515    0.04053 =
         0.10221   -0.00940    0.02550    0.00173
AFIX  43
H11   2    0.628604    0.004736    0.902273    11.00000   -1.20000
AFIX   0
C12   1    0.630121    0.107430    0.807697    11.00000    0.06650    0.06748 =
         0.08359   -0.01916    0.03678    0.01060
AFIX  43
H12   2    0.659938    0.083788    0.752176    11.00000   -1.20000
AFIX   0
C13   1    0.604998    0.190095    0.800184    11.00000    0.06879    0.06364 =
         0.06471    0.00093    0.04048    0.00950
AFIX  43
H13   2    0.620864    0.222075    0.741672    11.00000   -1.20000
AFIX   0
C14   1    0.417371    0.346256    0.795389    11.00000    0.03620    0.03967 =
         0.06435    0.00112    0.01737    0.00113
AFIX  43
H14   2    0.405213    0.401603    0.802820    11.00000   -1.20000
AFIX   0
C15   1    0.308670    0.300399    0.696371    11.00000    0.03457    0.04802 =
         0.05858    0.00137    0.01752    0.00646
AFIX  13
H15   2    0.323968    0.241713    0.709048    11.00000   -1.20000
AFIX   0
C16   1    0.180181    0.321770    0.691745    11.00000    0.03495    0.03903 =
         0.05546   -0.00112    0.01809   -0.00124
C17   1    0.107932    0.360756    0.573261    11.00000    0.03173    0.04322 =
         0.05222   -0.00279    0.01660   -0.00104
C18   1   -0.015578    0.387577    0.542523    11.00000    0.03596    0.05590 =
         0.05682    0.00150    0.01689    0.00729
AFIX  43
H18   2   -0.064110    0.413217    0.463870    11.00000   -1.20000
AFIX   0
C19   1   -0.063772    0.375072    0.631802    11.00000    0.03670    0.05618 =
         0.06843   -0.00294    0.02481    0.00230
AFIX  43
H19   2   -0.146299    0.392129    0.612794    11.00000   -1.20000
AFIX   0
C20   1    0.009205    0.337186    0.750497    11.00000    0.04796    0.04570 =
         0.06741   -0.00347    0.03232   -0.00608
C21   1    0.132739    0.310067    0.780377    11.00000    0.04831    0.04378 =
         0.05819    0.00065    0.02397   -0.00468
AFIX  43
H21   2    0.181505    0.284574    0.859103    11.00000   -1.20000
AFIX   0
C22   1    0.184030    0.363947    0.500648    11.00000    0.03339    0.05205 =
         0.05198   -0.00707    0.01605   -0.00047
C23   1    0.215426    0.430435    0.234079    11.00000    0.07761    0.09731 =
         0.08111    0.01229    0.04417    0.00402
AFIX  33
H23A  2    0.282542    0.424449    0.207118    11.00000   -1.50000
H23B  2    0.137799    0.407963    0.169056    11.00000   -1.50000
H23C  2    0.203106    0.487115    0.245543    11.00000   -1.50000
AFIX   0
N1    3    0.151249    0.397753    0.391412    11.00000    0.04155    0.06639 =
         0.05611    0.00076    0.02506    0.00046
O1    4    0.297162    0.324571    0.568450    11.00000    0.03690    0.07213 =
         0.06148    0.00277    0.02293    0.00891
O2    4    0.248090    0.390061    0.349273    11.00000    0.05217    0.09867 =
         0.06976   -0.00042    0.04015   -0.00277
HKLF 4

REM  1_a.res in P2(1)/c
REM R1 =  0.0897 for    3292 Fo > 4sig(Fo)  and  0.0944 for all    3829 data
REM    244 parameters refined using      0 restraints

END

WGHT      0.1760      0.5614

REM Highest difference peak  0.700,  deepest hole -2.208,  1-sigma level  0.173
Q1    1   0.2000  0.4328  0.3078  11.00000  0.05    0.70
Q2    1  -0.0838  0.4254  0.8635  11.00000  0.05    0.61
Q3    1  -0.0506  0.3965  0.8703  11.00000  0.05    0.60
Q4    1  -0.0535  0.2591  0.8712  11.00000  0.05    0.54
Q5    1   0.5458  0.2594  0.8727  11.00000  0.05    0.50
Q6    1  -0.1023  0.2251  0.8410  11.00000  0.05    0.47
Q7    1  -0.0659  0.4296  0.6859  11.00000  0.05    0.46
Q8    1   0.0064  0.4100  0.7910  11.00000  0.05    0.45
Q9    1   0.6326  0.4058  0.9444  11.00000  0.05    0.41
Q10   1   0.1021  0.3168  0.1573  11.00000  0.05    0.40
Q11   1   1.0247  0.2806  1.2550  11.00000  0.05    0.39
Q12   1   0.9617  0.5591  1.2423  11.00000  0.05    0.38
Q13   1   0.5267  0.1975  0.8512  11.00000  0.05    0.38
Q14   1   0.9572  0.2950  1.2017  11.00000  0.05    0.38
Q15   1   0.5875  0.1910  0.7020  11.00000  0.05    0.37
Q16   1   0.2189  0.4372  0.7031  11.00000  0.05    0.37
Q17   1  -0.0054  0.2367  0.7820  11.00000  0.05    0.36
Q18   1  -0.0249  0.4252  0.6051  11.00000  0.05    0.36
Q19   1   0.2672  0.5463  0.2943  11.00000  0.05    0.35
Q20   1   0.2823  0.2062  0.6812  11.00000  0.05    0.35
;
_shelx_res_checksum   97763

_shelx_hkl_file
;
   0   0  -1    0.40    0.10
   0   0  -1    0.50    0.10
   0   0   1    0.30    0.10
   0   0   1    0.30    0.10
   0   0   1    2.20    1.30
   0   0   1    0.40    0.10
   0   0   2   50.19    4.20
   0   0   2   53.59    6.20
   0   0   3   -0.70    2.70
   0   0   3    0.30    0.20
   0   0   3    0.00    0.20
   0   0   4 1234.18  102.59
   0   0   5    4.20    0.80
   0   0   5    4.70    4.50
   0   0  -6   23.30    4.00
   0   0   6   22.30    2.20
   0   0   6   27.90    2.70
   0   0  -7   -0.10    1.10
   0   0  -7    0.60    1.60
   0   0   7   -5.70    4.70
   0   0   7   -0.30    0.30
   0   0   7    1.30    7.10
   0   0   7    0.60    0.70
   0   0  -8  164.58   15.70
   0   0  -8  181.08   15.70
   0   0   8  190.58   14.30
   0   0   8  149.79   13.50
   0   0   8  150.88   14.30
   0   0  -9    0.30    1.70
   0   0   9    0.40    0.40
   0   0   9    0.80    1.10
   0   0   9   -0.60    0.80
   0   0 -10    9.90    2.70
   0   0  10    8.40    1.80
   0   0  10    5.80    0.80
   0   0  11    0.30    1.00
   0   0  11    0.00    0.30
   0   0  12   59.89    5.60
   0   0  12   60.99    5.00
   0   1  12    1.90    1.00
   0   1  12    2.60    0.40
   0   1  11   32.10    2.80
   0   1  11   30.80    3.80
   0   1  10  143.69   13.80
   0   1  10  158.18   12.90
   0  -1 -10  175.28   15.10
   0   1   9    2.00    1.30
   0   1   9    2.30    0.50
   0   1   9    0.00    1.10
   0  -1  -9    2.10    2.10
   0   1   8    7.60    1.90
   0   1   8   10.10    2.00
   0   1   8   10.50    1.20
   0  -1  -8   11.30    3.10
   0  -1  -8    9.50    2.70
   0   1   7   24.20    2.50
   0   1   7   26.60    3.20
   0   1   7   36.00    3.20
   0  -1  -7   32.60    4.70
   0   1   6  541.45   50.19
   0  -1  -6  641.74   49.20
   0   1   5   12.30    1.50
   0   1   4  276.67   24.90
   0   1   3  188.48   15.50
   0   1   2 2337.17  190.88
   0   1   1   62.79    4.90
   0   1   1   65.59    5.90
   0   1   1   60.59    4.90
   0   1   1   53.19    5.20
   0  -1  -1   53.09    4.90
   0  -1  -1   64.19    4.90
   0   1   0    2.30    0.30
   0   1   0   -1.80    2.60
   0   1   0    2.00    0.20
   0  -1   0    2.20    0.30
   0  -1   0    2.20    0.20
   0  -1   0    2.00    1.60
   0  -1   1   49.30    5.50
   0  -1   1   37.00    3.20
   0  -1   3  112.19   11.90
   0  -1   3  101.09    8.60
   0   1  -4  494.05   40.90
   0   1  -5   15.80    2.70
   0  -1   5   16.50    1.60
   0  -1   5    4.10    5.20
   0  -1   6  728.53   58.99
   0   1  -7   33.00    4.70
   0   1  -7   30.20    4.50
   0  -1   7   21.40    8.10
   0  -1   7   25.40    2.60
   0  -1   7   33.30    3.10
   0   1  -8    8.20    2.80
   0   1  -8    7.80    2.80
   0  -1   8    9.60    1.20
   0  -1   8   10.70    1.90
   0   1  -9    1.90    2.10
   0   1  -9    0.50    1.70
   0  -1   9    2.60    1.10
   0  -1   9    0.00    0.90
   0  -1   9    1.40    0.50
   0  -1  10  181.08   14.60
   0  -1  10  159.18   13.80
   0  -1  11   31.00    3.50
   0  -1  11   30.40    2.70
   0  -1  12    1.90    0.40
   0  -1  12    1.60    0.90
   0   2  12    6.50    1.40
   0   2  12    7.40    0.80
   0   2  11    1.70    1.30
   0   2  11    1.40    0.40
   0   2  10    2.50    0.50
   0   2  10    2.60    2.20
   0   2  10    2.50    1.50
   0  -2 -10    6.10    2.40
   0   2   9   13.50    1.40
   0   2   9   12.10    2.40
   0   2   9   13.10    2.70
   0  -2  -9   21.40    4.20
   0   2   8   17.50    1.70
   0   2   8   20.90    3.10
   0   2   8   12.30    2.60
   0  -2  -8   18.50    3.70
   0   2   7   18.10    1.80
   0   2   7   15.00    2.60
   0   2   7   20.50    2.70
   0  -2  -7   26.30    4.10
   0   2   6    5.90    1.40
   0   2   6    7.00    1.40
   0  -2  -6    6.80    1.90
   0   2   5    1.40    3.30
   0   2   5   15.10    5.10
   0   2   5    9.50    1.40
   0   2   4  330.27   28.70
   0   2   3  628.24   50.19
   0   2   3  542.65   48.40
   0   2   2  736.63   56.39
   0   2   2  638.94   57.19
   0   2   1  722.93   59.89
   0  -2   0 1733.83  141.69
   0  -2   1  790.02   66.39
   0  -2   2  574.54   49.60
   0  -2   3  431.36   38.70
   0  -2   4  318.27   28.80
   0  -2   4  281.27   23.90
   0   2  -5   16.50    2.90
   0  -2   5    7.90    6.00
   0  -2   5   18.30    1.70
   0   2  -6    2.70    1.50
   0  -2   6   -3.70    5.60
   0  -2   6    5.30    0.90
   0   2  -7   22.50    4.30
   0  -2   7   23.30   10.20
   0  -2   7   22.20    2.20
   0  -2   7   26.60    2.60
   0   2  -8   17.50    4.20
   0  -2   8   17.90    1.80
   0  -2   8    3.30    8.80
   0  -2   8   19.70    2.40
   0   2  -9   12.80    3.70
   0  -2   9   19.30    1.80
   0  -2   9   18.70    2.80
   0  -2  10    2.60    0.60
   0  -2  10    3.20    1.70
   0  -2  10    4.10    1.20
   0  -2  11    2.00    0.50
   0  -2  11    2.10    1.10
   0  -2  12    5.00    1.10
   0   3  12    9.40    0.90
   0   3  12    9.10    1.60
   0   3  11   33.60    3.80
   0   3  11   30.10    2.70
   0   3  10    7.20    1.00
   0   3  10   11.10    2.30
   0   3  10   12.10    2.80
   0  -3 -10    9.80    2.80
   0   3   9   46.20    3.80
   0   3   9   35.00    5.30
   0   3   9   41.10    4.90
   0  -3  -9   47.40    5.90
   0   3   8    0.00    1.30
   0   3   8    1.10    1.40
   0   3   8   -0.10    0.30
   0  -3  -8    1.10    1.80
   0   3   7  222.78   17.80
   0   3   7  199.98   18.70
   0   3   7  217.68   18.60
   0  -3  -7  227.88   19.20
   0   3   6  147.79   12.40
   0   3   6  147.79   11.80
   0   3   6  140.09   12.40
   0  -3  -6  133.29   12.70
   0   3   5  316.97   27.60
   0   3   4   12.70    4.60
   0   3   4   24.00    4.40
   0   3   4   19.30    2.10
   0   3   3 1482.05  109.59
   0   3   3 1196.78  110.29
   0   3   2   11.50    2.20
   0   3   2    9.40    1.30
   0   3   2   15.40    4.60
   0  -3  -2   10.70    1.00
   0  -3  -2   10.90    1.10
   0   3   1  151.18   12.50
   0   3   1  154.28   15.60
   0   3   0    1.00    0.40
   0  -3   0    0.40    4.80
   0  -3   0    1.20    0.40
   0  -3   0    2.40    0.40
   0  -3   0    1.30    0.40
   0   3  -1  144.99   12.80
   0  -3   1  178.48   17.00
   0   3  -2    9.30    1.70
   0  -3   2    8.70    5.80
   0  -3   2   12.10    1.00
   0  -3   2    8.80    1.20
   0  -3   3 1138.29   96.59
   0  -3   4    7.90    7.10
   0  -3   4   14.70    1.60
   0   3  -5  602.74   50.29
   0   3  -6  165.98   15.20
   0  -3   6  159.28   13.30
   0   3  -7  241.68   22.70
   0  -3   7  228.28   29.50
   0  -3   7  259.07   20.40
   0   3  -8    1.10    2.10
   0  -3   8    0.20    0.60
   0  -3   8    0.00    0.50
   0  -3   8    3.90   11.10
   0   3  -9   42.40    7.40
   0  -3   9   52.09    5.10
   0  -3   9   51.69    4.40
   0  -3  10    9.40    1.20
   0  -3  10    9.80    2.00
   0  -3  11   25.60    3.00
   0  -3  11   27.40    2.40
   0   4  12    0.30    0.30
   0   4  12    0.20    0.70
   0   4  11    5.00    1.60
   0   4  11    2.70    0.50
   0   4  10    1.60    1.60
   0   4  10    0.80    0.40
   0   4  10    0.70    1.40
   0  -4 -10    1.00    1.50
   0   4   9   16.70    3.30
   0   4   9   20.20    3.30
   0   4   9   18.60    1.80
   0  -4  -9   20.60    3.70
   0   4   8   13.40    1.40
   0   4   8    8.80    2.60
   0  -4  -8   11.90    2.90
   0   4   7  225.98   19.30
   0   4   7  209.58   19.00
   0   4   7  228.78   18.30
   0  -4  -7  218.58   19.70
   0   4   6   23.40    3.30
   0   4   6   21.80    2.10
   0   4   6   25.40    3.30
   0  -4  -6   24.40    3.60
   0   4   5  541.95   45.40
   0   4   5  579.54   45.10
   0   4   5  556.94   45.40
   0  -4  -5  529.65   46.90
   0   4   4   74.89    8.20
   0   4   4   64.09    6.10
   0   4   3  252.67   22.10
   0  -4  -3  282.97   21.90
   0   4   2   70.29    6.30
   0  -4  -2   76.39    6.20
   0   4   1 1488.25  124.99
   0  -4   0 4622.64  376.56
   0  -4   2   92.39    6.80
   0  -4   2   70.99    7.00
   0  -4   2   88.69   13.40
   0   4  -3  252.57   21.40
   0  -4   3  250.87   26.50
   0   4  -4   64.89    7.10
   0  -4   4   76.19    6.00
   0   4  -5  606.84   50.69
   0   4  -6   33.60    5.60
   0   4  -6   24.80    4.60
   0  -4   6   29.10    2.70
   0  -4   6   24.90   10.40
   0  -4   6   29.90    2.70
   0   4  -7  250.57   23.50
   0  -4   7  258.17   21.00
   0  -4   7  265.17   32.90
   0   4  -8   10.10    3.60
   0  -4   8   15.70    1.90
   0  -4   8   12.60    1.60
   0  -4   8   11.40   13.40
   0   4  -9   30.60    6.60
   0  -4   9   31.70   12.80
   0  -4   9   27.00    3.00
   0  -4   9   25.60    2.50
   0  -4  10    1.00    0.50
   0   5  12   -0.10    0.20
   0   5  12   -0.10    0.70
   0   5  11   25.20    3.20
   0   5  11   23.50    2.10
   0   5  10   49.60    5.60
   0   5  10   46.70    4.10
   0  -5 -10   50.79    5.90
   0   5   9   12.00    2.40
   0   5   9   11.20    2.80
   0   5   8   -0.40    1.50
   0   5   8   -1.20    1.40
   0   5   8   -0.20    0.30
   0  -5  -8    0.20    1.50
   0   5   7  216.88   19.20
   0   5   7  216.38   17.90
   0   5   7  205.78   18.90
   0  -5  -7  238.08   19.40
   0   5   6  109.19    8.60
   0   5   6  108.79   10.80
   0   5   6   95.79    9.40
   0  -5  -6  100.19    9.70
   0   5   5  276.27   24.60
   0   5   5  311.87   24.10
   0   5   5  299.97   24.80
   0  -5  -5  291.17   24.90
   0   5   4  409.66   35.50
   0   5   4  456.65   35.70
   0   5   3  343.67   29.50
   0   5   3  376.86   30.50
   0   5   2   83.09    7.60
   0  -5  -2   83.79    7.50
   0  -5  -2  101.49    7.50
   0   5   0    6.70    0.80
   0   5   0    5.60    1.00
   0  -5   0    5.60    0.90
   0  -5   0   -8.70    8.70
   0  -5   1 2165.18  180.58
   0   5  -2   69.69    6.80
   0  -5   2   48.30   11.70
   0  -5   2   80.59    6.50
   0   5  -3  280.77   24.50
   0   5  -4  438.76   36.90
   0   5  -5  291.87   26.00
   0  -5   5  308.77   24.30
   0  -5   5  281.07   32.70
   0   5  -6  100.89   11.20
   0   5  -6  110.59   11.50
   0  -5   6  107.09    9.30
   0  -5   6  119.59    9.30
   0  -5   6  103.29   20.60
   0   5  -7  223.08   24.30
   0  -5   7  290.57   22.30
   0  -5   7  246.28   34.90
   0  -5   7  279.77   22.00
   0   5  -8    1.10    2.50
   0  -5   8    1.10    0.60
   0  -5   8   -7.00   14.60
   0  -5   8    1.00    0.60
   0   5  -9   16.70    4.70
   0  -5   9   20.70    2.40
   0  -5   9   23.30   16.40
   0   5 -10   42.30    7.00
   0  -5  10   41.80    3.70
   0   6  12    8.60    1.30
   0   6  12    7.60    0.90
   0   6  11    0.50    1.10
   0   6  11   -0.10    0.20
   0   6  10    2.20    1.50
   0   6  10    2.40    0.50
   0  -6 -10    1.70    1.50
   0   6   9    0.00    1.30
   0   6   9    1.20    1.60
   0   6   9    0.80    0.40
   0  -6  -9    0.00    1.30
   0   6   8    5.90    3.40
   0   6   8    3.90    0.70
   0   6   8    3.10    1.80
   0  -6  -8    4.40    2.00
   0   6   7    2.70    1.80
   0   6   7    2.40    1.70
   0   6   7    0.80    0.40
   0  -6  -7    2.20    1.50
   0   6   6    5.40    1.70
   0   6   6    4.50    1.80
   0   6   6    5.00    0.80
   0  -6  -6    5.30    1.90
   0   6   5  210.48   18.30
   0   6   5  218.28   18.60
   0   6   5  224.38   17.60
   0  -6  -5  207.18   18.50
   0   6   4  103.89    9.70
   0   6   4  122.29   10.00
   0   6   3    9.70    9.70
   0   6   3    8.20    1.40
   0   6   3    4.50    2.40
   0   6   3    6.00    1.30
   0  -6  -3    7.10    1.00
   0  -6  -3    7.80    1.00
   0   6   2    1.80    0.70
   0   6   2    3.70    0.80
   0  -6  -2    3.40    0.60
   0  -6  -2    3.60    0.70
   0  -6  -2    2.50    0.60
   0   6   1  135.49   11.20
   0   6   1  135.49   11.10
   0  -6  -1  130.09   11.20
   0  -6   0 2507.95  208.88
   0   6  -1  108.99   10.70
   0  -6   1  136.09   10.60
   0  -6   1  153.88   21.00
   0   6  -2    2.70    1.10
   0  -6   2    2.10    0.70
   0  -6   2    3.10    0.60
   0  -6   2    0.60    9.00
   0   6  -3    6.10    1.70
   0  -6   3    7.00    9.50
   0  -6   3    8.30    0.90
   0  -6   3    6.80    1.30
   0   6  -4  107.49   11.00
   0  -6   4   95.89   19.20
   0  -6   4  123.29    9.60
   0   6  -5  203.18   18.60
   0  -6   5  200.08   17.10
   0  -6   5  219.68   28.30
   0   6  -6    7.00    2.60
   0  -6   6    5.50    0.90
   0  -6   6   -4.10   11.10
   0  -6   6    7.70    1.10
   0   6  -7    0.30    2.00
   0  -6   7    0.30    0.60
   0  -6   7    3.50   13.60
   0  -6   7    1.90    0.60
   0   6  -8    7.80    3.50
   0  -6   8    8.70   16.60
   0  -6   8    5.60    1.30
   0  -6   8    3.20    0.80
   0   6  -9    2.10    2.50
   0  -6   9    0.50    0.50
   0  -6   9    0.50    0.60
   0  -6   9  -20.40   18.00
   0   6 -10    2.50    2.80
   0   7  11    0.00    0.90
   0   7  11    0.00    0.30
   0   7  10   73.69    6.70
   0   7  10   58.29    5.60
   0  -7 -10   82.09    7.30
   0   7   9    2.90    1.70
   0   7   9    0.60    0.40
   0  -7  -9   -0.60    1.10
   0   7   8    3.70    1.80
   0   7   8    2.60    1.90
   0   7   8    3.20    0.60
   0  -7  -8    5.00    2.00
   0   7   7    2.30    2.00
   0   7   7    1.60    0.50
   0  -7  -7    0.20    1.30
   0   7   6  182.08   16.00
   0   7   6  184.58   15.40
   0   7   6  175.58   16.40
   0  -7  -6  190.08   16.30
   0   7   5    0.60    1.30
   0   7   5    1.20    1.20
   0   7   5    1.50    0.40
   0  -7  -5    1.70    1.20
   0   7   4    7.10    2.50
   0   7   4    5.90    0.80
   0   7   4    7.20    1.70
   0   7   4    3.20    2.70
   0   7   4   10.10    8.90
   0  -7  -4    6.00    1.70
   0   7   3   45.30    6.40
   0   7   3   50.39    4.70
   0   7   3   49.90    4.40
   0  -7  -3   44.90    4.30
   0  -7  -3   49.60    4.30
   0   7   2  407.56   33.40
   0   7   2  400.96   33.00
   0  -7  -2  408.26   33.00
   0   7   1  114.99    9.50
   0   7   1  117.79    9.60
   0  -7  -1  107.19    9.70
   0  -7  -1  111.29    9.60
   0   7   0    2.60    0.60
   0   7   0    2.10    0.80
   0  -7   0    2.80    0.60
   0  -7   0    2.90    0.70
   0  -7   0    2.30    0.80
   0  -7   1  125.59   10.00
   0  -7   1  148.69   23.60
   0  -7   1  103.59    9.50
   0   7  -2  308.17   26.00
   0   7  -3   39.70    5.00
   0  -7   3   42.00   14.80
   0  -7   3   51.99    4.10
   0  -7   3   43.70    4.50
   0   7  -4    3.00    1.60
   0  -7   4    3.70    1.10
   0  -7   4   -0.20   10.40
   0  -7   4    4.40    0.70
   0  -7   4    3.60    1.00
   0   7  -5    1.50    1.50
   0  -7   5    1.00    1.00
   0  -7   5    5.40   11.90
   0  -7   5    1.10    0.40
   0  -7   5    2.50    1.00
   0   7  -6  179.98   18.60
   0  -7   6  237.08   32.20
   0  -7   6  180.78   16.10
   0  -7   6  210.48   16.10
   0   7  -7    0.80    2.60
   0  -7   7    0.60    0.40
   0  -7   7    1.60   16.30
   0   7  -8    2.20    2.60
   0  -7   8    1.70   19.30
   0  -7   8    4.50    0.90
   0   7  -9    0.20    2.20
   0  -7   9   -2.70   19.60
   0   8  11    6.70    0.80
   0   8  11    6.10    1.30
   0   8  10    1.20    0.40
   0   8  10    0.50    1.30
   0  -8 -10    1.40    1.30
   0   8   9    4.80    1.80
   0   8   9    4.30    0.70
   0   8   9    7.40    2.80
   0  -8  -9    3.60    1.70
   0   8   8    5.50    2.00
   0   8   8    7.70    2.60
   0   8   8    7.70    1.10
   0  -8  -8    8.40    2.40
   0   8   7   35.90    3.10
   0   8   7   42.00    4.60
   0   8   7   26.20    4.50
   0  -8  -7   27.50    4.40
   0   8   6   12.90    1.40
   0   8   6   12.50    2.50
   0   8   6    9.80    2.60
   0  -8  -6   14.50    2.80
   0   8   5   28.30    5.00
   0   8   5   27.00    2.60
   0   8   5   34.40    3.60
   0  -8  -5   26.20    3.90
   0   8   4  110.19    9.40
   0   8   4  127.19   11.60
   0   8   4   97.09    9.70
   0   8   4  101.89    8.90
   0   8   3  155.08   12.90
   0   8   3  133.99   12.20
   0   8   3  161.78   12.60
   0   8   3  128.19   14.80
   0  -8  -3  146.79   12.50
   0  -8  -3  158.48   12.30
   0   8   2  255.67   20.60
   0   8   2  244.08   20.80
   0  -8  -2  241.98   20.50
   0  -8  -2  261.47   20.70
   0   8  -2  188.88   18.20
   0  -8   2  208.78   17.30
   0  -8   2  233.18   32.60
   0  -8   2  228.48   17.90
   0   8  -3  112.89   11.30
   0  -8   3  124.69   10.50
   0  -8   3  129.59   10.60
   0  -8   3  111.79   10.00
   0  -8   3  178.58   40.40
   0   8  -4   92.89    9.90
   0   8  -4  101.19    8.00
   0  -8   4  104.39   22.90
   0  -8   4   94.29    8.10
   0  -8   4   88.49    8.50
   0  -8   4   99.79    8.80
   0   8  -5   18.40    4.10
   0  -8   5   26.60    3.10
   0  -8   5   22.70    2.90
   0  -8   5   27.80   16.70
   0  -8   5   23.60    2.20
   0   8  -6    6.50    3.20
   0  -8   6   12.30    1.40
   0  -8   6   25.60   17.10
   0   8  -7   24.90    5.80
   0  -8   7   33.90    3.10
   0  -8   7   28.90   19.90
   0   8  -8    6.60    5.10
   0  -8   8  -20.10   20.70
   0   8  -9    5.40    3.10
   0  -8   9    5.10   21.40
   0   9  11   16.60    1.60
   0   9  11   23.30    2.20
   0   9  10   17.20    2.40
   0   9  10   12.40    1.40
   0  -9 -10   14.50    2.90
   0   9   9   27.30    2.70
   0   9   9   33.50    5.50
   0  -9  -9   34.40    4.20
   0   9   8    2.90    1.70
   0   9   8    1.70    0.50
   0   9   8    1.50    1.70
   0  -9  -8    1.10    1.30
   0   9   7  101.89    8.80
   0   9   7  117.79   10.10
   0   9   7  101.29   12.20
   0  -9  -7   99.59   10.00
   0   9   6  162.48   13.50
   0   9   6  158.18   15.10
   0  -9  -6  169.28   14.80
   0   9   5   72.99    7.50
   0   9   5   85.99    7.20
   0   9   5   72.09    6.60
   0  -9  -5   63.19    7.20
   0   9   4    3.00    1.20
   0   9   4    2.20    0.60
   0   9   4    0.90    1.20
   0   9   4   -1.10    3.60
   0  -9  -4    0.50    1.10
   0   9   3  429.36   36.50
   0   9   3  427.26   35.70
   0   9   3  450.35   36.50
   0   9   3  423.36   39.00
   0  -9  -3  463.95   35.80
   0   9   2  588.44   44.70
   0   9   2  516.35   45.00
   0   9   2  541.45   45.10
   0   9   1  562.34   46.00
   0   9   0    0.00    0.50
   0   9   0   -0.20    0.50
   0  -9   0    0.00    0.40
   0  -9   0    0.20    0.40
   0  -9   0    0.00    0.60
   0   9  -1  466.85   41.60
   0   9  -1  538.25   41.10
   0   9  -2  476.45   37.10
   0   9  -2  437.66   38.20
   0  -9   2  427.36   37.10
   0  -9   2  447.56   37.60
   0  -9   2  489.85   37.80
   0   9  -3  355.76   32.60
   0   9  -3  399.16   31.10
   0  -9   3  460.95   49.80
   0  -9   3  388.86   31.60
   0  -9   3  363.46   31.10
   0   9  -4    1.30    0.50
   0   9  -4    1.00    1.60
   0  -9   4    3.00   15.70
   0  -9   4    1.70    0.60
   0  -9   4    4.00    1.20
   0  -9   4    1.30    0.90
   0  -9   4    1.60    0.50
   0   9  -5   60.19    7.80
   0  -9   5   60.79    5.40
   0  -9   5   68.29    6.10
   0  -9   5   57.99   21.80
   0  -9   5   60.59    6.40
   0   9  -6  137.59   15.40
   0  -9   6  146.69   30.80
   0  -9   6  162.98   13.20
   0  -9   6  144.39   12.40
   0   9  -7   84.79   10.90
   0  -9   7   46.60   25.70
   0  -9   7   87.09    7.40
   0   9  -8    1.50    2.50
   0  -9   8    0.90    0.50
   0  -9   8  -16.80   21.80
   0   9  -9   30.80    6.70
   0  -9   9   54.59   25.30
   0  10  11    1.10    0.40
   0  10  10    1.00    0.40
   0  10  10    0.60    1.00
   0  10   9    5.10    0.80
   0  10   9   10.70    2.10
   0 -10  -9    9.60    2.20
   0  10   8    1.50    0.50
   0  10   8    2.10    1.60
   0 -10  -8    1.60    1.40
   0  10   7   95.99    8.20
   0  10   7  107.19   10.50
   0 -10  -7   95.39    9.50
   0  10   6   29.20    2.60
   0  10   6   28.80    3.80
   0  10   6   23.40    4.30
   0 -10  -6   22.50    3.80
   0  10   5  389.56   32.30
   0  10   5  414.86   33.70
   0 -10  -5  387.66   33.40
   0  10   4   17.30    1.90
   0  10   4   26.70    3.00
   0  10   4   22.80    3.50
   0  10   4   14.90    2.70
   0  10   4   23.40    6.30
   0  10   3   45.80    8.70
   0  10   3   43.80    3.80
   0  10   3   41.30    4.50
   0 -10  -3   43.80    3.90
   0  10   2   38.40    3.50
   0 -10  -2   28.50    3.00
   0 -10  -2   25.00    3.10
   0 -10  -2   30.60    2.80
   0  10   1  644.34   52.69
   0  10   0   72.29    8.10
   0  10   0   82.99    6.90
   0 -10   0   80.69    7.30
   0 -10   0   75.89    6.70
   0 -10   0   65.49    7.00
   0 -10   0   87.09    7.00
   0  10  -1  499.65   42.90
   0  10  -1  552.74   42.30
   0 -10   1  499.55   42.60
   0  10  -2   25.90    3.80
   0  10  -2   29.10    2.80
   0 -10   2   32.20    3.50
   0 -10   2   30.20    2.90
   0 -10   2   28.80    2.80
   0 -10   2   29.50    3.30
   0  10  -3   35.80    3.30
   0  10  -3   34.70    4.90
   0 -10   3   34.40    3.40
   0 -10   3   35.50    3.50
   0 -10   3   39.50    4.00
   0 -10   3   43.20    4.30
   0 -10   3   71.39   42.70
   0  10  -4   14.50    1.40
   0 -10   4   12.00    1.50
   0 -10   4   18.70    2.50
   0 -10   4   12.40   22.70
   0 -10   4   13.10    2.10
   0 -10   4   12.80    1.60
   0  10  -5  340.47   29.50
   0 -10   5  348.97   53.09
   0 -10   5  321.47   26.50
   0 -10   5  355.96   27.30
   0 -10   5  288.37   26.40
   0  10  -6   20.50    5.10
   0 -10   6   29.30    3.20
   0 -10   6   18.80    2.20
   0 -10   6   10.20   24.00
   0 -10   6   21.90    2.20
   0  10  -7  105.99   17.90
   0 -10   7   82.79    7.30
   0 -10   7  124.59   35.10
   0  10  -8   -0.50    2.10
   0 -10   8    0.90    0.40
   0 -10   8    1.80   26.20
   0 -10   9   33.60   26.20
   0  11  10    4.70    0.70
   0  11  10    5.40    1.10
   0  11   9   23.50    2.20
   0  11   8    2.00    1.90
   0  11   8    0.40    0.40
   0 -11  -8    1.00    1.10
   0  11   7   43.70    4.00
   0 -11  -7   48.00    5.30
   0  11   6   19.70    2.00
   0  11   6   23.80    3.30
   0 -11  -6   16.10    3.00
   0  11   5  184.38   14.30
   0 -11  -5  157.38   15.30
   0  11   4    3.50    5.50
   0  11   4    1.00    1.10
   0  11   4    1.30    1.20
   0  11   4    0.90    0.50
   0  11   3  115.09   10.30
   0  11   3  107.39   15.10
   0 -11  -3  117.19    9.70
   0  11   2   41.90    4.10
   0  11   2   38.40    3.40
   0 -11  -2   39.10    3.80
   0 -11  -2   32.60    4.00
   0 -11  -2   39.40    3.50
   0  11   1   31.70    3.20
   0 -11  -1   28.70    2.80
   0 -11  -1   25.60    3.30
   0 -11  -1   23.40    3.20
   0 -11  -1   35.60    3.20
   0  11   0    4.00    4.20
   0  11   0    0.10    0.60
   0 -11   0    0.40    0.50
   0 -11   0    0.90    0.90
   0 -11   0    0.50    0.80
   0 -11   0   -0.20    0.60
   0  11  -1   27.50    2.90
   0  11  -1   29.60    3.70
   0 -11   1   26.00    2.90
   0 -11   1   29.30    3.30
   0 -11   1   28.70    2.80
   0 -11   1   29.00    3.50
   0  11  -2   37.00    4.60
   0  11  -2   36.30    3.30
   0 -11   2   34.80    3.80
   0 -11   2   33.00    3.40
   0 -11   2   30.10    3.30
   0 -11   2   40.70    4.20
   0  11  -3   98.49    9.90
   0  11  -3   98.19    7.90
   0 -11   3   88.39    8.00
   0 -11   3   89.09    8.00
   0  11  -4    2.00    2.10
   0  11  -4    0.60    0.40
   0 -11   4    0.50    0.40
   0 -11   4    1.20    0.90
   0 -11   4    0.10    0.40
   0 -11   4    1.20    1.10
   0  11  -5  162.58   12.50
   0  11  -5  145.89   15.40
   0 -11   5  162.68   13.30
   0 -11   5  149.99   38.60
   0 -11   5  129.39   12.50
   0  11  -6   19.20    5.20
   0 -11   6   16.20    1.80
   0 -11   6   15.80    1.80
   0 -11   6   20.70    2.80
   0 -11   6   17.90   29.00
   0  11  -7   45.40    7.70
   0 -11   7   33.70   31.10
   0 -11   7   39.70    3.40
   0 -11   7   34.40    3.50
   0  11  -8    3.10    4.00
   0 -11   8    9.40   29.30
   0  12  10    0.10    0.20
   0  12   9    9.60    1.80
   0  12   9    4.90    0.80
   0  12   8    2.20    1.40
   0  12   8    0.70    0.40
   0 -12  -8    0.90    1.10
   0  12   7   32.70    3.10
   0 -12  -7   39.10    4.40
   0  12   6   28.20    3.40
   0  12   6   17.90    2.00
   0 -12  -6   17.20    3.10
   0  12   5   48.70    5.80
   0  12   5   64.99    5.10
   0  12   4    4.30    6.40
   0  12   4    7.70    1.80
   0  12   4   16.40    2.80
   0  12   4    7.40    1.10
   0  12   3    3.60    6.50
   0  12   3    7.70    1.80
   0  12   3    6.70    1.10
   0 -12  -3    7.60    1.10
   0  12   2    6.90    4.20
   0  12   2    2.70    1.20
   0  12   2    2.70    0.70
   0 -12  -2    2.60    0.70
   0 -12  -2    1.90    1.00
   0  12   1   67.39    6.60
   0 -12  -1   57.69    4.80
   0 -12  -1   46.20    5.30
   0 -12  -1   52.59    5.10
   0 -12  -1   50.69    5.60
   0 -12   0   95.69    9.20
   0 -12   0  104.39    8.40
   0 -12   0   95.39    8.60
   0 -12   0   91.79    8.90
   0  12  -1   53.29    5.20
   0 -12   1   52.29    4.80
   0 -12   1   58.79    5.80
   0 -12   1   47.40    4.90
   0  12  -2    2.30    0.70
   0  12  -2    2.00    1.60
   0 -12   2    1.70    0.80
   0 -12   2    2.20    1.20
   0 -12   2    2.30    0.80
   0 -12   2    1.90    1.10
   0  12  -3    6.70    1.10
   0  12  -3    6.90    2.40
   0 -12   3    6.10    1.50
   0 -12   3    7.00    1.80
   0 -12   3    4.90    1.00
   0 -12   3    5.60    1.10
   0  12  -4    9.20    1.10
   0  12  -4    8.40    3.10
   0 -12   4    5.90    1.10
   0 -12   4    6.70    1.20
   0 -12   4    9.10    2.10
   0 -12   4    7.50    1.70
   0  12  -5   52.89    7.10
   0 -12   5   38.90    3.80
   0 -12   5   39.70    3.70
   0  12  -6   13.40    4.30
   0 -12   6   18.80    2.80
   0 -12   6   11.80    1.50
   0 -12   6   42.00   52.19
   0 -12   6   12.20    1.40
   0  12  -7   31.70    6.50
   0 -12   7   23.50    2.30
   0 -12   7   44.20   36.00
   0 -12   7   20.20    2.20
   0 -12   8    3.50   43.30
   0 -12   9    3.00    0.60
   0  13   9    3.00    0.50
   0  13   8    0.30    0.40
   0  13   7   32.20    2.90
   0  13   6   97.39    8.20
   0  13   4   23.90    3.50
   0  13   4   45.80   10.00
   0  13   4   25.90    2.60
   0  13   3    1.20    0.60
   0  13   3    2.70    1.30
   0  13   3    2.40    7.90
   0 -13  -3    1.90    0.60
   0  13   2  132.19   11.30
   0  13   2  139.89   12.00
   0  13   1    0.10    0.90
   0 -13  -1    1.20    1.00
   0 -13  -1    0.80    0.70
   0 -13  -1    1.40    0.90
   0 -13  -1    2.90    1.00
   0  13   0   -0.50    0.60
   0 -13   0   -0.40    0.80
   0 -13   0    0.30    0.60
   0 -13   0    0.20    0.50
   0 -13   0   -0.60    0.70
   0  13  -1    0.30    0.70
   0 -13   1    0.80    0.70
   0 -13   1    0.90    0.90
   0 -13   1    0.70    1.00
   0 -13   1    1.30    1.10
   0  13  -2  111.09    9.60
   0 -13   2  109.29    9.70
   0 -13   2   95.19    9.80
   0 -13   2  132.89   11.00
   0 -13   2  123.59   10.40
   0  13  -3    2.20    1.90
   0  13  -3    1.60    0.60
   0 -13   3    0.90    1.10
   0 -13   3    1.40    0.60
   0 -13   3    1.60    0.70
   0 -13   3    1.40    1.10
   0  13  -4   22.40    2.00
   0  13  -4   27.30    5.10
   0 -13   4   16.00    2.10
   0 -13   4   17.10    2.10
   0 -13   4   24.00    3.60
   0 -13   4   25.50    3.00
   0  13  -5   49.40    6.70
   0 -13   5   36.50    3.40
   0 -13   5   34.00    3.50
   0 -13   6   51.49    5.30
   0 -13   6   63.19    5.10
   0  13  -7   31.60    7.00
   0 -13   7   22.00    2.20
   0 -13   7   32.40   40.70
   0 -13   8    0.10    0.30
   0 -13   9    1.00    0.30
   0  14   9    1.70    0.40
   0  14   8    6.60    0.90
   0  14   7   15.50    1.60
   0  14   6    4.00    0.80
   0  14   5   13.10    1.60
   0  14   5   13.00    2.40
   0  14   4   88.69    8.80
   0  14   4   97.39    8.00
   0  14   3   20.80   10.40
   0  14   3   29.10    3.30
   0  14   3   22.60    2.40
   0  14   2   11.50    9.90
   0  14   2    4.10    0.80
   0  14   2    2.80    1.20
   0 -14  -2    4.20    0.90
   0 -14  -2    3.30    1.20
   0  14   1    0.80    0.90
   0  14   1   -0.50    0.40
   0 -14  -1    0.10    0.80
   0 -14  -1    0.20    0.80
   0 -14  -1    0.30    0.50
   0  14   0  267.47   22.30
   0 -14   0  244.08   22.70
   0 -14   0  270.87   23.30
   0 -14   0  281.57   22.10
   0  14  -1    0.60    0.60
   0 -14   1    0.30    0.90
   0 -14   1    0.70    0.60
   0 -14   1   -0.10    0.80
   0 -14   1    0.40    0.60
   0  14  -2    4.00    0.90
   0 -14   2    3.60    0.90
   0 -14   2    2.70    0.90
   0 -14   2    6.10    1.80
   0 -14   2    5.10    1.50
   0  14  -3   22.60    2.20
   0 -14   3   18.00    2.30
   0 -14   3   25.80    3.90
   0 -14   3   23.90    3.00
   0  14  -4   82.69    6.60
   0 -14   4   86.19    7.60
   0 -14   4   86.19    8.10
   0 -14   4   61.09    6.60
   0  14  -5    9.50    3.40
   0 -14   5   10.20    2.00
   0 -14   5   13.90    2.20
   0 -14   5    9.70    1.40
   0  14  -6    6.50    3.30
   0 -14   6    5.10    1.30
   0 -14   6    3.10    0.70
   0 -14   7    9.60    1.10
   0 -14   8    3.50    0.60
   0 -14   9    2.30    1.10
   0  15   8    0.10    0.30
   0  15   7    0.60    0.40
   0  15   6    6.20    1.00
   0  15   6    8.40    1.90
   0  15   5    6.70    1.00
   0  15   5    8.90    2.00
   0  15   4    0.60    0.90
   0  15   4    0.60    0.50
   0  15   3   14.20   11.20
   0  15   3   21.80    2.30
   0  15   3   26.60    3.10
   0  15   2   22.20   17.70
   0  15   2   27.30    2.80
   0  15   2   17.00    3.50
   0 -15  -2   31.00    2.60
   0 -15  -2   20.70    2.90
   0  15   1    0.90    0.90
   0  15   1    2.00    0.70
   0 -15  -1    2.30    0.80
   0 -15  -1    1.50    1.00
   0  15   0    0.60    0.80
   0 -15   0    0.80    1.00
   0 -15   0    0.90    0.60
   0 -15   0    1.80    0.90
   0  15  -1    1.80    0.80
   0 -15   1    3.10    1.80
   0 -15   1    0.50    0.90
   0 -15   1    0.80    0.60
   0 -15   1    1.50    0.70
   0  15  -2   25.60    2.70
   0 -15   2   29.80    3.70
   0 -15   2   20.70    2.40
   0 -15   2   21.30    3.60
   0 -15   2   15.30    2.40
   0  15  -3   23.20    2.00
   0 -15   3   24.60    3.30
   0 -15   3   13.80    2.40
   0 -15   3   12.90    2.10
   0 -15   3   19.00    2.10
   0  15  -4    1.00    0.40
   0 -15   4    0.00    0.70
   0 -15   4    0.50    0.50
   0 -15   4    0.80    0.50
   0 -15   5    5.30    0.90
   0 -15   5    7.80    1.70
   0 -15   6    3.50    0.70
   0 -15   6    5.50    1.60
   0 -15   7    0.70    0.30
   0 -15   8    0.00    0.20
   0  16   7    2.60    0.50
   0  16   6    2.10    1.10
   0  16   6    2.70    0.60
   0  16   5    2.30    0.60
   0  16   4    5.90    1.60
   0  16   4    3.60    0.70
   0  16   3    9.50   13.00
   0  16   2    0.50    0.90
   0  16   2   -3.90   13.40
   0  16   2    1.10    0.60
   0 -16  -2    0.70    0.90
   0 -16  -2    0.80    0.70
   0  16   1    2.50    1.10
   0  16   1    0.10   15.60
   0  16   1    2.20    0.70
   0 -16  -1    1.90    0.90
   0 -16  -1    3.40    0.80
   0  16   0   76.19    6.50
   0  16   0   73.19    6.70
   0 -16   0   64.69    7.00
   0 -16   0   78.29    6.50
   0  16  -1    2.10    0.80
   0 -16   1    2.30    1.10
   0 -16   1    4.20    1.00
   0 -16   1    2.10    1.00
   0  16  -2    1.00    0.60
   0 -16   2    0.30    0.60
   0 -16   2    0.30    0.70
   0 -16   2    0.30    0.50
   0  16  -3    0.20    0.40
   0 -16   3    0.50    0.80
   0 -16   3    0.40    0.50
   0  16  -4    4.90    0.70
   0 -16   4    4.00    1.30
   0 -16   4    2.20    0.70
   0 -16   5    2.40    0.90
   0 -16   5    1.50    0.50
   0 -16   6    2.30    0.70
   0 -16   6    1.50    0.40
   0 -16   7    1.80    0.40
   0  17   6   -0.10    0.80
   0  17   6    1.10    0.40
   0  17   5    4.20    0.70
   0  17   5    4.70    1.30
   0  17   4    0.00    0.40
   0  17   3    1.10    0.90
   0  17   3    0.10    0.40
   0  17   2  -10.40   16.00
   0  17   1   -1.50   25.30
   0  17   1    9.00    1.40
   0  17   1   10.70    1.90
   0 -17  -1   10.50    1.40
   0 -17  -1    7.60    1.70
   0  17   0    0.20    0.50
   0  17   0   -0.10    0.70
   0 -17   0    0.20    0.80
   0 -17   0   -0.30    0.40
   0  17  -1   10.40    1.50
   0  17  -1    8.20    1.40
   0 -17   1   10.10    1.40
   0 -17   1    5.50    1.40
   0  17  -2    7.90    1.20
   0 -17   2    4.90    1.40
   0 -17   2    7.50    1.20
   0  17  -3   -0.30    0.40
   0 -17   3   -0.30    0.40
   0 -17   3    0.40    0.80
   0 -17   4    0.30    0.70
   0 -17   4   -0.30    0.30
   0 -17   5    2.50    0.60
   0 -17   5    3.10    0.90
   0 -17   6    0.80    0.30
   0  18   5   14.90    1.50
   0  18   5   16.60    2.40
   0  18   4   12.90    2.00
   0  18   4   11.70    1.30
   0  18   3   15.90    1.70
   0  18   3   17.50    2.40
   0  18   2    2.90    1.20
   0  18   2    4.10    1.10
   0 -18  -2    1.80    0.80
   0  18   1    5.70    1.30
   0  18   1    7.50    1.30
   0  18   0   27.10    2.90
   0  18   0   31.80    2.90
   0 -18   0   26.50    2.60
   0 -18   0   24.50    3.10
   0  18  -1    5.60    1.10
   0  18  -1    3.80    1.20
   0 -18   1    4.70    0.90
   0 -18   1    3.50    1.20
   0  18  -2    3.30    0.90
   0  18  -2    2.70    1.00
   0 -18   2    2.30    0.70
   0 -18   2    2.20    1.00
   0  18  -3   18.50    1.90
   0  18  -3   13.90    1.40
   0 -18   3   12.20    2.00
   0 -18   3   10.20    1.50
   0  18  -4   16.40    1.70
   0 -18   4   12.10    1.80
   0 -18   4    9.50    1.60
   0 -18   5   10.20    1.50
   0 -18   5   11.40    1.20
   0  19   4   -0.30    0.90
   0  19   4    0.30    0.30
   0  19   3    8.20    1.50
   0  19   3   11.00    1.20
   0  19   2    6.80    1.30
   0  19   2    4.60    0.70
   0 -19  -2    2.60    0.80
   0  19   1   -0.30    0.70
   0  19   1    0.30    0.50
   0 -19  -1   -0.20    0.50
   0  19   0    0.10    0.50
   0  19   0    0.50    0.70
   0 -19   0    0.00    0.60
   0  19  -1    0.50    0.60
   0  19  -1    0.00    0.50
   0 -19   1   -0.20    0.60
   0 -19   1    0.40    0.40
   0  19  -2    6.40    0.90
   0  19  -2    6.50    1.00
   0 -19   2    4.10    0.80
   0 -19   2    6.20    1.30
   0 -19   3    7.30    1.30
   0 -19   3    8.40    1.10
   0 -19   4    0.20    0.30
   0 -19   4    0.10    0.50
   0  20   2    0.00    0.30
   0 -20  -2    0.20    0.60
   0  20   1    2.90    0.80
   0  20   1    3.10    0.50
   0 -20  -1    1.80    0.60
   0  20   0    7.30    0.90
   0  20   0    5.10    1.10
   0 -20   0    4.10    1.20
   0  20  -1    4.60    0.70
   0  20  -1    2.80    0.90
   0 -20   1    3.60    1.00
   0 -20   2    0.30    0.60
  -1 -20   2    0.20    0.80
  -1 -20   1    4.60    1.10
   1  20  -1    7.20    1.00
  -1 -20   0    7.90    1.50
   1  20   0   11.50    1.80
  -1 -20  -1    0.50    0.50
  -1 -19   4    1.60    0.70
  -1 -19   4    2.30    0.50
  -1 -19   3    0.50    0.60
  -1 -19   3   -0.10    0.30
  -1 -19   2    0.20    0.60
  -1 -19   2    0.40    0.40
   1  19  -2    0.10    0.40
  -1 -19   1    0.00    0.60
  -1 -19   1    0.10    0.40
   1  19  -1    0.00    0.50
   1  19  -1   -0.40    0.50
  -1 -19   0   10.20    1.70
   1  19   0   10.10    1.60
   1  19   0   14.30    1.40
  -1 -19  -1    0.10    0.50
   1  19   1    0.10    0.40
   1  19   1    0.10    0.70
  -1 -19  -2    1.30    0.70
   1  19   2    1.10    0.80
   1  19   2    1.30    0.60
   1  19   3    0.60    0.30
   1  19   3    0.10    0.70
  -1 -18   5    6.70    1.10
  -1 -18   5    6.00    0.90
  -1 -18   4    3.10    0.90
  -1 -18   4    1.60    0.50
  -1 -18   3    2.30    0.70
  -1 -18   3    3.00    1.40
   1  18  -3    5.20    0.90
   1  18  -3    4.00    0.80
  -1 -18   2    1.80    0.70
  -1 -18   2    2.90    1.00
   1  18  -2    4.20    1.20
   1  18  -2    4.50    0.90
  -1 -18   1    7.00    1.10
  -1 -18   1    7.30    1.60
   1  18  -1   11.10    1.30
   1  18  -1    7.80    1.40
  -1 -18   0    0.40    0.70
  -1 -18   0    0.50    0.50
   1  18   0    0.60    0.60
   1  18   0    0.60    0.80
  -1 -18  -1   30.40    3.80
   1  18   1   37.80    3.80
   1  18   1   40.90    3.30
  -1 -18  -2   -0.30    0.40
   1  18   2    0.90    0.50
   1  18   3    0.70    0.40
   1  18   3    1.00    1.00
   1  18   4    3.50    1.20
   1  18   4    3.40    0.60
   1  18   5    1.50    0.80
   1  18   5    0.70    0.30
  -1 -17   7    0.10    0.30
  -1 -17   6    2.40    0.50
  -1 -17   5   13.30    1.50
  -1 -17   4    0.50    0.40
  -1 -17   4    0.10    0.70
  -1 -17   3   15.30    2.40
  -1 -17   3   16.00    1.90
   1  17  -3   21.70    2.10
   1  17  -3   19.40    1.90
  -1 -17   2    0.40    0.50
  -1 -17   2    0.00    0.70
   1  17  -2   -0.30    0.50
   1  17  -2    0.10    0.50
  -1 -17   1   16.50    2.70
  -1 -17   1   18.90    2.10
   1  17  -1   19.90    2.30
   1  17  -1   18.50   29.30
   1  17  -1   22.30    2.10
  -1 -17   0    5.20    1.40
  -1 -17   0    8.20    1.20
   1  17   0    7.40    1.50
   1  17   0    7.30    1.10
   1  17   0    3.80   24.10
  -1 -17  -1   11.00    1.50
  -1 -17  -1    9.60    1.90
   1  17   1    7.90    1.70
   1  17   1    7.00   19.30
   1  17   1   12.50    1.50
   1  17   2   15.10   17.40
  -1 -17  -3    2.20    0.80
   1  17   3    4.30    0.70
   1  17   3    4.60    1.40
   1  17   4   11.40    2.10
   1  17   4   11.60    1.30
   1  17   5    0.40    0.30
   1  17   5   -0.30    0.80
   1  17   6    3.30    0.90
   1  17   6    2.30    0.60
  -1 -16   7    0.20    0.20
  -1 -16   6    3.30    0.60
  -1 -16   6    6.90    1.20
  -1 -16   5    1.20    0.50
  -1 -16   5    0.90    0.80
  -1 -16   4    3.90    1.30
  -1 -16   4    1.70    0.70
   1  16  -4    4.70    0.90
  -1 -16   3   25.70    3.00
  -1 -16   3   19.40    2.40
   1  16  -3   24.50    2.30
  -1 -16   2    2.60    0.80
  -1 -16   2    1.80    1.10
  -1 -16   2    1.40    0.80
   1  16  -2    1.20    0.70
  -1 -16   1    9.20    1.90
  -1 -16   1   10.90    1.50
  -1 -16   1    6.30    1.50
   1  16  -1    8.00    1.40
   1  16  -1    9.50    1.30
  -1 -16   0    6.70    1.20
  -1 -16   0    6.70    1.70
   1  16   0    4.30    0.90
   1  16   0   -1.70   17.10
   1  16   0    3.60    1.20
  -1 -16  -1   62.49    5.30
  -1 -16  -1   48.20    5.70
   1  16   1   59.99    5.10
   1  16   1   62.09    5.80
  -1 -16  -2   11.20    2.10
   1  16   2   15.20   13.40
   1  16   2   16.20    1.50
   1  16   2    9.60    2.10
  -1 -16  -3    1.80    0.80
   1  16   3    3.20    1.30
   1  16   3    2.00    0.60
   1  16   4    0.00    0.90
   1  16   4    0.20    0.40
   1  16   5    9.70    1.50
   1  16   5   12.00    2.10
   1  16   6    3.70    0.60
   1  16   6    5.10    1.40
   1  16   7    0.20    0.30
  -1 -15   8    4.00    0.60
  -1 -15   7    2.30    0.50
  -1 -15   6    6.80    1.00
  -1 -15   6   12.00    1.70
  -1 -15   5   28.20    3.40
  -1 -15   4    0.20    0.40
  -1 -15   4    0.50    0.80
  -1 -15   4    0.50    0.90
   1  15  -4    0.30    0.40
  -1 -15   3    1.10    0.90
  -1 -15   3    0.80    0.60
  -1 -15   3    1.50    0.70
   1  15  -3    1.00    0.50
  -1 -15   2    1.70    0.70
  -1 -15   2    1.00    0.70
  -1 -15   1   69.49    6.90
  -1 -15   1   55.59    6.40
  -1 -15   1   75.29    6.30
   1  15  -1   75.49    6.40
  -1 -15   0    6.80    1.50
  -1 -15   0   11.00    2.20
  -1 -15   0   10.20    1.50
   1  15   0    8.60    1.50
   1  15   0   11.10    1.90
   1  15   1    5.20   13.10
  -1 -15  -2    7.80    1.70
  -1 -15  -2    6.90    1.10
   1  15   2    6.20    1.60
   1  15   2    6.00    1.00
   1  15   2   11.70   11.50
   1  15   3    0.20    0.40
   1  15   3    2.80   10.70
   1  15   3    0.20    0.90
   1  15   4    7.40    1.80
   1  15   4    9.70    1.20
   1  15   5    0.80    1.10
   1  15   5    0.10    0.30
   1  15   6    1.70    0.70
   1  15   6    1.90    1.10
   1  15   7   18.90    1.80
   1  15   8    0.00    0.20
  -1 -14   7    1.70    0.50
  -1 -14   6    4.30    1.30
  -1 -14   5    8.10    1.20
  -1 -14   5    6.70    1.20
   1  14  -5   15.70    4.10
  -1 -14   4   50.29    5.20
  -1 -14   4   64.39    5.20
  -1 -14   3   10.00    1.70
  -1 -14   3   13.40    2.30
  -1 -14   3    8.20    1.40
   1  14  -3   10.20    1.40
  -1 -14   2    2.30    1.10
  -1 -14   2    3.60    0.90
  -1 -14   2    2.30    0.90
   1  14  -2    2.50    0.80
  -1 -14   1    4.90    1.30
  -1 -14   1    3.20    1.30
  -1 -14   1    5.30    1.10
   1  14  -1    3.10    1.00
  -1 -14   0   63.79    6.70
  -1 -14   0   77.69    6.50
  -1 -14   0   64.49    6.90
   1  14   0   74.69    6.70
   1  14   0   77.69    6.30
  -1 -14  -1    0.30    0.50
  -1 -14  -1    0.10    0.70
   1  14   1    0.00    0.90
   1  14   1    0.70    0.50
  -1 -14  -2   21.90    2.20
  -1 -14  -2   14.80    2.50
   1  14   2   20.50   10.80
   1  14   2   20.40    3.10
   1  14   2   21.20    2.10
   1  14   3    9.00    9.60
   1  14   3    4.10    1.60
   1  14   3    3.60    1.00
   1  14   4   33.30    3.80
   1  14   4   27.30    2.70
   1  14   5   15.00    1.60
   1  14   5   14.20    2.70
   1  14   6    4.10    0.70
   1  14   6    4.40    1.60
   1  14   7    6.00    1.00
   1  14   8    4.10    0.60
  -1 -13  10    4.40    1.40
  -1 -13   8    2.60    0.50
  -1 -13   7    3.20    0.70
  -1 -13   7   14.30   39.10
   1  13  -7    4.40    3.80
  -1 -13   6   52.79    4.90
  -1 -13   6   56.19    4.80
  -1 -13   6   34.30   39.30
  -1 -13   5   27.50    2.50
  -1 -13   5   23.10    2.50
  -1 -13   4    2.50    1.30
  -1 -13   4    1.20    0.60
  -1 -13   4    1.70    0.70
  -1 -13   4    2.10    1.10
   1  13  -4    3.10    2.10
   1  13  -4    2.60    0.60
  -1 -13   3    7.30    1.40
  -1 -13   3   14.80    2.60
  -1 -13   3    9.30    1.50
  -1 -13   3   10.70    2.00
   1  13  -3   10.20    2.80
   1  13  -3   12.90    1.60
  -1 -13   2  130.39   11.70
  -1 -13   2  137.79   12.20
  -1 -13   2  131.19   11.40
   1  13  -2  124.49   11.10
  -1 -13   1    9.80    2.00
  -1 -13   1   10.70    2.30
  -1 -13   1   11.80    2.40
   1  13  -1    9.40    1.70
  -1 -13   0    2.00    1.10
  -1 -13   0    2.00    0.90
   1  13   0    2.10    1.00
  -1 -13  -1    1.20    0.80
  -1 -13  -1    1.20    0.90
   1  13   1    0.60    0.50
   1  13   1    0.90    0.90
  -1 -13  -2  190.38   16.20
   1  13   2  189.18   16.70
   1  13   2  182.58   23.70
   1  13   2  204.38   16.00
   1  13   3  152.38   19.10
   1  13   3  132.69   11.10
   1  13   3  128.49   12.00
   1  13   4   18.10   10.20
   1  13   4    7.80    2.00
   1  13   4    9.80    1.20
   1  13   5   16.50    2.90
   1  13   5   19.00    1.90
  -1 -13  -6   36.30    4.20
   1  13   6   33.30    3.10
  -1 -13  -7    5.40    1.80
   1  13   7    3.30    0.60
   1  13   8    0.60    0.30
   1  13   9    5.10    0.60
  -1 -12  10    1.10    1.20
  -1 -12   8   47.40   51.39
  -1 -12   7   43.30   32.70
   1  12  -7   27.60    6.10
  -1 -12   6  135.69   37.80
  -1 -12   6   61.69    5.50
  -1 -12   6   64.69    5.60
  -1 -12   5   32.90   34.20
  -1 -12   5   28.90    2.80
  -1 -12   4   78.39    7.30
   1  12  -4   75.39    6.50
  -1 -12   3   51.49    5.00
  -1 -12   3   47.40    4.60
  -1 -12   3   33.80    4.00
  -1 -12   3   36.20    3.90
   1  12  -3   46.10    3.90
   1  12  -3   47.30    5.70
  -1 -12   2    1.40    0.70
  -1 -12   2    0.50    0.60
  -1 -12   2    0.90    1.00
  -1 -12   2    1.10    1.00
   1  12  -2    1.10    1.30
   1  12  -2    0.30    0.50
  -1 -12   1    7.20    1.20
  -1 -12   1    7.60    1.50
  -1 -12   1    7.60    1.90
   1  12  -1    7.70    1.50
  -1 -12   0   34.80    3.20
  -1 -12   0   30.20    3.40
  -1 -12   0   28.10    3.60
  -1 -12   0   32.60    3.90
   1  12   0   32.50    3.50
  -1 -12  -1   81.19    8.40
  -1 -12  -1   99.39    8.00
  -1 -12  -1   91.19    8.30
   1  12   1   95.69    8.40
   1  12   1   97.89    8.50
  -1 -12  -2   93.29    8.30
   1  12   2  101.39    8.20
   1  12   2   93.09    8.90
   1  12   2  108.29   15.60
  -1 -12  -3  153.58   13.20
   1  12   3  161.88   13.10
   1  12   3  181.18   20.00
   1  12   3  151.58   13.90
   1  12   4    7.90    7.90
  -1 -12  -5   22.70    3.50
   1  12   5   23.40    2.20
   1  12   5   19.20    3.20
  -1 -12  -6   35.70    4.40
   1  12   6   35.70    3.30
  -1 -12  -7   61.29    6.10
   1  12   7   54.79    4.90
   1  12   8    3.00    0.60
   1  12   9    2.00    0.40
  -1 -11  10    4.50    1.90
  -1 -11   8    3.70   28.90
   1  11  -8    2.60    2.70
  -1 -11   7   40.00    3.80
  -1 -11   7   46.50   28.70
   1  11  -7   51.09    7.80
  -1 -11   6   29.30    3.50
  -1 -11   6   51.29   26.40
   1  11  -6   23.00    5.30
  -1 -11   5   95.89   31.90
  -1 -11   5   61.39    5.30
  -1 -11   5   58.69    5.30
  -1 -11   4   23.70    2.70
  -1 -11   4   33.40    3.70
  -1 -11   4   35.40   26.90
  -1 -11   4   33.80    3.50
  -1 -11   4   26.90    2.80
   1  11  -4   38.30    5.10
  -1 -11   3    7.20    1.60
  -1 -11   3    3.60    0.90
  -1 -11   3    6.90    1.70
  -1 -11   3    5.40    1.10
   1  11  -3    7.30    1.10
   1  11  -3    7.40    2.40
  -1 -11   2   28.20    3.40
  -1 -11   2   25.70    2.60
  -1 -11   2   28.40    3.20
  -1 -11   2   23.90    2.80
   1  11  -2   26.50    2.70
   1  11  -2   26.30    3.60
  -1 -11   1  244.48   20.70
  -1 -11   1  220.28   20.30
  -1 -11   1  250.77   19.90
  -1 -11   1  232.78   20.10
   1  11  -1  254.97   20.70
   1  11  -1  238.98   20.00
  -1 -11   0    3.80    1.30
  -1 -11   0    3.80    1.30
  -1 -11   0    4.90    1.00
  -1 -11   0    4.50    1.40
   1  11   0    2.90    1.10
  -1 -11  -1  217.98   20.60
  -1 -11  -1  247.88   20.00
  -1 -11  -1  243.48   20.40
   1  11   1  264.97   20.50
  -1 -11  -2   82.39    7.70
  -1 -11  -2   87.09    7.40
   1  11   2   80.69   13.70
   1  11   2   93.39    8.10
   1  11   2   83.99    7.30
  -1 -11  -3   16.20    1.90
   1  11   3   17.80    1.80
   1  11   3   12.70    6.60
   1  11   4    2.90    0.70
   1  11   4    2.30    1.40
   1  11   4    6.50    1.80
   1  11   4   -3.10    6.20
  -1 -11  -5  221.98   19.30
   1  11   5  205.78   19.00
   1  11   5  229.48   18.10
  -1 -11  -6   18.10    3.40
   1  11   6   11.10    1.60
   1  11   6   19.40    3.00
  -1 -11  -7   82.89    7.80
   1  11   7   72.69    6.50
  -1 -11  -8    7.50    2.00
   1  11   8   10.70    2.10
   1  11   8    7.30    1.00
  -1 -11  -9    4.30    1.50
   1  11   9    3.40    0.60
   1  11  10    2.30    0.40
  -1 -10  10    7.30    2.50
  -1 -10   9   58.29   28.60
   1  10  -9   45.00    8.00
  -1 -10   8    5.30   23.90
  -1 -10   8    3.60    0.80
   1  10  -8   10.20    3.80
  -1 -10   7    0.60    0.40
  -1 -10   7    0.10   22.70
   1  10  -7   -0.10    2.10
  -1 -10   6    3.00    1.20
  -1 -10   6   17.10   20.30
  -1 -10   6    2.30    0.60
   1  10  -6    0.90    2.00
  -1 -10   5    0.90    0.40
  -1 -10   5   16.30   20.70
  -1 -10   5    2.30    1.10
  -1 -10   5    1.50    1.00
   1  10  -5    1.40    2.10
  -1 -10   4  124.19   10.20
  -1 -10   4  136.69   30.60
  -1 -10   4   97.79    9.60
  -1 -10   4  123.69   10.50
   1  10  -4  113.99   11.40
   1  10  -4  116.49    9.50
  -1 -10   3  112.59   29.70
  -1 -10   3   91.29    8.60
  -1 -10   3  100.79    9.00
  -1 -10   3  109.09    9.30
   1  10  -3  101.29    8.50
   1  10  -3  102.59   10.00
  -1 -10   2    5.80    1.50
  -1 -10   2    5.80    1.10
  -1 -10   2    5.10    1.30
  -1 -10   2    7.60    1.10
   1  10  -2    6.40    1.80
   1  10  -2    6.60    1.10
  -1 -10   1  147.59   11.90
  -1 -10   1  129.19   12.20
  -1 -10   1  143.89   12.10
  -1 -10   1  147.69   12.60
   1  10  -1  141.09   12.60
   1  10  -1  142.29   12.00
  -1 -10   0    1.20    0.90
  -1 -10   0    2.60    0.70
  -1 -10   0    1.00    1.40
  -1 -10   0    2.50    0.80
   1  10   0    2.00    0.90
   1  10   0    4.60    3.40
  -1 -10  -1  194.78   18.20
  -1 -10  -1  215.28   18.10
  -1 -10  -1  232.58   17.90
  -1 -10  -1  207.98   18.40
   1  10   1  230.98   18.30
  -1 -10  -2   38.50    3.40
  -1 -10  -2   36.90    3.70
   1  10   2   36.10    3.30
   1  10   2   33.60    3.90
  -1 -10  -3    3.80    0.90
   1  10   3    4.50    4.80
   1  10   3    3.60    0.70
   1  10   3    6.30    1.50
   1  10   3    3.70    1.40
  -1 -10  -4   55.89    6.00
   1  10   4   60.39    5.00
   1  10   4   73.09   10.60
   1  10   4   49.10    5.70
  -1 -10  -5  100.49   10.10
   1  10   5  110.79    9.00
  -1 -10  -6    4.60    1.90
   1  10   6    6.10    2.00
   1  10   6    4.00    0.80
  -1 -10  -7    5.90    2.00
   1  10   7    4.80    0.80
   1  10   7    7.80    2.00
  -1 -10  -8   -0.20    1.10
   1  10   8    0.00    0.30
  -1 -10  -9    6.20    1.80
   1  10   9    7.90    1.60
   1  10   9    3.50    0.60
   1  10  10    0.60    0.30
   1  10  10    0.50    0.70
  -1  -9  10    3.80    2.20
  -1  -9   9   29.30   23.00
   1   9  -9   22.20    5.30
  -1  -9   8    5.00    0.90
  -1  -9   8    5.80   21.20
   1   9  -8    1.60    2.30
  -1  -9   7    6.70   19.60
  -1  -9   7   16.60    1.70
   1   9  -7   14.00    4.10
  -1  -9   6   41.30    3.80
  -1  -9   6   52.19    4.70
  -1  -9   6   23.30   18.20
   1   9  -6   36.30    6.40
  -1  -9   5  167.28   30.90
  -1  -9   5  181.78   15.50
  -1  -9   5  165.58   14.60
  -1  -9   5  182.18   15.30
   1   9  -5  206.58   21.10
  -1  -9   4    4.30   14.60
  -1  -9   4    2.10    0.90
  -1  -9   4    0.80    0.80
   1   9  -4    0.90    1.40
   1   9  -4    3.00    0.60
  -1  -9   3   78.99    7.20
  -1  -9   3   82.79    6.90
  -1  -9   3   93.09   23.50
  -1  -9   3   68.99    6.80
  -1  -9   3   86.29    7.50
   1   9  -3   82.49    6.80
   1   9  -3   85.89    8.20
  -1  -9   2   81.19    7.50
  -1  -9   2   96.49    8.10
  -1  -9   2   87.39    7.90
  -1  -9   2   95.89    7.70
  -1  -9   2   66.89   26.00
   1   9  -2   82.19    8.30
   1   9  -2   87.99    7.50
  -1  -9   1  239.98   18.20
  -1  -9   1  216.18   17.90
  -1  -9   1  218.88   18.50
   1   9  -1  194.38   18.40
   1   9  -1  220.18   18.10
  -1  -9   0   60.69    5.20
  -1  -9   0   51.29    5.40
  -1  -9   0   55.29    4.90
   1   9   0   61.89    5.30
   1   9   0   57.09    5.40
  -1  -9  -1  350.16   27.10
  -1  -9  -1  318.87   27.30
  -1  -9  -1  314.17   26.80
   1   9   1  331.57   27.20
  -1  -9  -2  454.75   39.00
  -1  -9  -2  472.95   38.90
   1   9   2  457.75   39.40
   1   9   2  519.75   39.00
  -1  -9  -3    7.90    1.20
   1   9   3    9.90    1.80
   1   9   3    7.30    1.80
   1   9   3    6.30    1.80
   1   9   3    9.00    4.40
   1   9   3    9.10    1.20
  -1  -9  -4   -0.10    1.10
   1   9   4   -1.20    4.30
   1   9   4   -0.50    1.20
   1   9   4    0.30    1.50
   1   9   4    0.20    1.00
   1   9   4    2.20    0.60
  -1  -9  -5   61.89    6.90
   1   9   5   59.39    7.50
   1   9   5   83.09    7.20
   1   9   5   69.39    5.80
  -1  -9  -6    1.90    1.50
   1   9   6    2.90    1.90
   1   9   6    2.10    0.60
   1   9   6    3.10    2.40
  -1  -9  -7   28.50    4.40
   1   9   7   27.30    4.80
   1   9   7   33.80    4.50
   1   9   7   29.50    2.80
  -1  -9  -8    4.90    2.00
   1   9   8    3.60    1.70
   1   9   8    4.70    0.80
  -1  -9  -9    2.70    1.50
   1   9   9    2.30    0.50
   1   9   9    4.10    1.50
  -1  -9 -10    3.20    1.20
   1   9  10    3.00    0.50
  -1  -8  10    0.40    1.70
  -1  -8   9    0.70   20.40
   1   8  -9    6.90    3.30
  -1  -8   8   59.49    5.30
  -1  -8   8   56.39   23.90
   1   8  -8   61.69    8.40
  -1  -8   7   78.89   24.20
  -1  -8   7   64.49    5.50
   1   8  -7   60.19    8.20
  -1  -8   6    0.00   14.10
  -1  -8   6    5.90    0.90
   1   8  -6    4.50    2.40
  -1  -8   5    4.20   12.40
  -1  -8   5   19.20    2.40
  -1  -8   5   19.60    2.50
   1   8  -5   14.30    3.40
  -1  -8   4  139.99   12.20
  -1  -8   4  142.39   12.10
  -1  -8   4  140.89   11.50
  -1  -8   4  126.69   24.80
   1   8  -4  132.19   13.00
  -1  -8   3    0.80    0.60
  -1  -8   3    0.40    0.60
  -1  -8   3   -3.30   12.40
  -1  -8   3    1.10    0.40
   1   8  -3   -0.10    0.90
  -1  -8   2   93.99    8.10
  -1  -8   2   93.69    8.50
  -1  -8   2  138.79   24.40
  -1  -8   2  106.09    8.20
   1   8  -2   87.69    8.80
  -1  -8   1  143.29   11.60
  -1  -8   1  146.49   12.10
   1   8  -1  126.89   12.50
  -1  -8   0    2.60    0.70
  -1  -8   0    3.30    0.70
  -1  -8   0    3.70    0.90
   1   8   0    3.80    1.00
   1   8   1  508.25   41.50
  -1  -8  -3   44.50    4.30
  -1  -8  -3   49.00    4.10
   1   8   3   43.90    4.80
   1   8   3   45.20    7.50
   1   8   3   40.30    4.70
  -1  -8  -4   15.70    2.70
   1   8   4   16.70    3.20
   1   8   4   15.30    1.60
   1   8   4   17.90    5.20
  -1  -8  -5   33.70    4.40
   1   8   5   -0.10   10.40
   1   8   5   22.10    3.60
   1   8   5   24.90    4.20
   1   8   5   28.40    2.60
   1   8   5   40.10    8.90
  -1  -8  -6   33.70    4.40
   1   8   6   35.20    5.50
   1   8   6   34.90    6.60
   1   8   6   32.80    3.00
  -1  -8  -7   43.70    5.50
   1   8   7   45.40    4.10
   1   8   7   47.80    5.60
   1   8   7   60.19    9.00
  -1  -8  -8    8.30    2.30
   1   8   8   11.90    3.40
   1   8   8    6.50    1.00
   1   8   8    8.30    2.30
  -1  -8  -9    0.00    1.10
   1   8   9    0.50    1.40
   1   8   9   -0.30    0.30
  -1  -8 -10    4.80    1.90
   1   8  10    3.80    1.30
   1   8  10    2.90    0.70
   1   8  11    3.50    0.50
   1   8  11    4.50    0.90
  -1  -7  10   83.79   10.00
  -1  -7   9    0.40    0.50
   1   7  -9    1.40    2.20
  -1  -7   8   14.80   16.90
  -1  -7   8   22.60    2.30
   1   7  -8   22.90    5.20
  -1  -7   7    3.10    0.60
  -1  -7   7    2.60   13.40
   1   7  -7    1.00    2.20
  -1  -7   6  211.48   29.80
  -1  -7   6  224.28   17.40
   1   7  -6  192.38   19.40
  -1  -7   5  142.29   11.90
  -1  -7   5  138.09   11.10
  -1  -7   5  127.79   22.50
  -1  -7   5  135.19   11.70
   1   7  -5  118.49   12.60
  -1  -7   4  259.27   20.90
  -1  -7   4  257.77   31.20
   1   7  -4  233.78   21.60
  -1  -7   3    2.60    0.50
  -1  -7   3    1.90    0.70
  -1  -7   3    2.80    9.70
   1   7  -3    2.30    1.20
  -1  -7   2  231.78   18.60
  -1  -7   2  238.48   29.10
   1   7  -2  208.38   18.80
  -1  -7   1  201.18   27.20
  -1  -7   1  188.28   15.70
   1   7  -1  193.08   16.20
  -1  -7   0  123.79    9.30
  -1  -7   0  102.79    9.20
  -1  -7   0  111.29    9.40
   1   7   0  105.59    9.10
   1   7   0  104.49    9.40
  -1  -7  -1  207.48   18.60
  -1  -7  -1  256.27   18.80
   1   7   1  212.68   18.80
   1   7   1  235.68   18.80
  -1  -7  -3   11.70    1.80
   1   7   3   13.10    3.90
   1   7   3   16.00    2.10
   1   7   3    9.30    2.00
  -1  -7  -4  239.58   24.20
   1   7   4  274.47   22.20
   1   7   4  258.77   23.10
   1   7   4  311.57   25.40
   1   7   4  273.87   22.90
  -1  -7  -5    7.60    2.00
   1   7   5    7.00    6.20
   1   7   5   10.80    9.80
   1   7   5   10.00    1.10
   1   7   5    3.90    1.80
  -1  -7  -6   56.79    6.50
   1   7   6   56.59    7.50
   1   7   6   61.29    6.60
   1   7   6   65.09    5.30
  -1  -7  -7    5.20    2.00
   1   7   7    8.90    1.10
   1   7   7    6.00    2.30
   1   7   7    6.70    2.90
  -1  -7  -8   77.99    9.90
   1   7   8   93.89    8.50
   1   7   8   75.69    9.00
  -1  -7  -9    0.40    1.20
   1   7   9    1.00    1.50
   1   7   9    0.90    0.40
  -1  -7 -10    0.60    1.20
   1   7  10    0.50    0.30
   1   7  10    0.80    1.20
   1   7  11    2.00    0.90
   1   7  11    1.70    0.40
  -1  -6  10    7.90    3.30
   1   6 -10    4.70    2.70
  -1  -6   9   13.90    1.80
  -1  -6   9   11.50    1.50
  -1  -6   9    6.80   16.30
   1   6  -9    8.60    4.90
  -1  -6   8  206.68   30.50
  -1  -6   8  158.68   13.40
   1   6  -8  157.08   16.20
  -1  -6   7    1.40    0.60
  -1  -6   7    2.70    0.60
   1   6  -7    1.90    2.00
  -1  -6   6  120.09    8.90
  -1  -6   6   92.89   18.90
  -1  -6   6  104.09    9.00
   1   6  -6   91.29   10.60
  -1  -6   5   94.29   18.80
  -1  -6   5  114.49   10.00
  -1  -6   5  122.39    9.40
   1   6  -5  101.19   10.80
  -1  -6   4  425.36   39.00
   1   6  -4  341.57   30.70
  -1  -6   3    3.30    0.80
  -1  -6   3    3.80    0.60
  -1  -6   3    3.40    7.90
   1   6  -3    1.90    1.00
  -1  -6   2   73.99    6.50
  -1  -6   2   73.09   15.70
  -1  -6   2   83.29    6.30
   1   6  -2   63.79    6.80
  -1  -6   1  250.57   28.90
  -1  -6   1  263.27   20.80
   1   6  -1  239.48   20.90
  -1  -6   0  766.42   68.69
  -1  -6  -1    9.80    1.30
  -1  -6  -1    8.70    1.10
   1   6   1   11.00    1.20
   1   6   1    9.30    1.30
   1   6   2  738.33   62.19
  -1  -6  -3   39.10    3.40
  -1  -6  -3   37.10    3.50
   1   6   3   43.30    5.80
   1   6   3   32.30    3.70
   1   6   3   35.60    3.90
  -1  -6  -4  186.98   17.20
   1   6   4  203.68   17.40
   1   6   4  211.38   16.50
   1   6   4  200.08   17.10
  -1  -6  -5   46.90    5.00
   1   6   5   54.39    9.60
   1   6   5   41.30    5.10
   1   6   5   45.30    3.90
   1   6   5   42.90    4.90
   1   6   6   92.39    8.60
   1   6   6   82.49    8.90
  -1  -6  -7   36.10    4.70
   1   6   7   34.90    3.10
   1   6   7   30.20    5.10
  -1  -6  -8   76.49    8.00
   1   6   8   78.39    7.60
   1   6   8   70.89    6.20
   1   6   8   68.29    8.10
  -1  -6  -9    2.60    1.70
   1   6   9    2.40    1.90
   1   6   9    2.70    0.60
   1   6   9    1.90    1.60
  -1  -6 -10    0.20    1.10
   1   6  10   -0.20    0.20
   1   6  10    0.10    1.10
   1   6  11    2.50    1.10
   1   6  11    2.60    0.50
  -1  -5  10   36.00    3.40
   1   5 -10   49.70    7.30
  -1  -5   9   50.09   17.40
  -1  -5   9   42.10    4.00
  -1  -5   9   51.29    4.50
   1   5  -9   42.20    7.10
  -1  -5   8   19.80    1.90
  -1  -5   8   19.50    2.10
  -1  -5   8   20.30   13.00
   1   5  -8   10.40    3.50
  -1  -5   7    1.60    0.60
  -1  -5   7    1.20    0.40
  -1  -5   7   -3.00    9.20
   1   5  -7    1.10    1.60
  -1  -5   6  407.76   39.70
   1   5  -6  356.56   31.80
  -1  -5   5  381.16   35.40
   1   5  -5  313.57   28.30
  -1  -5   4   20.50    1.70
  -1  -5   4    8.70    7.30
  -1  -5   4   17.50    2.00
   1   5  -4   16.80    2.80
   1   5  -3  334.87   28.00
  -1  -5   2  694.83   62.39
  -1  -5   1   52.89   11.60
  -1  -5   1   63.99    5.20
  -1  -5   1   58.89    5.40
   1   5  -1   63.19    5.10
  -1  -5   0   86.19    7.20
  -1  -5   0   87.09   14.30
  -1  -5   0   86.09    7.10
   1   5   0   79.89    7.20
  -1  -5  -2   82.09    6.50
   1   5   2   70.79    6.70
   1   5   2   72.59    8.40
  -1  -5  -3  121.39   10.10
   1   5   3  107.09   10.40
   1   5   3  135.19   12.00
   1   5   4    2.70    1.20
   1   5   4    5.70    3.70
   1   5   4    5.50    1.50
   1   5   4   11.40    9.30
  -1  -5  -5    9.40    2.00
   1   5   5    4.40    7.30
   1   5   5    3.50    1.50
   1   5   5    3.20    1.50
   1   5   5    4.20    0.70
  -1  -5  -6  263.07   22.90
   1   5   6  274.87   21.70
   1   5   6  261.87   23.00
   1   5   6  257.87   22.70
  -1  -5  -7   88.59    8.40
   1   5   7   78.39    6.60
   1   5   7   72.19    8.20
   1   5   7   71.29    7.80
  -1  -5  -8    8.80    2.60
   1   5   8    3.70    2.00
   1   5   8    4.00    0.70
   1   5   8    4.80    1.90
  -1  -5  -9    0.80    1.40
   1   5   9    0.30    1.70
   1   5   9    0.30    0.30
   1   5   9   -0.20    1.40
  -1  -5 -10    1.30    1.30
   1   5  10    0.40    0.30
   1   5  10   -1.00    1.10
   1   5  11    3.60    1.10
   1   5  11    4.10    0.60
  -1  -4  11    2.10    0.50
  -1  -4  10    2.10    0.60
   1   4 -10    3.00    3.50
  -1  -4   9  127.59   10.40
  -1  -4   9  109.09    9.40
   1   4  -9  102.29   11.90
  -1  -4   8   82.49    6.60
  -1  -4   8   91.59   17.40
   1   4  -8   66.39    8.60
  -1  -4   7   17.70    9.90
  -1  -4   7   33.90    2.90
   1   4  -7   30.50    4.90
  -1  -4   6   35.10    2.70
  -1  -4   6   17.20    8.70
  -1  -4   6   27.20    2.70
   1   4  -6   24.40    4.30
  -1  -4   5   95.19   14.30
   1   4  -5   87.79    8.50
  -1  -4   4  100.39   14.00
  -1  -4   4   96.99    7.90
   1   4  -4   82.29    8.40
  -1  -4   3  273.37   25.20
   1   4  -3  224.68   20.00
  -1  -4   2    1.40    0.40
  -1  -4   2    0.20    5.40
  -1  -4   2    1.30    0.30
  -1  -4   2    0.80    0.40
   1   4  -2    0.40    0.70
  -1  -4   1  282.97   29.30
  -1  -4   1  319.57   25.20
  -1  -4   0 1082.19   91.29
  -1  -4  -1 3656.73  298.37
  -1  -4  -2  135.59   10.70
   1   4   2  143.59   19.10
   1   4   2  120.19   10.90
   1   4   2  127.99   12.20
  -1  -4  -3   92.29    7.30
   1   4   3   91.09    7.70
   1   4   3   68.99   14.30
   1   4   3   72.99    7.50
   1   4   3   91.89    9.20
   1   4   4 1118.79   83.89
   1   4   4  933.91   80.99
   1   4   4  935.51   85.99
   1   4   5  207.28   17.00
   1   4   5  223.18   21.40
   1   4   5  184.48   16.80
   1   4   5  166.88   22.10
  -1  -4  -6  199.38   16.90
   1   4   6  196.08   15.50
   1   4   6  176.18   16.40
   1   4   6  181.18   16.60
  -1  -4  -7   91.29    8.60
   1   4   7   81.79    6.70
   1   4   7   69.89    7.70
   1   4   7   73.39    8.10
  -1  -4  -8   31.40    4.90
   1   4   8   30.90    4.40
   1   4   8   31.50    2.90
   1   4   8   36.50    7.50
  -1  -4  -9   30.10    4.50
   1   4   9   17.40    3.20
   1   4   9   24.10    2.20
   1   4   9   23.40    4.30
  -1  -4 -10    1.50    1.30
   1   4  10    0.90    1.30
   1   4  10    0.70    0.30
   1   4  11    2.60    0.50
   1   4  11    4.20    1.20
   1   4  12    0.50    0.20
   1   4  12    0.10    0.50
  -1  -3  11    5.50    0.80
  -1  -3  10    1.90    0.60
  -1  -3  10    2.20    1.00
  -1  -3   9  236.48   19.30
  -1  -3   9  240.18   18.70
   1   3  -9  200.18   20.80
  -1  -3   8    0.40    0.50
  -1  -3   8    0.00    0.50
  -1  -3   8   -3.40    8.10
   1   3  -8    0.10    1.50
  -1  -3   7   10.60    1.30
  -1  -3   7    8.40    1.10
  -1  -3   7   -1.10    7.20
   1   3  -7    6.40    2.20
  -1  -3   6   70.99   13.20
  -1  -3   6   87.39    7.00
   1   3  -6   79.39    8.10
  -1  -3   5  772.02   67.59
  -1  -3   4   35.00    8.30
  -1  -3   4   43.20    3.20
  -1  -3   4   36.80    3.20
  -1  -3   4   36.90    3.50
  -1  -3   3    8.50    1.00
  -1  -3   3    8.10    4.90
   1   3  -3    6.30    1.30
  -1  -3   2 1028.90   86.79
  -1  -3   1   26.50    6.40
  -1  -3   1   20.10    2.00
  -1  -3   1   25.90    1.90
   1   3  -1   19.50    2.20
  -1  -3   0   10.30    1.00
  -1  -3   0   10.70    1.10
  -1  -3   0    8.40    4.80
   1   3   0    7.50    1.00
   1   3   0    9.20    1.10
   1   3   2  408.06   34.60
   1   3   2  415.36   38.50
   1   3   3 1927.51  151.48
   1   3   3 1704.83  147.89
   1   3   4    7.00    4.40
   1   3   4    5.60    1.20
   1   3   4   -0.50    8.90
   1   3   4    5.60    1.40
  -1  -3  -5  169.48   15.80
   1   3   5  205.98   23.60
   1   3   5  190.38   15.60
   1   3   5  181.58   14.90
   1   3   5  177.78   20.10
  -1  -3  -6   25.30    3.80
   1   3   6   22.50    2.20
   1   3   6   19.00    7.60
   1   3   6   31.30    3.30
   1   3   6   21.00    3.30
  -1  -3  -7  241.48   20.30
   1   3   7  221.28   19.40
   1   3   7  219.68   19.80
   1   3   7  226.78   18.60
  -1  -3  -8   77.39    7.50
   1   3   8   58.19    6.70
   1   3   8   55.99    6.20
   1   3   8   57.69    5.10
  -1  -3  -9   43.50    5.30
   1   3   9   35.30    4.30
   1   3   9   34.10    5.20
   1   3   9   34.90    3.20
  -1  -3 -10    5.70    1.90
   1   3  10    3.70    0.60
   1   3  10    2.10    1.40
   1   3  11    8.40    1.00
   1   3  11   10.40    1.80
   1   3  12    0.70    0.70
   1   3  12    0.20    0.20
  -1  -2  12    1.60    0.40
  -1  -2  11    4.80    0.80
  -1  -2  10    3.70    0.70
  -1  -2  10    2.90    1.20
  -1  -2   9  118.59    9.30
  -1  -2   9  118.69   10.00
   1   2  -9   91.29   11.00
  -1  -2   8   78.39    6.50
  -1  -2   8   83.39   11.10
  -1  -2   8   66.19    6.30
   1   2  -8   59.69    8.70
  -1  -2   7  234.68   25.20
  -1  -2   7  266.97   20.00
   1   2  -7  220.58   21.20
  -1  -2   6   36.50    8.70
  -1  -2   6   50.09    4.20
  -1  -2   5   90.89    7.20
  -1  -2   5   67.39   11.10
  -1  -2   4  159.28   17.30
   1   2  -4  171.98   14.30
  -1  -2   3  509.05   44.40
  -1  -2   2  936.01   79.69
  -1  -2   1  133.69   13.00
   1   2  -1  122.29   10.40
  -1  -2   0  215.98   19.90
   1   2   2 1000.20   82.29
  -1  -2  -3  158.38   14.10
   1   2   3  162.98   16.70
   1   2   3  193.88   14.40
   1   2   4   25.90    2.80
   1   2   4   21.40    7.20
   1   2   4   34.40   13.40
   1   2   4   29.00    2.90
   1   2   5  320.67   34.50
   1   2   5  393.06   30.30
  -1  -2  -6   28.90    3.70
  -1  -2  -6   23.50    3.80
   1   2   6   25.10    2.80
   1   2   6   18.90   10.50
   1   2   6   19.60    2.10
   1   2   6   23.30    3.20
   1   2   6    8.70    7.50
  -1  -2  -7    7.60    2.40
   1   2   7    7.70    1.10
   1   2   7    9.00    1.90
   1   2   7    6.50    1.80
  -1  -2  -8    6.40    2.50
   1   2   8    2.90    1.80
   1   2   8    6.80    1.90
   1   2   8    4.40    0.80
  -1  -2  -9    0.30    1.70
   1   2   9    4.40    1.60
   1   2   9    4.60    1.90
  -1  -2 -10    5.00    1.80
   1   2  10    2.40    0.50
   1   2  11    0.40    0.90
   1   2  11    0.00    0.50
   1   2  12    0.40    0.60
   1   2  12   -0.20    0.20
  -1  -1  12    1.50    0.40
  -1  -1  11    0.20    0.30
  -1  -1  10   28.20    3.80
  -1  -1  10   37.30    3.10
  -1  -1   9   94.39    7.80
  -1  -1   9   78.99    8.40
   1   1  -9  116.59   10.40
  -1  -1   8   88.69    8.00
   1   1  -8   79.09    8.80
   1   1  -8  107.09    9.50
  -1  -1   7    3.70    0.80
  -1  -1   7    3.80    0.70
  -1  -1   7    3.00    4.40
   1   1  -7    1.90    1.10
   1   1  -7    3.60    2.60
  -1  -1   6  588.54   51.19
   1   1  -5  241.88   20.40
  -1  -1   4  106.39   12.40
   1   1  -4  125.79   10.30
  -1  -1   3  787.42   65.89
  -1  -1   2  439.56   37.40
  -1  -1   1    2.20    2.10
   1   1  -1    2.30    0.40
  -1  -1   0   12.80    1.00
   1   1   0    9.50    1.00
   1   1   0   11.30    1.00
   1   1   0   10.50    1.00
   1   1   1  292.57   24.90
   1   1   2  370.46   32.10
  -1  -1  -3  366.36   29.30
   1   1   3  353.36   32.50
   1   1   4  449.36   40.90
   1   1   5   39.30    3.40
   1   1   5   22.60    8.40
   1   1   5   31.50    3.40
  -1  -1  -6  256.77   23.40
   1   1   6  301.37   22.80
   1   1   6  257.77   22.10
  -1  -1  -7  140.29   13.80
  -1  -1  -7  166.98   14.70
   1   1   7  165.68   12.70
   1   1   7  119.19   17.00
   1   1   7  138.29   12.90
   1   1   7  122.99   19.10
  -1  -1  -8   32.90    5.30
  -1  -1  -8   33.30    5.60
   1   1   8   31.10    5.10
   1   1   8   28.70    2.70
   1   1   8   23.90    3.90
  -1  -1  -9    2.30    2.30
   1   1   9    4.90    0.90
   1   1   9    4.00    1.40
   1   1   9    2.40    1.50
  -1  -1 -10   13.50    2.70
   1   1  10    7.30    1.00
   1   1  11    1.00    1.00
   1   1  11    1.20    0.40
   1   1  12   12.80    1.60
   1   1  12   10.40    1.00
  -1   0  12    5.30    0.70
  -1   0  11    0.50    0.40
  -1   0  11   -0.50    1.00
  -1   0  10   28.10    2.50
  -1   0  10   23.00    3.60
  -1   0   9   -0.10    0.40
  -1   0   9    0.40    0.90
   1   0  -9    1.70    2.30
  -1   0   8  193.68   16.50
   1   0  -8  173.78   17.10
   1   0  -8  227.48   17.90
  -1   0   7    0.20    0.50
  -1   0   7    0.50    0.40
   1   0  -7    0.00    0.70
   1   0  -7    0.50    1.30
  -1   0   6   89.89   10.70
  -1   0   6  116.89    9.00
   1   0  -6  104.29    9.60
  -1   0   5   -1.20    2.70
  -1   0   5    1.10    0.40
   1   0  -5    0.30    0.50
  -1   0   4 1505.85  123.29
  -1   0   3    0.90    0.20
  -1   0   3    1.00    0.20
  -1   0   3   -1.10    1.90
   1   0  -3    0.30    0.40
  -1   0   2   50.39    5.70
   1   0  -2   61.69    4.60
   1   0  -2   52.99    4.70
   1   0   0 1508.75  122.69
   1   0   1    0.00    0.20
   1   0   1    0.80    2.40
   1   0   1    0.20    0.20
   1   0   2 1317.67  108.99
   1   0   3   -4.50    3.70
   1   0   3    0.50    0.40
   1   0   4 1567.24  131.29
  -1   0  -5    0.60    1.00
   1   0   5    0.90    0.50
   1   0   5   -0.70    6.20
  -1   0  -6  161.08   16.80
  -1   0  -6  211.28   17.80
   1   0   6  189.78   15.80
  -1   0  -7    0.30    1.80
  -1   0  -7    1.20    1.70
   1   0   7    1.10    0.90
   1   0   7  -11.60    7.70
   1   0   7    0.60    0.80
  -1   0  -8  246.48   23.10
  -1   0  -8  248.48   22.40
   1   0   8  242.48   21.20
   1   0   8  253.17   20.30
  -1   0  -9    0.80    1.90
   1   0   9    0.60    0.90
   1   0   9    0.10    0.40
   1   0   9   -1.00    0.80
  -1   0 -10   16.30    2.80
   1   0  10   12.10    1.30
   1   0  11   -0.20    0.30
   1   0  11   -0.30    0.80
   1   0  12    1.50    0.30
   1   0  12    1.00    0.70
  -1   1  12    0.90    1.30
  -1   1  12    1.10    0.40
  -1   1  11    0.00    1.10
  -1   1  11   -0.10    0.30
  -1   1  10   31.70    3.00
  -1   1  10   26.90    4.10
  -1   1  10   32.60    3.90
   1  -1 -10   52.49    6.70
  -1   1   9   88.89    6.90
  -1   1   9   69.29    7.70
  -1   1   8   86.79    7.90
   1  -1  -8   80.39   10.50
  -1   1   7    2.70    0.90
  -1   1   7    3.70    0.60
   1  -1  -7    1.80    1.50
   1  -1  -7    1.90    1.00
   1  -1  -5  356.36   29.40
  -1   1   4  169.48   13.00
  -1   1   4  147.39   12.90
  -1   1   1   -0.60    1.30
  -1   1   1    1.70    0.30
  -1   1   0   15.80    1.80
   1  -1   0   18.30    3.80
   1  -1   0   18.00    1.50
   1  -1   0   17.90    1.50
   1  -1   1  268.77   24.30
   1  -1   2  275.97   24.10
   1  -1   2  335.37   27.80
   1  -1   3  345.27   30.80
   1  -1   3  310.17   26.50
   1  -1   4  433.66   40.70
  -1   1  -5   38.60    4.90
   1  -1   5   20.90    9.20
   1  -1   5   37.70    3.40
  -1   1  -6  250.67   23.30
   1  -1   6  265.57   21.20
  -1   1  -7  148.19   14.80
  -1   1  -7  161.68   16.30
   1  -1   7  141.59   13.50
   1  -1   7  178.08   13.30
  -1   1  -8   25.60    5.50
  -1   1  -8   43.70    6.10
   1  -1   8   24.90   10.30
   1  -1   8   29.80    3.50
   1  -1   8   28.90    2.70
  -1   1  -9    5.20    2.50
   1  -1   9    3.80    1.50
   1  -1   9    3.20    0.80
   1  -1   9    4.80    1.30
   1  -1  10    8.20    2.40
   1  -1  10    7.50    1.00
   1  -1  11    1.70    0.90
   1  -1  11    1.30    0.50
  -1   2  13    1.10    0.30
  -1   2  12    1.30    0.40
  -1   2  12    0.70    1.00
  -1   2  11    4.70    0.70
  -1   2  11    4.30    1.60
  -1   2  10    2.40    1.50
  -1   2  10    2.80    1.50
  -1   2  10    2.60    0.50
   1  -2 -10    5.40    2.30
  -1   2   9  108.69    8.90
  -1   2   9   98.29    9.90
  -1   2   9   96.59    9.70
   1  -2  -9  131.29   11.30
  -1   2   8   59.99    6.00
  -1   2   8   63.79    5.30
  -1   2   8   60.29    6.10
   1  -2  -8   62.09    6.90
  -1   2   7  236.88   18.70
  -1   2   7  216.68   20.10
   1  -2  -7  225.98   19.80
  -1   2   6   34.40    3.10
  -1   2   6   28.80    2.60
   1  -2  -6   25.40    3.40
  -1   2   5   67.99    5.90
  -1   2   2 1124.29   91.09
  -1   2   1  252.47   20.50
   1  -2   0  273.77   22.80
   1  -2   0  222.48   19.40
   1  -2   1 9999.00  809.12
   1  -2   2  880.71   75.19
   1  -2   3  135.69   16.00
   1  -2   3  120.89   10.40
   1  -2   4   13.90    7.90
   1  -2   4   14.30    1.70
   1  -2   5  309.57   35.00
   1  -2   5  344.57   27.30
  -1   2  -6   26.30    4.70
  -1   2  -6   20.10    2.60
   1  -2   6   12.10   10.20
   1  -2   6   19.60    1.90
  -1   2  -7    8.00    3.20
   1  -2   7   11.30    1.40
   1  -2   7    7.80    1.40
   1  -2   7    6.40    1.10
  -1   2  -8    4.10    2.70
   1  -2   8    5.40    1.30
   1  -2   8   -2.50   11.90
   1  -2   8    5.20    0.90
  -1   2  -9    2.60    2.20
   1  -2   9    5.70    1.30
   1  -2   9    5.10    1.50
   1  -2  10    3.80    1.20
   1  -2  10    3.40    0.60
   1  -2  11   -0.50    0.60
   1  -2  11   -0.20    0.30
   1  -2  12    0.20    0.50
  -1   3  12    9.60    1.80
  -1   3  12    7.40    0.90
  -1   3  11    6.70    0.80
  -1   3  11    5.60    1.70
  -1   3  10    2.80    0.50
  -1   3  10    0.10    1.20
  -1   3  10    2.10    1.40
   1  -3 -10    1.00    1.70
  -1   3   9  182.08   16.60
  -1   3   9  184.68   18.90
  -1   3   9  198.18   15.70
  -1   3   8    0.80    1.10
  -1   3   8    2.70    0.60
  -1   3   8   -0.40    1.00
   1  -3  -8    0.90    1.50
  -1   3   7    5.00    1.50
  -1   3   7    9.40    1.80
  -1   3   7    8.80    1.00
   1  -3  -7    6.20    2.00
  -1   3   6   86.69    6.80
  -1   3   6   83.79    7.30
  -1   3   6   80.09    7.30
   1  -3  -6   73.99    7.60
  -1   3   5  921.51   74.79
  -1   3   4   37.60    3.50
  -1   3   3    5.40    0.90
   1  -3  -3    6.50    0.60
  -1   3   2 1117.59   91.49
  -1   3   1   22.50    2.10
  -1   3   1   32.40    6.30
  -1   3   0   11.90    1.10
   1  -3   0   10.90    1.20
   1  -3   0   12.70    1.10
   1  -3   0    7.30    6.80
   1  -3   1 2009.70  166.38
   1  -3   2  351.46   33.70
   1  -3   3 1587.64  133.99
  -1   3  -4    3.50    1.50
   1  -3   4    2.70    0.80
   1  -3   4   -0.20    6.90
   1  -3   4    3.40    0.60
   1  -3   5  148.79   23.70
   1  -3   5  189.58   15.00
  -1   3  -6   27.50    6.70
  -1   3  -6   30.80    5.30
  -1   3  -6   20.40    2.20
   1  -3   6    2.00    9.90
   1  -3   6   25.70    2.20
  -1   3  -7  280.07   25.90
  -1   3  -7  274.57   26.00
   1  -3   7  292.27   23.10
   1  -3   7  267.17   22.80
  -1   3  -8   57.79    9.00
  -1   3  -8   67.19    9.20
   1  -3   8   81.59    6.40
   1  -3   8   68.39    6.20
   1  -3   8   55.49   18.80
   1  -3   8   75.89    6.70
   1  -3   9   39.50    4.20
   1  -3   9   42.70    3.90
   1  -3   9   36.80    3.50
   1  -3  10    2.30    0.50
   1  -3  10    3.30    1.00
   1  -3  11    6.90    1.40
   1  -3  11    9.30    1.00
  -1   4  12    0.30    0.30
  -1   4  11    2.10    0.40
  -1   4  11    3.50    1.60
  -1   4  10    4.90    1.80
  -1   4  10    2.50    0.50
  -1   4  10    2.80    1.60
   1  -4 -10    3.10    1.90
  -1   4   9  101.09    8.00
  -1   4   9   89.29    9.00
  -1   4   9   91.09    9.30
  -1   4   8   69.19    5.90
  -1   4   8   68.09    7.10
  -1   4   8   64.59    6.80
   1  -4  -8   77.19    7.50
  -1   4   7   29.90    3.80
  -1   4   7   32.80    4.10
  -1   4   7   34.20    2.90
   1  -4  -7   31.20    4.00
  -1   4   6   23.90    2.20
  -1   4   6   23.60    3.00
  -1   4   6   23.90    2.90
   1  -4  -6   24.90    3.20
  -1   4   5   96.09    8.00
  -1   4   5   84.89    7.90
  -1   4   4   93.89    7.30
  -1   4   4   74.19    7.20
  -1   4   3  293.87   24.50
  -1   4   3  275.47   23.50
  -1   4   2    0.60    0.50
  -1   4   2    1.20    4.60
   1  -4  -2    1.50    0.40
   1  -4  -2    1.00    0.40
  -1   4   1  181.08   21.30
   1  -4   0 1510.05  126.89
   1  -4   1 5137.29  419.56
  -1   4  -2  150.78   11.90
   1  -4   2  143.99   17.90
   1  -4   2  118.79   11.10
  -1   4  -3   91.79    9.50
   1  -4   3   79.39    7.80
   1  -4   3  105.49   17.40
   1  -4   3   97.79    7.50
  -1   4  -4 1066.99   84.39
   1  -4   4  959.10   90.29
  -1   4  -5  245.18   21.00
  -1   4  -5  240.18   21.30
   1  -4   5  207.68   18.80
  -1   4  -6  214.38   20.20
  -1   4  -6  208.68   20.40
   1  -4   6  211.08   17.60
   1  -4   6  221.38   17.80
  -1   4  -7   80.89   10.90
   1  -4   7  100.89    8.20
   1  -4   7   92.49   22.20
   1  -4   7   91.19    7.90
  -1   4  -8   46.10    7.90
  -1   4  -8   23.90    6.10
   1  -4   8   34.90    3.40
   1  -4   8   39.70    3.50
   1  -4   8   29.10   17.50
   1  -4   8   47.00    4.90
  -1   4  -9   17.90    4.90
   1  -4   9   23.40    2.40
   1  -4   9   16.20   10.00
   1  -4   9   30.10    2.70
   1  -4   9   26.80    3.00
   1  -4  10    0.50    0.40
   1  -4  10    0.40    0.60
   1  -4  11    2.60    0.80
  -1   5  12    1.60    0.40
  -1   5  12    1.20    1.00
  -1   5  11   26.20    2.40
  -1   5  11   27.30    3.50
  -1   5  10   47.20    7.00
  -1   5  10   46.10    4.80
  -1   5  10   35.90    3.50
   1  -5 -10   50.09    5.60
  -1   5   9   38.70    4.90
  -1   5   9   39.20    4.70
  -1   5   9   39.20    3.50
   1  -5  -9   44.30    5.30
  -1   5   8   13.50    2.80
  -1   5   8   15.30    1.50
  -1   5   8   12.80    2.70
   1  -5  -8   11.80    2.80
  -1   5   7    1.00    0.40
  -1   5   7   -1.10    1.00
  -1   5   7    2.10    1.40
   1  -5  -7    2.40    1.40
  -1   5   6  444.46   34.80
  -1   5   6  423.36   35.60
   1  -5  -6  414.46   35.70
  -1   5   5  363.46   29.30
  -1   5   5  343.07   29.10
  -1   5   4   15.90    2.10
  -1   5   4   14.00    2.00
   1  -5  -4   18.30    1.60
  -1   5   3  332.37   29.70
  -1   5   3  412.56   32.40
  -1   5   2  657.33   56.89
  -1   5   1   51.99    4.60
  -1   5   1   66.99   14.60
   1  -5  -1   53.49    4.70
  -1   5   0   90.09    7.40
   1  -5   0   97.59    7.40
   1  -5   0   81.49    7.50
   1  -5   0   55.49   15.40
   1  -5   1 4053.99  333.67
  -1   5  -2   68.59    6.90
   1  -5   2   69.69    6.30
   1  -5   2  112.49   18.00
  -1   5  -3  137.19   12.00
   1  -5   3  123.69   11.00
   1  -5   3  133.39   19.80
   1  -5   3  125.59   10.50
  -1   5  -4    4.90    1.90
   1  -5   4    4.10    0.70
   1  -5   4    5.60    1.30
   1  -5   4    6.40   10.40
  -1   5  -5    3.90    2.10
  -1   5  -5    5.40    0.80
   1  -5   5    4.90    0.90
   1  -5   5   -8.30   10.20
   1  -5   5    3.90    0.70
  -1   5  -6  309.07   27.50
  -1   5  -6  295.07   27.70
   1  -5   6  293.97   24.70
   1  -5   6  308.97   24.80
  -1   5  -7   82.59   10.60
  -1   5  -7   80.89   10.20
   1  -5   7   82.79   23.20
   1  -5   7   80.99    7.20
   1  -5   7   85.79    7.10
  -1   5  -8    8.10    3.60
   1  -5   8    7.90    1.10
   1  -5   8    6.20    1.00
   1  -5   8    4.50   17.10
   1  -5   8    6.00    1.20
  -1   5  -9   -0.20    2.00
   1  -5   9    0.30    0.60
   1  -5   9    0.60    0.50
   1  -5   9  -21.40   17.50
   1  -5   9    0.50    0.40
   1  -5  10    0.20    0.50
   1  -5  11    2.60    0.80
  -1   6  12    0.30    0.30
  -1   6  12    1.00    0.90
  -1   6  11    4.90    0.70
  -1   6  11    5.50    1.60
  -1   6  10    4.20    2.00
  -1   6  10    5.20    1.90
  -1   6  10    3.80    0.70
   1  -6 -10    4.90    1.90
  -1   6   9    8.60    2.40
  -1   6   9    7.80    1.10
  -1   6   9   13.40    2.60
   1  -6  -9   12.10    2.80
  -1   6   8  155.48   14.60
  -1   6   8  159.78   13.30
  -1   6   8  157.08   14.20
   1  -6  -8  172.38   14.80
  -1   6   7    2.70    0.60
  -1   6   7    5.60    1.80
  -1   6   7    1.10    1.30
   1  -6  -7    1.00    1.30
  -1   6   6   98.69   10.90
  -1   6   6  104.49    9.40
  -1   6   6  108.19    8.80
   1  -6  -6  105.39    9.80
  -1   6   5  116.19    9.20
  -1   6   5  104.99    9.60
  -1   6   5  117.09   10.00
   1  -6  -5  105.09   10.00
  -1   6   4  441.66   38.80
  -1   6   4  506.85   40.10
  -1   6   3    8.90    6.80
  -1   6   3    3.20    0.90
  -1   6   3    4.00    0.80
   1  -6  -3    2.20    0.60
   1  -6  -3    3.90    0.70
  -1   6   2   65.19   14.10
  -1   6   2   78.29    6.30
  -1   6   2   73.99    6.10
   1  -6  -2   67.79    6.30
  -1   6   1  214.18   17.70
  -1   6  -1    8.90    1.70
   1  -6   1    9.50    1.40
   1  -6   1   11.50    1.20
   1  -6   1   15.50   12.90
   1  -6   2  774.42   72.19
  -1   6  -3   33.50    4.50
   1  -6   3   40.00    3.20
   1  -6   3   35.00    3.70
   1  -6   3   11.70   12.40
  -1   6  -4  199.58   18.00
  -1   6  -4  212.88   18.30
   1  -6   4  189.68   16.20
   1  -6   4  183.38   16.80
   1  -6   4  206.08   16.90
  -1   6  -5   57.19    7.70
  -1   6  -5   37.80    6.70
  -1   6  -5   50.29    4.10
   1  -6   5   43.60    4.10
   1  -6   5   46.20    4.70
   1  -6   5   46.00    4.20
  -1   6  -6   88.89   10.80
  -1   6  -6   96.99   11.20
   1  -6   6   97.59    8.10
   1  -6   6   94.89    8.50
  -1   6  -7   28.80    6.40
   1  -6   7   27.70    2.90
   1  -6   7   18.20   18.40
   1  -6   7   32.80    3.00
  -1   6  -8   71.69   10.30
   1  -6   8   75.29    6.70
   1  -6   8   45.60   22.90
   1  -6   8   76.49    6.50
   1  -6   8   77.19    6.50
  -1   6  -9    1.90    2.30
   1  -6   9    0.70   19.40
   1  -6   9    3.00    0.70
   1  -6   9    2.50    0.80
   1  -6  10    1.30    0.60
   1  -6  11    0.90    0.50
  -1   7  12    2.30    0.40
  -1   7  12    2.30    0.90
  -1   7  11    5.80    1.60
  -1   7  11    7.40    1.20
  -1   7  10   40.80    3.70
   1  -7 -10   48.40    5.40
  -1   7   9    0.80    1.40
  -1   7   9    0.30    0.40
  -1   7   9    0.40    1.20
   1  -7  -9    0.20    1.20
  -1   7   8   17.80    3.40
  -1   7   8   16.20    3.00
  -1   7   8   16.70    1.70
   1  -7  -8   21.40    3.70
  -1   7   7    2.90    0.60
  -1   7   7    2.50    1.70
  -1   7   7    2.20    1.50
   1  -7  -7    3.10    1.60
  -1   7   6  226.38   18.80
  -1   7   6  224.38   19.50
  -1   7   6  247.58   19.90
   1  -7  -6  223.88   19.80
  -1   7   5  140.89   12.40
  -1   7   5  140.29   12.10
  -1   7   5  140.29   11.60
   1  -7  -5  138.89   12.50
  -1   7   4  259.47   22.60
  -1   7   4  268.17   22.90
  -1   7   4  301.67   26.20
  -1   7   4  295.47   23.30
  -1   7   3   15.10   14.30
   1  -7  -3    5.70    0.90
  -1   7   2  242.58   21.20
  -1   7   2  260.17   21.40
   1  -7  -2  263.77   21.20
   1  -7  -2  273.87   21.40
  -1   7   1  232.18   18.50
  -1   7   1  234.38   18.40
   1  -7  -1  209.08   18.40
  -1   7   0  127.59   10.20
   1  -7   0  111.59   10.50
   1  -7   0  126.89   10.20
  -1   7  -1  168.38   16.60
   1  -7   1  204.68   29.90
   1  -7   1  215.68   16.40
  -1   7  -3    8.70    2.30
   1  -7   3   12.80    3.00
   1  -7   3   12.40    1.30
   1  -7   3   13.40   14.00
   1  -7   3   13.60    2.00
   1  -7   3    9.70    1.20
  -1   7  -4  273.17   21.90
  -1   7  -4  239.88   23.80
   1  -7   4  272.47   22.00
   1  -7   4  270.37   22.70
   1  -7   4  277.17   22.70
  -1   7  -5    6.90    2.80
  -1   7  -5   10.00    1.10
   1  -7   5    6.50    1.00
   1  -7   5    1.60   14.00
   1  -7   5    6.10    1.00
   1  -7   5    6.70    1.60
  -1   7  -6   55.49    8.30
   1  -7   6   59.99    5.20
   1  -7   6   47.30   22.20
   1  -7   6   59.69    5.20
   1  -7   7   33.10   20.80
  -1   7  -8   66.99   10.30
   1  -7   8   70.69   25.20
   1  -7   8   74.99    6.80
   1  -7   8   81.99    6.60
  -1   7  -9    1.10    2.70
   1  -7   9    6.10   21.70
   1  -7   9    1.20    0.50
   1  -7  10    0.70    0.50
  -1   8  12    0.50    0.20
  -1   8  12    1.60    1.30
  -1   8  11   -0.10    0.30
  -1   8  11    0.20    0.90
  -1   8  10   -0.20    1.20
  -1   8  10    0.00    0.30
   1  -8 -10    0.60    1.30
  -1   8   9    7.00    2.00
  -1   8   9    2.30    1.70
  -1   8   9    4.60    0.70
   1  -8  -9    4.00    1.60
  -1   8   8   65.79    6.60
  -1   8   8   64.09    5.50
  -1   8   8   64.59    7.10
   1  -8  -8   62.89    6.80
  -1   8   7   66.09    5.50
  -1   8   7   60.89    6.90
  -1   8   7   68.69    6.80
   1  -8  -7   60.49    6.70
  -1   8   6    4.00    1.70
  -1   8   6    8.70    1.50
  -1   8   6    5.40    1.60
   1  -8  -6    5.10    2.30
  -1   8   5   25.00    3.40
  -1   8   5   20.30    2.10
  -1   8   5   23.50    2.80
   1  -8  -5   24.50    3.60
  -1   8   4  160.98   13.20
  -1   8   4  160.18   13.50
  -1   8   4  168.88   14.70
  -1   8   4  122.79   20.70
  -1   8   4  151.98   12.80
   1  -8  -4  146.69   13.60
  -1   8   3    1.80    0.70
  -1   8   3    1.80    0.40
  -1   8   3    1.50    0.80
   1  -8  -3    0.80    0.50
   1  -8  -3    0.30    0.50
   1  -8  -3    0.60    0.40
  -1   8   2  114.69    9.60
  -1   8   2  111.69    9.80
   1  -8  -2  112.29    9.60
   1  -8  -2  122.49    9.80
  -1   8   1  183.18   13.20
  -1   8   1  169.78   13.40
  -1   8   1  141.39   14.00
   1  -8  -1  155.88   13.70
   1  -8  -1  150.18   13.20
  -1   8   0    3.20    1.00
   1  -8   0    3.50    0.70
   1  -8   0    5.90    0.90
   1  -8   0    2.20    0.90
  -1   8  -1  374.56   31.40
   1  -8   2 1443.86  122.59
   1  -8   2 1290.17  109.29
  -1   8  -3   34.40    5.20
  -1   8  -3   45.80    3.80
   1  -8   3   44.40    4.50
   1  -8   3   45.60    3.90
   1  -8   3   40.30    4.40
   1  -8   3   41.40    3.80
   1  -8   3   40.50   17.30
  -1   8  -4   14.00    1.50
  -1   8  -4   11.50    3.30
   1  -8   4   11.60   14.80
   1  -8   4   14.90    1.60
   1  -8   4   12.70    2.30
   1  -8   4   21.00    2.80
  -1   8  -5   26.10    5.30
  -1   8  -5   29.50    2.50
   1  -8   5   25.60    2.60
   1  -8   5   21.90   18.10
   1  -8   5   25.30    2.50
   1  -8   5   24.50    3.20
  -1   8  -6   28.70    6.50
   1  -8   6   32.00    3.00
   1  -8   6   30.90    2.90
   1  -8   6   30.20   21.00
  -1   8  -7   46.20    8.90
   1  -8   7   38.00    3.90
   1  -8   7   44.90    3.80
   1  -8   7   57.19   26.10
  -1   8  -8    6.60    3.80
   1  -8   8    6.80    1.00
   1  -8   8   13.70   23.40
   1  -8   8    7.00    1.20
  -1   8  -9    0.80    2.50
   1  -8   9   -9.60   33.60
   1  -8   9    0.00    0.30
   1  -8  10    1.90    0.80
  -1   9  11    3.60    1.50
  -1   9  11    2.40    0.50
  -1   9  10    3.10    1.40
  -1   9  10    2.00    0.50
  -1   9   9   16.30    3.80
  -1   9   9   24.60    3.30
  -1   9   9   23.20    2.20
   1  -9  -9   21.50    3.60
  -1   9   8    2.80    1.60
  -1   9   8    1.60    0.80
  -1   9   8    1.30    1.50
   1  -9  -8    1.10    1.30
  -1   9   7   21.90    3.90
  -1   9   7   18.60    1.90
  -1   9   7   19.70    3.10
   1  -9  -7   21.10    3.60
  -1   9   6   47.80    4.10
  -1   9   6   48.10    5.00
  -1   9   6   50.09    5.50
   1  -9  -6   40.10    5.20
  -1   9   5  207.08   17.70
  -1   9   5  205.28   16.70
  -1   9   5  207.28   17.20
   1  -9  -5  191.58   17.70
  -1   9   4    2.90    3.20
  -1   9   4    1.90    0.50
  -1   9   4    1.90    0.90
  -1   9   4    2.90    1.20
   1  -9  -4    1.80    0.70
  -1   9   3   95.89    9.20
  -1   9   3  102.79    9.20
  -1   9   3  118.69    9.10
  -1   9   3   98.39    8.70
   1  -9  -3  106.49    8.80
  -1   9   2  119.29    9.10
  -1   9   2  106.79    9.40
  -1   9   2  106.49    9.40
   1  -9  -2  100.59    9.00
   1  -9  -2  108.19    9.20
  -1   9   1  243.48   19.20
   1  -9  -1  249.28   19.10
   1  -9  -1  214.48   18.80
   1  -9  -1  214.78   19.40
  -1   9   0   58.99    5.00
  -1   9   0   44.90    5.20
   1  -9   0   65.89    5.00
   1  -9   0   50.89    4.80
   1  -9   0   56.89    5.40
  -1   9  -1  266.47   25.50
  -1   9  -1  321.17   24.80
   1  -9   1  300.77   25.20
   1  -9   1  292.77   24.70
   1  -9   1  327.47   25.40
  -1   9  -2  419.26   32.30
  -1   9  -2  347.57   33.40
   1  -9   2  398.66   32.30
   1  -9   2  403.26   32.70
   1  -9   2  398.86   32.90
  -1   9  -3    8.30    1.10
  -1   9  -3    8.60    2.60
   1  -9   3    8.30    1.80
   1  -9   3   -7.50   18.20
   1  -9   3    6.70    1.60
   1  -9   3    5.90    1.00
  -1   9  -4    0.40    0.40
  -1   9  -4    0.40    1.80
   1  -9   4    0.50    0.80
   1  -9   4   12.20   18.40
   1  -9   4    0.70    0.40
   1  -9   4    1.10    0.90
   1  -9   4   -0.10    0.30
  -1   9  -5   58.99    8.30
   1  -9   5   94.99   35.00
   1  -9   5   65.89    6.20
   1  -9   5   61.89    5.40
   1  -9   5   60.59    5.50
   1  -9   6   23.90   23.70
  -1   9  -7   27.60    7.80
   1  -9   7   23.00    2.50
   1  -9   7   43.20   26.90
   1  -9   7   25.50    2.40
  -1   9  -8    3.80    3.10
   1  -9   8    3.70    0.80
   1  -9   8   -1.70   23.30
   1  -9   8    4.10    0.80
   1  -9   9   -2.00   30.80
   1  -9  10    2.20    0.50
  -1  10  11    2.10    0.40
  -1  10  11    3.00    0.90
  -1  10  10    7.20    1.70
  -1  10  10    6.20    1.00
  -1  10   9   35.00    3.40
  -1  10   9   47.60    5.00
   1 -10  -9   41.80    4.70
  -1  10   8    3.80    1.70
  -1  10   8    5.20    2.10
  -1  10   8    4.00    0.80
   1 -10  -8    2.30    1.40
  -1  10   7    1.70    1.70
  -1  10   7    1.60    1.40
  -1  10   7    1.80    0.60
   1 -10  -7    1.50    1.40
  -1  10   6    3.40    1.50
  -1  10   6    2.10    0.60
  -1  10   6    2.70    1.80
   1 -10  -6    2.50    1.60
  -1  10   5    2.60    0.70
  -1  10   5    0.60    1.20
  -1  10   5    1.80    1.20
   1 -10  -5    1.40    1.50
  -1  10   4  128.99   12.60
  -1  10   4  156.88   15.40
  -1  10   4  139.29   12.10
  -1  10   4  161.38   12.50
  -1  10   4  147.59   12.90
  -1  10   3  117.79   11.20
  -1  10   3  125.49   11.20
  -1  10   3  144.39   10.90
  -1  10   3  119.79   10.60
   1 -10  -3  130.89   10.70
  -1  10   2   11.00    1.30
  -1  10   2   10.30    1.70
  -1  10   2   18.10    6.40
   1 -10  -2    7.60    1.10
   1 -10  -2    5.40    1.40
   1 -10  -2    6.90    1.30
  -1  10   1  166.88   13.30
   1 -10  -1  155.48   13.10
   1 -10  -1  148.19   13.50
   1 -10  -1  152.28   12.90
  -1  10   0    1.70    0.80
  -1  10   0    3.40    4.40
   1 -10   0    2.30    0.70
   1 -10   0    4.80    2.10
   1 -10   0    1.50    0.60
   1 -10   0    1.90    0.90
  -1  10  -1  221.78   18.10
   1 -10   1  220.08   18.70
   1 -10   1  211.18   18.00
   1 -10   1  213.08   18.50
   1 -10   1  223.18   18.10
  -1  10  -2   31.70    4.40
  -1  10  -2   33.40    3.10
   1 -10   2   33.20    3.70
   1 -10   2   32.80    3.80
   1 -10   2   33.50    3.10
   1 -10   2   32.80    3.30
  -1  10  -3    2.90    2.10
  -1  10  -3    2.70    0.70
   1 -10   3    4.40    1.50
   1 -10   3    2.50    1.10
   1 -10   3    4.00    0.80
   1 -10   3    3.40    0.80
  -1  10  -4   49.90    7.00
   1 -10   4   46.80    4.40
   1 -10   4   47.60    4.50
   1 -10   4   59.69    5.30
   1 -10   4   57.19   28.40
  -1  10  -5   95.09    7.50
  -1  10  -5   87.69   10.90
   1 -10   5   95.29    8.40
   1 -10   5   83.49    7.70
   1 -10   5   84.19    7.60
   1 -10   5   90.19   32.20
  -1  10  -6   -0.60    2.30
   1 -10   6  -20.60   25.60
   1 -10   6    4.00    1.30
  -1  10  -7    4.90    3.70
   1 -10   7    3.90    0.90
   1 -10   7    9.40   26.70
   1 -10   7    4.40    0.80
  -1  10  -8    3.40    5.20
   1 -10   8   -2.40   26.80
   1 -10   8    0.20    0.30
   1 -10   9    3.80    0.70
   1 -10  10   -0.10    0.30
  -1  11  11    3.70    0.60
  -1  11  10    4.60    1.50
  -1  11  10    2.80    0.50
  -1  11   9    5.30    1.60
  -1  11   9    4.50    0.80
  -1  11   8    1.00    1.40
  -1  11   8    1.90    0.60
   1 -11  -8    3.10    1.60
  -1  11   7   78.29    7.70
  -1  11   6   24.20    2.50
  -1  11   6   26.30    3.50
   1 -11  -6   27.70    4.10
  -1  11   5   94.69    7.90
   1 -11  -5   89.69    9.00
  -1  11   4   49.50    6.80
  -1  11   4   49.90    4.70
  -1  11   4   44.50    4.10
  -1  11   4   42.10    8.40
  -1  11   3    7.70    1.60
  -1  11   3    7.10    1.10
  -1  11   3   19.80    6.60
  -1  11   3    8.50    1.40
   1 -11  -3    4.80    1.30
   1 -11  -3    7.70    1.10
  -1  11   2   33.10    3.30
   1 -11  -2   31.80    2.80
   1 -11  -2   23.80    3.20
   1 -11  -2   27.20    3.00
  -1  11   1  275.47   20.70
   1 -11  -1  253.87   20.30
   1 -11  -1  239.08   21.10
   1 -11  -1  253.17   20.60
   1 -11  -1  212.98   20.80
  -1  11   0   14.80    6.90
  -1  11   0    4.40    1.10
   1 -11   0    4.20    1.30
   1 -11   0    3.00    1.20
   1 -11   0    4.20    0.90
  -1  11  -1  200.88   19.70
  -1  11  -1  234.28   18.80
   1 -11   1  230.88   18.90
   1 -11   1  228.08   18.80
   1 -11   1  239.98   19.70
   1 -11   1  223.28   19.30
  -1  11  -2   68.19    8.20
  -1  11  -2   83.59    6.80
   1 -11   2   80.59    7.40
   1 -11   2   74.99    6.80
   1 -11   2   72.39    6.90
   1 -11   2   89.29    8.30
  -1  11  -3   11.40    3.30
  -1  11  -3   16.30    1.70
   1 -11   3   16.50    1.90
   1 -11   3   14.60    1.70
   1 -11   3   14.50    2.70
   1 -11   3   15.00    2.50
  -1  11  -4    2.70    0.70
  -1  11  -4    2.10    2.30
   1 -11   4    2.30    0.70
   1 -11   4    3.00    1.40
   1 -11   4    3.20    1.30
   1 -11   4    2.10    0.70
  -1  11  -5  209.28   16.80
  -1  11  -5  192.98   20.50
   1 -11   5  333.27   54.69
   1 -11   5  184.88   17.00
   1 -11   5  230.78   17.90
   1 -11   5  205.48   17.70
  -1  11  -6   10.20    4.50
   1 -11   6   10.30    1.50
   1 -11   6    6.30   31.60
   1 -11   6   12.80    2.50
   1 -11   6   12.60    1.40
  -1  11  -7   62.29    9.90
   1 -11   7   63.79    5.10
   1 -11   7   77.99   39.40
   1 -11   7   50.89    5.20
   1 -11   8   33.40   33.70
   1 -11   9    2.40    0.60
  -1  12  10    1.40    0.40
  -1  12  10    2.10    0.90
  -1  12   9    1.80    0.60
  -1  12   9    3.90    1.40
  -1  12   8   19.10    2.80
  -1  12   8   14.00    1.60
  -1  12   7   37.00    3.90
  -1  12   7   24.20    2.60
  -1  12   6  112.09    9.50
   1 -12  -6  115.39   10.70
  -1  12   5   49.99    4.30
  -1  12   5   44.20    4.90
  -1  12   4  111.69   13.60
  -1  12   4   94.69    8.00
  -1  12   4   87.29    8.60
  -1  12   3   63.29    5.60
  -1  12   3   53.19    4.80
   1 -12  -3   52.09    4.80
  -1  12   2    0.60    0.90
   1 -12  -2    1.40    0.60
   1 -12  -2    0.30    0.80
  -1  12   1   20.50   11.30
   1 -12  -1    7.10    1.80
   1 -12  -1    5.00    1.50
   1 -12  -1    7.00    1.30
   1 -12  -1    7.70    1.20
  -1  12   0   31.20    3.30
   1 -12   0   37.40    4.10
   1 -12   0   31.30    3.00
   1 -12   0   27.90    3.20
   1 -12   0   28.20    3.60
  -1  12  -1   91.29    8.10
   1 -12   1   95.89    8.10
   1 -12   1   90.99    8.30
   1 -12   1   88.69    8.60
   1 -12   1  100.19    9.10
  -1  12  -2   67.79    8.70
  -1  12  -2   86.79    7.10
   1 -12   2   88.19    8.20
   1 -12   2   80.89    7.10
   1 -12   2   84.49    7.80
   1 -12   2   77.09    7.20
  -1  12  -3  129.59   13.90
  -1  12  -3  138.29   11.40
   1 -12   3  150.08   12.70
   1 -12   3  141.89   12.20
   1 -12   3  123.79   11.60
  -1  12  -4    1.70    2.50
  -1  12  -4    0.70    0.50
   1 -12   4    0.20    0.40
   1 -12   4    1.30    1.20
   1 -12   4    1.00    1.00
   1 -12   4    0.10    0.40
  -1  12  -5   22.80    5.40
  -1  12  -5   21.90    2.00
   1 -12   5   25.20    3.00
   1 -12   5   18.70    2.10
   1 -12   5   17.70    2.20
  -1  12  -6   28.60    6.50
   1 -12   6   24.20    2.70
   1 -12   6   36.80   41.00
   1 -12   6   33.80    3.40
   1 -12   6   25.70    2.60
  -1  12  -7   41.60    8.00
   1 -12   7   -0.90   67.89
   1 -12   7   41.50    3.70
   1 -12   8    2.20    0.50
   1 -12   9    1.20    0.30
  -1  13  10    2.50    0.40
  -1  13   9    5.70    0.80
  -1  13   8    5.10    0.90
  -1  13   8    7.90    1.70
  -1  13   7    8.50    1.90
  -1  13   7    5.20    0.90
  -1  13   6  107.59    9.10
  -1  13   5   42.60    4.70
  -1  13   5   48.20    4.20
  -1  13   4    2.90    0.80
  -1  13   4    2.20    1.20
  -1  13   4   -3.60    7.20
  -1  13   3   17.00    2.00
  -1  13   3   29.90    8.00
  -1  13   3   13.20    2.50
  -1  13   3   10.40    8.10
   1 -13  -2  122.39   11.50
  -1  13   1   11.80    2.00
  -1  13   1   22.30    8.00
   1 -13  -1    8.20    2.10
   1 -13  -1   10.00    2.10
   1 -13  -1   10.10    1.60
   1 -13  -1    8.10    1.60
  -1  13   0    2.60    0.90
   1 -13   0    1.00    0.60
   1 -13   0    3.60    1.50
   1 -13   0    0.80    1.00
  -1  13  -1    1.60    0.80
   1 -13   1    0.60    0.60
   1 -13   1    2.60    1.40
   1 -13   1    1.60    1.20
   1 -13   1    1.10    0.80
  -1  13  -2  173.48   14.10
   1 -13   2  173.68   14.80
   1 -13   2  176.28   15.30
   1 -13   2  148.89   14.20
   1 -13   2  169.78   14.10
  -1  13  -3  123.09   13.70
  -1  13  -3  116.59    9.80
   1 -13   3  126.69   10.70
   1 -13   3  104.09    9.90
   1 -13   3  123.89   11.30
  -1  13  -4   11.20    3.70
  -1  13  -4    9.90    1.10
   1 -13   4    6.30    1.60
   1 -13   4    7.70    1.30
   1 -13   4    8.30    2.20
   1 -13   4    7.60    1.20
  -1  13  -5   18.00    1.60
  -1  13  -5   18.00    4.90
   1 -13   5   15.30    1.80
   1 -13   5   15.40    1.90
   1 -13   5   14.30    2.40
  -1  13  -6   41.70    9.80
   1 -13   6   38.40    3.90
   1 -13   6   33.80    3.70
   1 -13   7    3.90    0.70
   1 -13   9    2.20    0.40
  -1  14   9    6.60    0.80
  -1  14   8   19.20    2.00
  -1  14   7    2.30    0.60
  -1  14   6    4.50    0.80
  -1  14   5    7.10    1.70
  -1  14   5   10.80    1.30
  -1  14   3   10.10    1.50
  -1  14   3    8.80    9.70
  -1  14   3   23.30    6.80
  -1  14   3   13.30    2.20
  -1  14   2   10.20    5.90
  -1  14   2    4.40    1.30
  -1  14   2    4.10    0.90
   1 -14  -2    5.60    1.00
   1 -14  -2    1.70    1.00
   1 -14  -2    2.10    1.00
  -1  14   1    4.80    1.30
   1 -14  -1    4.30    1.60
   1 -14  -1    5.30    1.00
   1 -14  -1    4.90    1.50
  -1  14   0   74.29    6.70
   1 -14   0   78.09    7.30
   1 -14   0   73.89    7.60
   1 -14   0   79.49    6.60
   1 -14   0   61.59    6.70
  -1  14  -1    0.30    0.60
   1 -14   1    0.60    0.60
   1 -14   1   -0.30    0.80
   1 -14   1    0.60    0.90
  -1  14  -2   19.80    2.10
   1 -14   2   24.60    3.40
   1 -14   2   18.80    3.30
   1 -14   2   18.40    2.60
   1 -14   2   16.70    2.10
  -1  14  -3    3.70    0.80
   1 -14   3    4.10    1.90
   1 -14   3    2.50    0.80
   1 -14   3    2.90    0.80
   1 -14   3    3.20    1.30
  -1  14  -4   26.40    2.40
   1 -14   4   19.40    2.60
   1 -14   4   32.10    4.00
   1 -14   4   28.90    3.30
   1 -14   4   25.70    2.60
   1 -14   5    8.10    1.20
   1 -14   5   11.20    1.80
   1 -14   5    8.20    1.50
   1 -14   6    2.30    0.60
   1 -14   6    3.80    1.10
   1 -14   7    4.80    0.70
   1 -14   8    2.60    0.50
  -1  15   8    6.80    0.90
  -1  15   7    3.10    0.80
  -1  15   6   16.60    3.10
  -1  15   6   15.10    1.60
  -1  15   5   30.00    2.80
  -1  15   5   26.50    3.30
  -1  15   4    0.40    0.50
  -1  15   4    0.70    0.90
  -1  15   3    8.70   10.80
   1 -15  -2    2.30    0.70
   1 -15  -2    1.00    1.20
  -1  15   1   75.29    6.80
   1 -15  -1   60.99    7.10
   1 -15  -1   82.39    6.40
   1 -15  -1   61.19    7.30
  -1  15   0    8.50    1.50
   1 -15   0   14.40    3.40
   1 -15   0    8.40    1.30
   1 -15   0    9.80    2.70
   1 -15   0    6.60    1.70
   1 -15   1   19.10    3.40
   1 -15   1   19.80    2.90
   1 -15   1   22.70    2.40
  -1  15  -2    5.30    1.00
   1 -15   2    4.70    1.40
   1 -15   2    5.80    1.20
   1 -15   2    9.80    2.30
   1 -15   2    4.30    1.10
  -1  15  -3    0.10    0.40
   1 -15   3    0.20    0.80
   1 -15   3    0.50    0.90
   1 -15   3    0.00    0.40
  -1  15  -4    9.60    1.10
   1 -15   4    9.10    1.30
   1 -15   4    8.00    1.70
   1 -15   5    0.40    0.40
   1 -15   5    0.60    0.80
   1 -15   6    1.60    0.50
   1 -15   6    2.20    0.70
   1 -15   7   11.70    1.20
   1 -15   8    0.30    0.20
  -1  16   8    1.10    0.30
  -1  16   7    0.10    0.30
  -1  16   6    6.60    1.10
  -1  16   6    6.50    1.40
  -1  16   5    0.60    0.90
  -1  16   5    1.50    0.60
  -1  16   4    2.20    1.00
  -1  16   4    2.20    0.60
  -1  16   3   25.30    3.10
  -1  16   3   27.10    2.60
  -1  16   3    1.80   13.10
  -1  16   2    2.50    0.70
  -1  16   2    0.90   13.50
  -1  16   2    1.70    1.00
   1 -16  -2    1.00    0.90
  -1  16   1   16.30    1.90
  -1  16   1   13.20    2.10
   1 -16  -1   11.90    2.20
   1 -16  -1   10.80    1.50
  -1  16   0    5.20    1.20
   1 -16   0    5.40    1.10
   1 -16   0    3.80    1.30
   1 -16   0    6.40    1.80
  -1  16  -1   58.59    5.30
   1 -16   1   55.39    6.40
   1 -16   1   59.49    5.30
  -1  16  -2    9.30    1.40
   1 -16   2   14.20    2.40
   1 -16   2   10.00    2.30
   1 -16   2   11.00    1.50
  -1  16  -3    3.00    0.70
   1 -16   3    1.90    1.00
   1 -16   3    2.60    1.30
   1 -16   3    5.90    1.50
  -1  16  -4    0.30    0.40
   1 -16   4    0.00    0.40
   1 -16   4    0.90    0.90
   1 -16   5    8.20    1.10
   1 -16   5   12.30    2.00
   1 -16   7   -0.10    0.20
  -1  17   7    0.50    0.30
  -1  17   6    4.10    0.70
  -1  17   6    4.70    1.20
  -1  17   5   24.80    2.30
  -1  17   5   24.20    2.90
  -1  17   4    0.10    0.40
  -1  17   4    0.60    0.90
  -1  17   3   18.50    2.60
  -1  17   2   -2.00   17.10
  -1  17   2   -0.40    0.70
  -1  17   2    0.50    0.60
   1 -17  -2    0.60    0.70
  -1  17   1   13.40    1.90
  -1  17   1   11.30    1.60
  -1  17   1    9.60   30.40
   1 -17  -1   15.40    2.50
  -1  17   0    8.90    1.30
  -1  17   0    6.00    1.20
   1 -17   0    7.60    1.10
   1 -17   0    4.10    1.20
  -1  17  -1    5.70    1.10
   1 -17   1    5.10    1.30
   1 -17   1    8.00    1.20
  -1  17  -2    1.00    0.50
   1 -17   2    0.90    0.60
   1 -17   2    0.80    0.90
  -1  17  -3    4.70    1.00
   1 -17   3    3.90    0.80
   1 -17   3    4.00    1.30
   1 -17   4   13.10    2.10
   1 -17   4    9.10    1.30
   1 -17   5    0.00    0.50
   1 -17   6    2.20    0.40
  -1  18   6    3.50    0.70
  -1  18   6    3.70    1.00
  -1  18   5    8.80    1.10
  -1  18   5    8.40    1.40
  -1  18   4    2.10    0.60
  -1  18   4    3.00    1.00
  -1  18   3    3.20    1.10
  -1  18   3    4.60    0.90
  -1  18   2    2.00    1.00
  -1  18   2    4.50    1.00
   1 -18  -2    1.50    0.80
  -1  18   1    5.50    1.20
  -1  18   1    6.20    1.00
  -1  18   0    0.90    0.70
  -1  18   0    0.60    0.60
   1 -18   0    1.30    0.90
   1 -18   0    1.20    0.60
  -1  18  -1   34.00    3.30
   1 -18   1   33.50    3.70
   1 -18   1   34.30    3.20
  -1  18  -2   -0.20    0.60
  -1  18  -2    0.30    0.40
   1 -18   2    0.20    0.90
   1 -18   2    0.40    0.50
  -1  18  -3    1.50    0.60
   1 -18   3    0.70    0.80
   1 -18   3    1.60    0.50
   1 -18   4    2.20    0.50
   1 -18   4    2.20    0.80
  -1  18  -5    1.40    0.60
   1 -18   5    0.60    0.30
   1 -18   5    0.30    0.40
  -1  19   4    3.40    1.00
  -1  19   4    3.50    0.60
  -1  19   3    0.10    0.40
  -1  19   3    0.20    0.70
  -1  19   2    0.20    0.50
  -1  19   2    0.10    0.60
   1 -19  -2    0.10    0.50
  -1  19   1    0.40    0.50
  -1  19   1    0.30    0.60
   1 -19  -1    0.30    0.60
  -1  19   0   15.20    1.70
  -1  19   0   13.60    1.70
   1 -19   0    9.30    1.70
  -1  19  -1    0.00    0.50
  -1  19  -1   -0.20    0.60
   1 -19   1   -0.20    0.40
   1 -19   1   -0.50    0.60
  -1  19  -2    2.10    0.80
  -1  19  -2    1.60    0.50
   1 -19   2    1.80    0.90
   1 -19   2    0.60    0.40
  -1  19  -3    1.60    0.80
   1 -19   3    0.80    0.70
   1 -19   3    0.60    0.40
  -1  20   2    0.10    0.70
  -1  20   2    0.20    0.40
   1 -20  -2   -0.20    0.40
  -1  20   1    5.20    1.00
  -1  20   1    6.60    0.90
  -1  20   0   13.60    1.60
  -1  20   0   18.30    2.40
  -1  20  -1    1.50    0.60
  -1  20  -1    1.90    0.50
   1 -20   1    0.60    0.70
  -2 -20   2    4.30    1.10
  -2 -20   0    5.30    1.10
   2  20   0    8.40    1.10
  -2 -19   4    3.70    0.80
  -2 -19   4    2.50    0.60
  -2 -19   3    0.00    0.60
  -2 -19   3    0.10    0.40
  -2 -19   2   -0.10    0.40
  -2 -19   2   -0.50    0.60
   2  19  -2    0.90    0.80
  -2 -19   1    0.40    0.60
  -2 -19   1   -0.20    0.40
   2  19  -1   -0.20    0.60
  -2 -19   0    4.90    1.10
   2  19   0    7.30    1.30
  -2 -19  -1   21.10    2.60
   2  19   1   29.20    2.90
  -2 -19  -2   20.00    2.20
   2  19   3    1.40    1.30
  -2 -18   6    0.90    0.30
  -2 -18   5    2.30    0.60
  -2 -18   5    4.50    0.90
  -2 -18   4    5.80    0.90
  -2 -18   4    7.10    1.30
  -2 -18   3   18.00    2.70
  -2 -18   3    9.30    1.30
  -2 -18   2    2.60    0.80
  -2 -18   2    4.40    1.20
   2  18  -2    3.60    1.00
  -2 -18   1    0.30    0.50
  -2 -18   1    1.00    0.80
   2  18  -1    0.30    0.80
  -2 -18   0    3.30    0.80
   2  18   0    3.50    1.20
  -2 -18  -1    3.10    1.00
   2  18   1    5.50    0.80
  -2 -18  -2    1.20    0.70
   2  18   2    1.60    0.50
   2  18   2    1.70    1.10
   2  18   3    2.50    1.10
   2  18   3    1.20    0.50
   2  18   4   10.90    1.30
   2  18   4   11.10    1.80
  -2 -17   7    0.40    0.30
  -2 -17   6   -0.10    0.30
  -2 -17   6    0.60    0.60
  -2 -17   5   10.00    1.30
  -2 -17   4    0.30    0.40
  -2 -17   4    0.50    0.80
  -2 -17   3    1.80    0.70
  -2 -17   3    0.80    0.80
   2  17  -3    1.80    0.60
  -2 -17   2    0.40    0.70
  -2 -17   2    1.40    0.70
   2  17  -2    1.20    0.70
  -2 -17   1    3.00    0.90
  -2 -17   1    2.00    0.90
   2  17  -1   20.40   26.50
   2  17  -1    3.30    1.10
   2  17  -1    4.80    0.90
  -2 -17   0    4.20    1.30
  -2 -17   0    4.20    0.90
   2  17   0    7.10    1.00
   2  17   0    2.20   21.70
   2  17   0    4.60    1.30
  -2 -17  -1    3.40    0.80
   2  17   1    3.60    0.70
   2  17   1   -0.50   17.60
   2  17   1    2.80    1.20
  -2 -17  -2    0.90    0.90
   2  17   2    0.50    1.00
   2  17   3   83.99    7.00
   2  17   3   81.49    8.60
   2  17   4    6.50    1.60
   2  17   4    8.90    1.00
   2  17   5    2.30    1.10
   2  17   5    1.30    0.40
  -2 -16   8    3.50    0.50
  -2 -16   7    6.50    0.80
  -2 -16   6    2.40    0.50
  -2 -16   6    4.20    1.00
  -2 -16   5    2.20    1.00
  -2 -16   5    1.80    0.60
  -2 -16   4   12.10    2.00
  -2 -16   4    8.10    1.30
  -2 -16   3   76.89    6.80
  -2 -16   3   64.59    6.20
   2  16  -3   70.29    6.10
  -2 -16   2    0.30    0.60
  -2 -16   2   -0.10    0.60
  -2 -16   2    0.20    0.70
   2  16  -2    0.80    0.60
   2  16  -2    0.90    0.70
  -2 -16   1    0.80    0.90
  -2 -16   1    2.30    0.80
  -2 -16   1    2.20    1.10
   2  16  -1   -7.50   20.70
   2  16  -1    1.80    0.90
   2  16  -1    2.00    0.60
  -2 -16   0    1.60    0.80
  -2 -16   0    2.20    1.10
   2  16   0    2.20    0.70
   2  16   0    2.50    1.10
   2  16   0    6.10   16.60
  -2 -16  -1   44.10    4.10
   2  16   1   20.80   16.40
   2  16   1   43.60    4.70
   2  16   1   44.60    3.90
  -2 -16  -2    5.00    1.20
   2  16   2   -3.00   13.20
   2  16   2    4.30    0.80
   2  16   2    4.40    1.50
  -2 -16  -3   14.60    2.00
   2  16   3   19.40    1.80
   2  16   4   35.80    4.10
   2  16   5    2.70    0.50
   2  16   5    1.40    1.10
   2  16   6   11.00    1.70
   2  16   6    7.20    0.90
  -2 -15   8    5.00    0.70
  -2 -15   7    0.20    0.30
  -2 -15   6    5.00    0.90
  -2 -15   6    9.40    1.60
  -2 -15   5    6.30    1.50
  -2 -15   5    4.10    1.20
  -2 -15   4   24.40    2.90
  -2 -15   4   38.40    3.80
   2  15  -4   32.30    2.80
  -2 -15   3    0.60    0.50
  -2 -15   3    0.10    0.50
  -2 -15   3    0.80    0.90
   2  15  -3    0.50    0.50
  -2 -15   2    1.50    0.70
  -2 -15   2    0.90    0.90
  -2 -15   2    1.30    0.80
   2  15  -2    0.70    0.80
  -2 -15   1   18.40    2.10
  -2 -15   1   13.10    2.30
  -2 -15   0    0.10    0.60
  -2 -15   0    1.20    1.60
  -2 -15   0    0.60    0.90
   2  15   0    4.50   22.50
   2  15   0    0.90    0.60
  -2 -15  -1    3.20    1.20
  -2 -15  -1    4.00    1.00
   2  15   1    4.20    0.80
   2  15   1    4.70    1.50
   2  15   1   12.90   13.00
  -2 -15  -2   35.70    4.30
  -2 -15  -2   44.70    4.10
   2  15   2   52.89    4.00
   2  15   2   30.90   13.40
   2  15   2   41.60    4.80
  -2 -15  -3   50.39    5.60
   2  15   3   87.09   16.40
   2  15   3   63.99    6.40
   2  15   3   70.19    5.30
   2  15   4   36.10    3.20
   2  15   5   12.30    1.30
   2  15   5   10.70    2.80
   2  15   6    2.00    0.50
   2  15   6    5.50    1.50
   2  15   7    0.00    0.30
  -2 -14   7  -70.49   72.19
  -2 -14   7    0.30    0.30
  -2 -14   6    7.60    1.20
  -2 -14   6    5.90    1.20
  -2 -14   5    1.40    0.50
  -2 -14   5    2.50    1.10
  -2 -14   5    1.50    0.60
   2  14  -5    1.00    1.90
  -2 -14   4    7.80    2.00
  -2 -14   4    3.70    1.00
  -2 -14   4    5.00    1.00
  -2 -14   3    2.70    0.80
  -2 -14   3    2.20    0.80
  -2 -14   3    3.10    1.10
   2  14  -3    3.30    0.80
  -2 -14   2   12.80    2.30
  -2 -14   2   17.80    1.90
  -2 -14   2   10.70    1.90
   2  14  -2   17.30    1.90
  -2 -14   1    3.50    1.00
  -2 -14   1    3.00    1.20
  -2 -14   1    3.10    1.40
   2  14  -1    3.00    1.10
   2  14  -1    5.50    1.00
  -2 -14   0   63.69    5.50
  -2 -14   0   56.09    6.60
  -2 -14   0   55.09    6.00
   2  14   0   64.09    5.90
   2  14   0   58.89    5.20
  -2 -14  -1   54.39    5.10
  -2 -14  -1   50.79    5.50
   2  14   1   59.49    5.80
   2  14   1   42.60   14.70
   2  14   1   60.09    4.90
  -2 -14  -2    6.40    1.10
  -2 -14  -2    3.10    1.00
   2  14   2    6.20    1.00
   2  14   2    4.50    1.60
   2  14   2    2.00   10.40
  -2 -14  -3    7.50    1.60
   2  14   3    9.20    1.20
   2  14   3    7.10   10.50
   2  14   3    8.50    2.00
   2  14   4    4.10    0.80
   2  14   4    6.10    1.80
   2  14   5   20.70    3.10
   2  14   5   20.60    2.00
   2  14   6   25.80    2.40
   2  14   6   30.60    3.60
   2  14   7    0.30    0.30
   2  14   8    2.30    0.40
  -2 -13  10   15.20    2.80
  -2 -13   7   -2.80   34.10
  -2 -13   7    2.60    0.60
   2  13  -7    2.30    2.50
  -2 -13   6    0.50    0.40
  -2 -13   6    0.50    0.40
  -2 -13   6    2.20    1.00
  -2 -13   6   11.80   35.50
   2  13  -6    1.30    1.90
  -2 -13   5    4.10    0.80
  -2 -13   5    4.40    0.90
   2  13  -5   11.00    3.10
  -2 -13   4   44.60    4.40
  -2 -13   4   39.40    4.80
   2  13  -4   58.29    4.30
  -2 -13   3   16.20    1.90
  -2 -13   3   12.20    2.20
  -2 -13   3   12.20    2.00
   2  13  -3   23.90    3.90
   2  13  -3   17.20    1.80
  -2 -13   2   29.50    3.50
  -2 -13   2   23.10    3.10
  -2 -13   2   32.90    3.10
   2  13  -2   32.30    3.10
  -2 -13   1    4.40    1.00
  -2 -13   1    2.90    1.00
  -2 -13   1    3.30    1.20
   2  13  -1    2.80    1.00
  -2 -13   0   77.29    6.50
  -2 -13   0   65.09    6.70
  -2 -13   0   60.19    6.80
   2  13   0   80.09    6.90
   2  13   0   78.39    6.20
  -2 -13  -1   32.40    3.90
  -2 -13  -1   36.00    3.50
  -2 -13  -1   35.00    3.90
   2  13   1   45.10   13.00
   2  13   1   35.90    3.30
   2  13   1   39.70    4.20
  -2 -13  -2  338.27   28.10
   2  13   2  326.77   28.80
   2  13   2  345.37   27.90
   2  13   2  375.36   36.10
   2  13   3    4.70    8.90
   2  13   3   10.00    2.30
   2  13   3   10.30    1.30
   2  13   4    0.40    1.20
   2  13   4    0.10    0.40
   2  13   5    2.00    1.40
   2  13   5    1.60    0.50
  -2 -13  -6    7.40    1.80
   2  13   6    5.30    0.80
  -2 -13  -7    0.00    0.80
   2  13   7    0.40    0.40
   2  13   8    6.50    0.70
  -2 -12  10   31.80    4.70
  -2 -12   8   41.10   31.20
  -2 -12   7   44.30    4.00
  -2 -12   7   63.99   30.70
  -2 -12   6    1.00    1.00
  -2 -12   6    0.30    0.40
  -2 -12   6    0.00    0.30
  -2 -12   6   11.60   27.30
   2  12  -6   -0.20    1.60
  -2 -12   5   61.29    5.60
  -2 -12   5  137.39   37.10
  -2 -12   5   65.09    5.70
  -2 -12   4   50.39    5.20
   2  12  -4   66.59    5.10
  -2 -12   3  140.29   12.60
  -2 -12   3  162.08   13.20
   2  12  -3  151.38   12.60
  -2 -12   2   77.79    6.40
  -2 -12   2   59.39    6.50
  -2 -12   2   74.29    6.90
   2  12  -2   87.79    7.70
   2  12  -2   67.69    6.40
  -2 -12   1    3.50    1.00
  -2 -12   1    3.30    1.20
  -2 -12   1    3.90    1.00
   2  12  -1    2.80    1.10
  -2 -12   0   45.60    5.10
  -2 -12   0   55.99    4.70
  -2 -12   0   49.00    5.00
   2  12   0   49.30    5.00
  -2 -12  -1   34.80    4.40
  -2 -12  -1   43.20    4.10
  -2 -12  -1   40.00    4.40
   2  12   1   51.59    3.90
   2  12   1   47.50    4.70
   2  12   1   54.49   12.80
  -2 -12  -2  309.37   27.30
   2  12   2  368.96   34.60
   2  12   2  337.77   27.20
   2  12   2  340.17   28.10
  -2 -12  -3   63.79    5.70
   2  12   3   59.89    6.50
   2  12   3   64.69    5.50
   2  12   3   62.79   13.40
   2  12   4    3.30    1.60
   2  12   4    2.30    0.60
   2  12   4    7.40    9.30
  -2 -12  -5   40.90    4.70
   2  12   5   35.50    4.50
   2  12   5   36.40    3.40
  -2 -12  -6   21.00    3.40
   2  12   6   19.80    2.00
  -2 -12  -7    0.00    0.90
   2  12   7    0.40    0.40
  -2 -12  -8    8.00    1.70
   2  12   8    8.00    0.90
   2  12   9    7.10    0.80
  -2 -11  11    6.90    3.00
  -2 -11  10    1.10    1.80
  -2 -11   9   40.20   32.20
   2  11  -9   54.09   10.70
  -2 -11   8    8.40   26.60
  -2 -11   7   95.99   30.20
  -2 -11   7   54.59    4.80
  -2 -11   6    1.40    1.10
  -2 -11   6   -5.40   22.20
  -2 -11   6    0.30    0.30
   2  11  -6   -0.40    1.60
  -2 -11   5   71.89   29.20
  -2 -11   5   91.29    7.80
  -2 -11   4    2.50   24.80
  -2 -11   4    6.30    1.20
  -2 -11   4    9.30    1.30
  -2 -11   4   10.40    1.80
   2  11  -4    8.80    1.50
   2  11  -4   14.70    3.20
  -2 -11   3   14.40    2.00
  -2 -11   3   17.70    2.00
  -2 -11   3   16.80    2.60
  -2 -11   3   23.50    2.90
   2  11  -3   18.80    1.90
   2  11  -3   25.70    3.80
  -2 -11   2  173.28   14.00
  -2 -11   2  193.68   15.00
  -2 -11   2  154.98   14.40
  -2 -11   2  148.29   14.10
   2  11  -2  160.48   14.10
   2  11  -2  180.98   15.10
  -2 -11   1  280.27   25.90
  -2 -11   1  294.67   25.70
  -2 -11   1  320.97   25.50
   2  11  -1  316.77   25.70
   2  11  -1  337.67   26.30
  -2 -11   0   20.00    2.60
  -2 -11   0   20.00    2.40
  -2 -11   0   20.10    2.20
   2  11   0   20.40    2.80
  -2 -11  -1    2.10    1.00
  -2 -11  -1    1.90    0.80
  -2 -11  -1    1.60    0.70
   2  11   1    0.30    6.70
   2  11   1    3.60    1.30
   2  11   1    2.50    0.60
  -2 -11  -2   41.80    4.60
  -2 -11  -2   45.00    4.00
   2  11   2   41.00    4.00
   2  11   2   56.89   12.20
   2  11   2   42.50    4.90
  -2 -11  -3  907.71   78.59
   2  11   3 1058.59   84.09
  -2 -11  -4    9.80    2.30
   2  11   4   12.50    8.40
   2  11   4   10.50    1.40
   2  11   4   10.70    2.50
  -2 -11  -5  100.49    9.40
   2  11   5   96.49    8.10
   2  11   5   89.79    9.20
  -2 -11  -6    0.70    1.30
   2  11   6    0.10    0.40
   2  11   6   -0.10    1.40
  -2 -11  -7    0.80    1.30
   2  11   7    0.90    0.40
   2  11   7    2.10    1.40
  -2 -11  -8    0.90    1.10
   2  11   8   -0.50    1.10
   2  11   8    0.20    0.30
  -2 -11  -9    0.40    0.80
   2  11   9    0.60    0.30
  -2 -10  11   15.40    3.00
  -2 -10   9  -12.10   25.00
  -2 -10   8   46.40    4.30
  -2 -10   8   66.79   38.40
   2  10  -8   60.89    7.70
  -2 -10   7  196.08   17.70
  -2 -10   7  233.58   37.80
   2  10  -7  231.48   20.40
  -2 -10   6  -12.60   17.10
  -2 -10   6    1.70    0.50
  -2 -10   6    3.00    1.20
   2  10  -6    3.70    2.30
  -2 -10   5   31.30    3.20
  -2 -10   5   39.50    4.00
  -2 -10   5   46.90   21.30
   2  10  -5   43.20    5.40
  -2 -10   4   62.19    5.50
  -2 -10   4   73.99   25.40
  -2 -10   4   42.80    4.60
  -2 -10   4   57.29    5.10
   2  10  -4   48.80    4.50
   2  10  -4   60.09    6.40
  -2 -10   3   76.29    6.90
  -2 -10   3   68.89    6.50
  -2 -10   3   51.29   23.90
  -2 -10   3   85.29    7.30
   2  10  -3   71.89    6.50
   2  10  -3   83.49    7.80
  -2 -10   2    7.20    1.60
  -2 -10   2    6.40    1.00
  -2 -10   2    5.00    1.30
  -2 -10   2    3.20    1.00
   2  10  -2    5.90    1.10
   2  10  -2    6.20    1.60
  -2 -10   1    2.10    1.00
  -2 -10   1    4.90    1.00
  -2 -10   1    1.50    1.00
  -2 -10   1    2.30    0.70
   2  10  -1    2.20    1.00
   2  10  -1    2.60    0.90
  -2 -10   0    5.80    1.00
  -2 -10   0    7.70    1.30
  -2 -10   0    4.50    1.20
   2  10   0    5.70    1.40
  -2 -10  -1  231.48   20.20
  -2 -10  -1  242.68   20.50
   2  10   1  256.97   20.10
   2  10   1  249.28   20.70
  -2 -10  -2  167.78   15.40
  -2 -10  -2  189.08   15.80
   2  10   2  178.08   16.00
   2  10   2  199.98   15.30
   2  10   2  202.18   21.20
  -2 -10  -3   18.50    2.20
  -2 -10  -3   24.80    3.80
   2  10   3   19.30    2.00
   2  10   3   20.90    3.40
   2  10   3   30.60    3.20
  -2 -10  -4   15.80    3.10
   2  10   4   19.70    3.30
   2  10   4   24.50    8.10
   2  10   4   26.00    3.60
   2  10   4   18.10    1.90
  -2 -10  -5   39.50    4.80
   2  10   5   33.50    3.40
   2  10   5   50.69    5.10
   2  10   5   45.00   12.00
  -2 -10  -6   20.70    3.60
   2  10   6   36.80    4.30
   2  10   6   21.80    2.30
  -2 -10  -7   16.60    3.20
   2  10   7   17.60    1.80
   2  10   7   19.00    3.00
  -2 -10  -8    7.70    2.00
   2  10   8   12.80    2.10
   2  10   8    6.90    0.90
  -2 -10  -9    5.50    1.50
   2  10   9    3.90    0.60
   2  10   9    7.20    1.30
   2  10  10    0.70    0.30
  -2  -9  11   16.50    3.60
  -2  -9   9   20.30   23.40
   2   9  -9   29.90    6.00
  -2  -9   8    4.20   18.20
  -2  -9   8    3.60    0.70
   2   9  -8    0.70    1.90
  -2  -9   7    0.60    0.30
  -2  -9   7   -8.00   15.00
   2   9  -7    0.60    1.90
  -2  -9   6   11.90   15.40
  -2  -9   5  197.38   31.10
  -2  -9   5  183.68   14.40
  -2  -9   5  147.59   13.80
   2   9  -5  176.18   15.80
  -2  -9   4    2.20    1.00
  -2  -9   4   -8.30   13.60
  -2  -9   4    1.00    0.70
  -2  -9   4    1.50    0.80
   2   9  -4    1.10    1.40
  -2  -9   3    6.40    1.00
  -2  -9   3   -8.60   15.00
  -2  -9   3    6.20    1.40
  -2  -9   3    6.00    1.10
  -2  -9   3    7.10    1.40
   2   9  -3    7.80    1.10
   2   9  -3    8.50    2.00
  -2  -9   2    1.30    0.80
  -2  -9   2    1.10    0.60
  -2  -9   2    2.60    1.10
  -2  -9   2    3.30    0.70
   2   9  -2    2.00    1.00
   2   9  -2    1.50    0.60
  -2  -9   1  393.26   30.30
  -2  -9   1  368.36   29.60
   2   9  -1  318.37   29.80
   2   9  -1  372.06   30.20
  -2  -9   0    7.70    1.30
  -2  -9   0    9.70    1.80
  -2  -9   0   10.80    2.00
   2   9   0    8.70    1.70
   2   9   0    8.50    1.50
  -2  -9  -1  160.58   13.30
  -2  -9  -1  168.08   13.60
   2   9   1  149.99   13.90
   2   9   1  160.28   13.20
  -2  -9  -2  678.33   57.89
   2   9   2  761.72   62.39
   2   9   2  744.33   57.49
   2   9   2  665.93   58.19
  -2  -9  -3  161.58   14.50
  -2  -9  -3  172.48   15.40
   2   9   3  188.08   14.40
   2   9   3  209.58   19.50
   2   9   3  161.28   15.20
  -2  -9  -4    0.70    1.40
   2   9   4    0.50    1.20
   2   9   4   -1.70    5.80
   2   9   4    1.90    1.80
  -2  -9  -5    4.60    1.80
   2   9   5    6.60    1.00
   2   9   5   17.30    9.90
  -2  -9  -6    0.00    1.30
   2   9   6    1.40    1.80
   2   9   6    0.00    0.40
  -2  -9  -7   19.70    3.50
   2   9   7   30.40    3.90
   2   9   7   22.70    2.20
  -2  -9  -8    0.80    1.20
   2   9   8    0.50    0.40
   2   9   8    0.20    1.30
  -2  -9  -9    0.00    1.00
   2   9   9    0.60    0.40
   2   9   9    0.40    0.90
  -2  -9 -10    0.20    0.70
   2   9  10    0.40    0.20
  -2  -8  11    8.60    3.00
  -2  -8  10   10.90    4.10
   2   8 -10    9.40    3.50
  -2  -8   9   15.90   21.00
  -2  -8   8  329.97   26.80
  -2  -8   8  324.67   42.60
   2   8  -8  308.97   28.90
  -2  -8   7   79.39   21.40
  -2  -8   7   83.29    7.10
   2   8  -7   92.29    9.70
  -2  -8   6   53.29    4.50
  -2  -8   6   32.50   14.90
   2   8  -6   52.79    6.50
  -2  -8   5    3.90   11.40
  -2  -8   5    8.60    1.60
  -2  -8   5    6.00    0.90
   2   8  -5    4.50    1.90
  -2  -8   4  391.96   43.90
  -2  -8   4  419.36   33.20
   2   8  -4  382.26   33.80
  -2  -8   3  167.38   14.20
  -2  -8   3  185.68   26.70
  -2  -8   3  161.78   14.50
   2   8  -3  185.68   15.20
  -2  -8   2  264.37   19.70
  -2  -8   2  232.98   19.20
  -2  -8   2  217.68   19.00
  -2  -8   2  221.78   31.80
   2   8  -2  219.98   19.70
  -2  -8   1  105.69    8.90
  -2  -8   1  105.29    9.20
  -2  -8   1  102.49    8.70
   2   8  -1  100.99    9.20
  -2  -8   0  288.47   23.10
  -2  -8   0  263.67   22.90
   2   8   0  288.07   23.20
  -2  -8  -1  159.48   14.10
  -2  -8  -1  183.28   14.40
  -2  -8  -2   37.40    3.70
  -2  -8  -2   45.40    4.00
   2   8   2   42.50    7.90
   2   8   2   44.70    3.60
   2   8   2   33.70    4.30
   2   8   2   44.40    4.10
   2   8   2   41.60    4.50
  -2  -8  -3   44.50    4.80
   2   8   3   45.40    3.90
   2   8   3   39.50    5.20
   2   8   3   53.09    4.90
   2   8   3   40.10    4.90
   2   8   3   52.99    8.60
  -2  -8  -4   41.00    4.80
   2   8   4   46.20    5.00
   2   8   4   55.29    9.40
   2   8   4   35.70    5.40
   2   8   4   42.70    3.80
  -2  -8  -5    5.50    2.00
   2   8   5    8.70    2.40
   2   8   5    6.50    8.20
   2   8   5    8.10    3.00
   2   8   5    6.20    0.90
  -2  -8  -6  235.68   21.20
   2   8   6  240.78   22.10
   2   8   6  237.88   19.80
   2   8   6  254.17   21.20
  -2  -8  -7    8.80    2.80
   2   8   7   10.30    2.50
   2   8   7   14.90    1.90
   2   8   7   13.90    3.40
  -2  -8  -8   10.10    2.50
   2   8   8   12.10    2.40
   2   8   8   12.00    1.30
  -2  -8  -9    4.50    1.60
   2   8   9    4.30    0.70
   2   8   9    4.20    1.40
  -2  -8 -10   10.30    1.90
   2   8  10    9.80    1.00
   2   8  10   10.30    1.50
   2   7 -10   27.30    5.10
  -2  -7   9   34.70   19.70
  -2  -7   8    6.20   13.80
  -2  -7   8   17.40    1.70
   2   7  -8   12.20    3.60
  -2  -7   7    2.00    0.40
  -2  -7   7    0.80   11.00
   2   7  -7    1.50    2.00
  -2  -7   6  107.89    8.80
  -2  -7   6  124.19   21.90
   2   7  -6  101.09   10.50
  -2  -7   5    6.00   10.00
  -2  -7   5    2.50    0.90
  -2  -7   5    2.80    0.50
   2   7  -5    2.00    1.50
  -2  -7   4  459.15   46.60
   2   7  -4  446.36   37.70
  -2  -7   3   70.99    5.70
  -2  -7   3   58.89   15.00
  -2  -7   3   56.19    5.20
   2   7  -3   56.59    6.00
  -2  -7   2 1656.23  142.39
  -2  -7   1   24.40    2.60
  -2  -7   1   24.50    2.30
  -2  -7   1   26.50    2.40
  -2  -7   1   18.30   12.10
   2   7  -1   22.50    2.70
  -2  -7   0  350.96   28.60
  -2  -7  -1   63.69    5.80
  -2  -7  -1   75.89    6.10
   2   7   1   68.59    6.20
   2   7   1   67.29    5.90
   2   7   2 2494.75  204.58
  -2  -7  -3   11.90    2.20
  -2  -7  -3   11.20    1.50
   2   7   3   11.10    2.40
   2   7   3   11.60    1.30
   2   7   3    9.80    4.20
  -2  -7  -4  164.18   15.20
   2   7   4  166.28   15.20
   2   7   4  180.48   14.30
   2   7   4  162.68   15.60
   2   7   4  198.68   18.80
   2   7   5    9.70    7.50
   2   7   5    5.90    2.30
   2   7   5    4.00    2.40
  -2  -7  -6   17.20    3.20
   2   7   6   13.60    3.20
   2   7   6   17.60    4.00
   2   7   6   13.20    1.50
  -2  -7  -7    5.60    2.00
   2   7   7    2.50    0.60
   2   7   7    3.40    2.30
   2   7   7    4.00    2.00
  -2  -7  -8   58.59    6.30
   2   7   8   53.99    5.90
   2   7   8   50.29    4.60
   2   7   8   69.49   10.60
  -2  -7  -9    5.80    1.80
   2   7   9    9.00    2.00
   2   7   9    6.90    0.90
  -2  -7 -10    7.70    1.80
   2   7  10    6.30    0.80
   2   7  10    7.80    1.40
  -2  -6  11    8.50    3.10
   2   6 -10    8.40    2.80
  -2  -6   9   10.30   15.10
   2   6  -9   12.30    3.30
  -2  -6   8  262.37   22.90
  -2  -6   8  360.86   37.10
   2   6  -8  285.97   25.20
  -2  -6   7  194.78   27.90
  -2  -6   7  220.38   17.70
  -2  -6   6  195.88   24.90
   2   6  -6  187.78   17.10
  -2  -6   5   49.70    4.10
  -2  -6   5   51.59   12.60
   2   6  -5   43.50    5.20
  -2  -6   4  484.65   47.30
  -2  -6   3   22.10    2.20
  -2  -6   3   17.80    9.70
  -2  -6   3   18.10    1.80
   2   6  -3   16.60    2.40
  -2  -6   2   32.70    3.00
  -2  -6   2   28.00   11.30
  -2  -6   2   39.70    3.40
   2   6  -2   29.10    3.40
  -2  -6   1  105.99    8.30
  -2  -6   1   72.09   15.70
  -2  -6   1   93.69    7.90
   2   6  -1   87.59    8.20
  -2  -6   0  412.86   31.10
  -2  -6   0  391.66   40.00
   2   6   0  347.37   31.10
  -2  -6  -1  159.38   11.40
  -2  -6  -1  129.69   11.20
   2   6   1  121.29   11.50
   2   6   1  129.19   11.40
   2   6   1  139.49   14.60
   2   6   2 2691.53  219.98
  -2  -6  -3   50.79    4.70
  -2  -6  -3   57.69    4.90
   2   6   3   54.89    5.60
   2   6   3   60.89    7.80
   2   6   3   48.30    5.30
  -2  -6  -4  160.58   15.00
   2   6   4  187.88   14.20
   2   6   4  197.18   18.60
   2   6   4  164.48   15.40
   2   6   4  157.08   15.10
  -2  -6  -5   71.69    7.50
   2   6   5   73.59    8.00
   2   6   5  101.09   14.30
   2   6   5   67.59    7.50
   2   6   5   76.09    6.30
  -2  -6  -6  141.29   13.00
   2   6   6  142.59   11.50
   2   6   6  134.69   12.80
   2   6   6  131.89   13.40
  -2  -6  -7    2.20    1.80
   2   6   7    1.50    3.10
   2   6   7    3.80    2.10
   2   6   7    2.80    0.60
  -2  -6  -8   92.39    8.80
   2   6   8   71.49    8.90
   2   6   8   81.89    6.90
   2   6   8   81.49    8.10
  -2  -6  -9    1.90    1.50
   2   6   9    0.80    0.40
   2   6   9    1.50    1.30
  -2  -6 -10    3.50    1.30
   2   6  10    4.40    1.20
   2   6  10    2.50    0.50
   2   6  11    5.40    1.10
   2   6  11    4.50    0.60
  -2  -5  11   23.60    5.20
  -2  -5  10   12.20    1.40
   2   5 -10   11.50    3.00
  -2  -5   9   52.59    5.00
  -2  -5   9   50.39    4.50
   2   5  -9   49.60    6.50
  -2  -5   8   46.40   13.40
  -2  -5   8   43.60    3.90
   2   5  -8   44.20    5.80
  -2  -5   7   22.90    1.90
  -2  -5   7   21.40   10.20
  -2  -5   7   18.90    2.20
   2   5  -7   13.30    3.20
  -2  -5   6    0.20    6.50
   2   5  -6    0.50    1.20
  -2  -5   5  140.29   18.30
   2   5  -5  123.59   11.50
  -2  -5   4  638.44   58.39
  -2  -5   3   14.20    1.50
  -2  -5   3   18.60    7.60
  -2  -5   3   10.20    1.10
  -2  -5   3   11.60    1.30
   2   5  -3   10.00    1.80
  -2  -5   2  530.75   49.00
  -2  -5   1  212.98   23.40
   2   5  -1  192.58   16.80
   2   5  -1  220.78   17.20
  -2  -5   0  403.86   35.80
   2   5   0  335.97   28.90
  -2  -5  -1  122.39   10.40
  -2  -5  -1  145.49   10.50
   2   5   1  113.19   10.60
   2   5   1  116.29   13.10
  -2  -5  -2  145.79   12.80
  -2  -5  -2  174.78   13.00
   2   5   2  154.48   13.30
   2   5   2  143.99   13.20
  -2  -5  -3  606.84   49.99
   2   5   3  563.54   50.29
   2   5   3  651.53   52.59
   2   5   3  643.54   50.59
   2   5   4  211.58   17.10
   2   5   4  178.68   18.50
   2   5   4  239.48   21.60
   2   5   4  212.38   18.20
  -2  -5  -5    1.30    1.30
   2   5   5   -2.40    7.00
   2   5   5    1.50    0.50
   2   5   5    1.10    1.50
  -2  -5  -6   10.00    2.60
   2   5   6    7.20    2.50
   2   5   6    8.90    1.10
   2   5   6    7.70    2.30
  -2  -5  -7    1.40    1.60
   2   5   7    0.00    0.30
   2   5   7    2.10    2.10
   2   5   7   -0.50    1.50
   2   5   8   11.70    2.50
   2   5   8   20.40    4.10
  -2  -5  -9    0.40    1.20
   2   5   9    0.10    1.30
   2   5   9    0.20    0.30
  -2  -5 -10    0.70    1.40
   2   5  10    0.80    1.00
   2   5  10    0.70    0.30
   2   5  11   -0.20    0.20
   2   5  11   -0.10    0.60
  -2  -4  10    4.70    0.80
  -2  -4  10   10.60    4.00
   2   4 -10    5.90    2.90
  -2  -4   9   59.39    5.40
  -2  -4   9   68.09    5.70
   2   4  -9   61.49    7.30
  -2  -4   8    8.30    9.10
  -2  -4   8   15.50    1.60
   2   4  -8   13.00    3.00
  -2  -4   7  450.35   42.10
  -2  -4   7  461.95   34.70
   2   4  -7  376.56   35.90
  -2  -4   6   59.19   12.90
  -2  -4   6   84.69    6.70
  -2  -4   5  217.18   22.80
   2   4  -5  193.38   17.20
  -2  -4   4    7.90    6.00
  -2  -4   3  863.71   74.99
  -2  -4   2   28.60    2.60
  -2  -4   2   18.00    7.30
  -2  -4   2   27.10    2.20
   2   4  -2   20.40    2.60
  -2  -4   1   31.10    8.50
  -2  -4   1   24.10    2.50
   2   4  -1   33.70    2.80
   2   4  -1   25.20    2.30
  -2  -4   0  227.48   21.30
   2   4   0  175.28   15.30
   2   4   1  245.88   21.60
   2   4   1  285.87   23.80
  -2  -4  -2    5.10    0.90
   2   4   2    6.80    3.00
   2   4   2    4.30    1.10
   2   4   2    4.50    1.30
  -2  -4  -3   33.60    3.20
   2   4   3   43.70    6.90
   2   4   3   34.50    3.70
   2   4   3   28.70    3.50
  -2  -4  -4   78.69    8.00
   2   4   4   92.39    8.20
   2   4   4   87.69    7.30
   2   4   4   91.09   11.70
   2   4   4   87.59    8.10
  -2  -4  -5   90.19    8.90
   2   4   5   89.39    8.70
   2   4   5  109.39   15.60
   2   4   5   92.09    7.70
   2   4   5   95.19    8.90
   2   4   6    3.70    2.00
   2   4   6   -4.90    9.80
   2   4   6    4.30    1.70
  -2  -4  -7    6.50    1.80
  -2  -4  -7    3.30    1.90
   2   4   7    3.20    1.80
   2   4   7    8.80    2.60
   2   4   7    6.10    0.90
  -2  -4  -8    8.70    2.50
   2   4   8    6.80    0.90
   2   4   8    6.40    2.00
   2   4   8    8.30    2.50
  -2  -4  -9   34.70    4.20
   2   4   9   17.50    4.10
   2   4   9   25.30    2.30
   2   4   9   20.20    3.20
  -2  -4 -10    0.80    1.00
   2   4  10   -0.10    0.20
   2   4  10   -0.30    0.90
   2   4  11    0.60    0.30
   2   4  11    1.10    0.70
  -2  -3  11    2.20    0.60
  -2  -3   9  129.29    9.90
  -2  -3   9  119.89   10.20
   2   3  -9  102.19   11.30
  -2  -3   8   51.49    4.10
  -2  -3   8   41.00    3.90
  -2  -3   8   53.89   11.20
   2   3  -8   34.80    5.80
  -2  -3   7   48.00   10.90
  -2  -3   7   69.99    5.40
  -2  -3   7   56.09    5.40
  -2  -3   6   20.50    7.00
   2   3  -6   18.70    2.60
  -2  -3   5  883.31   76.29
  -2  -3   4   53.59    9.40
   2   3  -4   39.20    4.00
  -2  -3   3  388.66   35.90
  -2  -3   2   90.69    7.70
  -2  -3   2  102.69   12.30
   2   3  -2   96.99    8.10
  -2  -3   1 3749.12  305.87
   2   3   0  731.33   61.29
  -2  -3  -1    4.30    0.70
   2   3   1    5.40    1.00
   2   3   1    5.40    2.70
   2   3   1    4.10    0.60
   2   3   2 2232.88  182.38
   2   3   3 2263.67  191.58
   2   3   4   68.19    6.20
   2   3   4   60.79    6.10
   2   3   4   63.39   10.90
  -2  -3  -5   56.69    6.40
   2   3   5   56.49    5.40
   2   3   5   78.09    6.40
   2   3   5   72.69    6.50
   2   3   5   85.49   14.60
  -2  -3  -6   31.40    4.70
   2   3   6   27.10    3.70
   2   3   6   30.70    2.70
   2   3   6   28.00    4.00
   2   3   6   14.60   10.80
  -2  -3  -7   80.89    8.30
  -2  -3  -7   84.39    8.20
   2   3   7   72.09    7.80
   2   3   7   70.59    6.40
  -2  -3  -8    0.80    1.60
   2   3   8    1.00    0.40
   2   3   8    1.10    1.60
   2   3   8    0.20    1.20
  -2  -3  -9    2.10    1.60
   2   3   9    1.60    1.30
   2   3   9    1.30    0.50
   2   3   9    1.80    1.70
  -2  -3 -10    6.90    1.70
   2   3  10    3.30    0.50
   2   3  10    4.40    1.40
   2   3  11    5.60    0.70
   2   3  11    5.00    1.10
  -2  -2  12   10.00    1.10
  -2  -2  11    1.80    0.50
  -2  -2  10    1.40    0.50
  -2  -2  10    2.10    2.70
  -2  -2  10    0.40    0.70
  -2  -2   9   27.90    2.50
  -2  -2   9   27.50    2.90
   2   2  -9   24.30    4.00
  -2  -2   8  440.66   35.50
  -2  -2   8  428.16   35.30
  -2  -2   7  706.03   57.39
  -2  -2   7  707.93   61.09
  -2  -2   6  223.08   20.10
   2   2  -6  170.78   15.90
  -2  -2   5  188.08   19.80
   2   2  -5  179.48   15.40
  -2  -2   4  181.58   17.00
   2   2  -4  145.99   13.10
  -2  -2   3 3199.38  261.27
  -2  -2   2  343.47   31.00
  -2  -2   1  121.99   10.00
  -2  -2   1  142.19   13.70
   2   2  -1  117.29   10.20
   2   2   0 1853.91  151.38
   2   2   1 8259.67  667.63
   2   2   2  783.82   65.89
   2   2   3  304.37   30.30
   2   2   3  348.27   27.30
   2   2   4  456.95   35.20
   2   2   4  364.46   39.20
   2   2   4  438.26   35.20
  -2  -2  -5  359.86   31.40
   2   2   5  399.66   38.00
   2   2   5  370.86   30.20
  -2  -2  -6  128.89   11.80
  -2  -2  -6  107.79   11.40
   2   2   6  115.79   10.00
   2   2   6  135.99   10.80
   2   2   6  127.19   11.00
   2   2   6   95.19   18.60
  -2  -2  -7    4.20    1.80
  -2  -2  -7    5.90    2.40
   2   2   7    2.40    1.40
   2   2   7    4.10    0.70
   2   2   7   -6.00    9.70
   2   2   7    6.10    1.70
  -2  -2  -8   45.40    5.70
  -2  -2  -8   52.19    5.80
   2   2   8   39.20    5.10
   2   2   8   35.00    4.50
   2   2   8   43.00    3.70
  -2  -2  -9  139.69   11.70
   2   2   9  104.89   10.60
  -2  -2 -10    8.20    1.80
   2   2  10    5.50    0.80
   2   2  10    6.00    1.60
   2   2  11    1.60    0.90
   2   2  11    1.40    0.30
  -2  -1  12    1.70    0.40
  -2  -1  11   21.00    2.00
  -2  -1  10  126.99    9.90
  -2  -1  10  107.09   10.40
  -2  -1   9    9.40    1.70
  -2  -1   9   11.70    1.30
  -2  -1   8   96.99    8.60
  -2  -1   8   98.99    8.30
   2   1  -8  108.19   10.00
  -2  -1   7    5.20    0.80
  -2  -1   7    4.70    0.80
   2   1  -7    4.50    1.80
   2   1  -7    1.90    1.00
   2   1  -6  110.79    9.80
   2   1  -5  260.57   21.70
  -2  -1   4 1508.75  124.39
  -2  -1   3 1108.59   91.89
  -2  -1   2 5946.51  481.65
   2   1  -1  388.76   33.20
   2   1   0  330.37   28.50
   2   1   1 1308.07  107.79
   2   1   2 2282.17  187.18
   2   1   3 1150.08   97.19
   2   1   4  691.73   61.79
  -2  -1  -5    5.10    1.80
   2   1   5    6.70    1.00
   2   1   5    0.50    7.80
   2   1   5    7.20    1.50
   2   1   5    6.60    1.30
  -2  -1  -6    5.40    2.20
  -2  -1  -6    9.40    2.50
   2   1   6    7.20    1.50
   2   1   6    5.70    0.90
   2   1   6    7.30   10.80
   2   1   6    6.50    1.50
  -2  -1  -7  102.19   11.00
  -2  -1  -7  118.09   11.50
   2   1   7  105.49   10.10
   2   1   7  119.19    9.90
   2   1   7  108.69    9.20
  -2  -1  -8    6.40    2.40
  -2  -1  -8    5.00    2.30
   2   1   8    7.70    2.00
   2   1   8    5.80    1.50
   2   1   8    5.10    0.80
  -2  -1  -9   15.50    3.00
   2   1   9   16.60    2.70
   2   1   9   19.90    4.50
   2   1   9   16.70    1.70
  -2  -1 -10    0.00    0.90
   2   1  10   -0.40    0.90
   2   1  10   -0.20    0.30
   2   1  11   -0.30    0.30
   2   1  11    0.00    0.90
  -2   0  12   48.40    4.20
  -2   0  11    0.00    0.30
  -2   0  10   11.90    1.30
  -2   0  10   11.60    2.10
  -2   0   9   -0.30    0.60
  -2   0   9    0.90    0.40
  -2   0   9   -1.70    2.20
   2   0  -9   -2.70    1.40
  -2   0   8  422.56   36.50
  -2   0   8  458.15   36.20
   2   0  -8  459.45   37.70
  -2   0   7    0.10    0.40
  -2   0   7    0.10    4.00
  -2   0   7    0.60    0.60
   2   0  -7    0.20    0.60
   2   0  -6  202.38   17.00
  -2   0   5    1.90    0.40
  -2   0   5    0.70    0.30
   2   0  -5    0.30    0.40
  -2   0   3    0.80    0.20
  -2   0   3    0.40    0.20
   2   0  -3   -0.30    0.30
  -2   0   1    0.20    0.20
   2   0  -1   -0.90    3.00
   2   0  -1    0.20    0.20
   2   0   0  584.94   49.60
  -2   0  -1    0.90    0.40
   2   0   1    0.80    0.40
   2   0   1    0.10    0.30
   2   0   1    2.80    3.70
   2   0   2 1179.28   99.09
   2   0   3    1.90    4.80
   2   0   3    2.00    0.70
   2   0   4  324.27   25.70
   2   0   4  303.57   25.90
  -2   0  -5    0.10    0.50
  -2   0  -5    1.40    1.20
  -2   0  -5    0.80    1.30
   2   0   5    0.90    0.60
   2   0   5    0.80    0.60
   2   0   5    2.90    9.00
  -2   0  -6   92.19    9.30
  -2   0  -6   68.99    8.20
   2   0   6   92.49    7.50
   2   0   6   77.49    6.80
   2   0   6   50.19   15.70
  -2   0  -7    0.70    1.80
  -2   0  -7    0.10    1.30
   2   0   7    0.10    0.40
   2   0   7   -0.50    0.70
   2   0   7    0.70   13.00
   2   0   7    3.10    1.10
  -2   0  -8  181.08   16.40
  -2   0  -8  157.08   16.90
   2   0   8  179.08   14.60
   2   0   8  181.58   15.60
   2   0   8  183.08   15.20
  -2   0  -9    0.40    1.20
   2   0   9   -0.50    1.00
   2   0   9    0.10    0.80
   2   0   9    0.30    0.40
   2   0  10    6.10    1.50
   2   0  10    5.90    0.80
   2   0  11    0.10    1.00
   2   0  11    0.10    0.30
  -2   1  13   -0.10    0.30
  -2   1  12    1.00    0.60
  -2   1  12    1.10    1.10
  -2   1  11   22.00    2.00
  -2   1  10  115.99   11.20
  -2   1  10  131.59   10.40
  -2   1   9    9.40    1.20
  -2   1   9    7.30    1.70
   2  -1  -9   14.10    3.20
  -2   1   8   89.59    7.50
  -2   1   8   81.79    7.90
   2  -1  -8  100.19    9.00
  -2   1   7    4.40    1.00
  -2   1   7   11.20    4.70
   2  -1  -7    3.60    1.60
   2  -1  -7    3.40    1.00
   2  -1  -6  111.69    9.50
   2  -1  -5  252.77   20.70
  -2   1   2 3854.21  311.47
   2  -1  -1  414.16   36.10
   2  -1   0  349.87   31.40
   2  -1   1  806.22   72.09
   2  -1   2 2115.99  175.28
   2  -1   3 1053.59   90.89
  -2   1  -4  812.82   62.19
   2  -1   4  645.24   66.39
  -2   1  -5    7.10    2.40
  -2   1  -5    4.80    1.00
   2  -1   5    8.90   10.20
   2  -1   5    6.80    1.20
   2  -1   5    8.80    1.20
   2  -1   5    4.70    0.80
  -2   1  -6    5.00    1.10
  -2   1  -6    4.80    2.40
  -2   1  -6    7.60    2.60
   2  -1   6   -3.80   11.90
   2  -1   6    6.10    0.90
   2  -1   6    6.20    1.20
   2  -1   6    8.50    1.30
  -2   1  -7   92.09   11.00
  -2   1  -7  114.49   12.30
   2  -1   7  108.39    9.40
   2  -1   7  132.09    9.80
   2  -1   7  111.99   10.00
  -2   1  -8    6.90    2.40
  -2   1  -8    8.00    3.00
   2  -1   8    6.30    1.00
   2  -1   8    5.60    1.30
   2  -1   8    0.50   13.30
   2  -1   8    7.00    1.70
  -2   1  -9   12.40    3.40
   2  -1   9   18.70    1.70
   2  -1   9   15.40    2.30
   2  -1  10   -0.30    0.30
   2  -1  10    0.60    0.80
   2  -1  11    0.00    0.60
   2  -1  11   -0.20    0.20
  -2   2  13    3.90    0.50
  -2   2  12   12.90    2.20
  -2   2  12   12.20    1.40
  -2   2  11    2.30    0.50
  -2   2  10    0.80    1.10
  -2   2  10    1.70    1.10
  -2   2  10    0.80    0.40
   2  -2 -10    1.30    1.90
  -2   2   9   25.50    2.50
  -2   2   9   28.30    3.70
   2  -2  -9   42.90    5.60
  -2   2   8  355.46   31.90
  -2   2   8  390.86   31.30
   2  -2  -8  412.56   32.70
  -2   2   7  632.24   47.20
   2  -2  -7  526.95   48.10
  -2   2   6  223.08   18.50
  -2   2   5  218.88   16.30
   2  -2  -5  178.18   16.00
  -2   2   4  181.58   14.90
  -2   2   2  351.06   29.60
  -2   2   1  160.08   13.20
   2  -2  -1  150.38   17.50
   2  -2   0 2169.58  178.68
   2  -2   1 8905.31  722.33
   2  -2   2  803.22   70.29
   2  -2   3  251.17   21.50
   2  -2   3  282.67   28.10
  -2   2  -4  442.76   37.10
   2  -2   4  364.76   42.00
   2  -2   4  446.86   34.90
  -2   2  -5  461.05   39.40
  -2   2  -5  475.55   39.40
   2  -2   5  401.76   36.60
   2  -2   5  433.66   46.70
   2  -2   5  486.35   36.70
  -2   2  -6  137.29   13.90
  -2   2  -6  122.19   13.90
   2  -2   6  148.49   11.40
   2  -2   6  123.69   11.30
   2  -2   6  144.49   11.70
  -2   2  -7    3.90    2.60
  -2   2  -7    5.10    1.10
  -2   2  -7    4.20    2.50
   2  -2   7    7.80    1.20
   2  -2   7    4.00   14.80
   2  -2   7    3.60    1.10
   2  -2   7    4.80    0.80
  -2   2  -8   47.40    7.50
   2  -2   8   46.30    4.30
   2  -2   8   43.70    3.90
   2  -2   8   44.20    4.60
   2  -2   8   29.50   17.30
  -2   2  -9  108.59   11.80
  -2   2  -9   95.49   11.80
   2  -2   9  135.29   12.30
   2  -2   9  121.69    9.70
   2  -2   9  122.59   10.20
   2  -2  10    5.90    1.30
   2  -2  10    4.50    0.70
   2  -2  11    0.60    0.60
  -2   3  13    8.50    0.90
  -2   3  12    0.80    0.30
  -2   3  12    0.50    0.90
  -2   3  11    0.90    0.40
  -2   3  11    2.10    1.50
  -2   3  10   -0.40    0.80
  -2   3  10   -1.20    0.90
   2  -3 -10   -1.20    1.70
  -2   3   9  115.59    9.90
  -2   3   9  108.09   10.70
   2  -3  -9  142.79   11.90
  -2   3   8   31.30    3.70
  -2   3   8   33.70    3.90
  -2   3   8   36.60    3.40
   2  -3  -8   37.10    5.60
  -2   3   7   43.60    3.60
   2  -3  -7   37.20    4.60
  -2   3   6   20.60    2.40
   2  -3  -6   24.30    3.30
  -2   3   4   51.59    4.80
   2  -3  -4   55.39    4.50
  -2   3   3  444.26   36.20
  -2   3   2  112.09    9.40
  -2   3   2  118.29   11.90
   2  -3   0  923.41   79.59
  -2   3  -1    6.80    1.70
   2  -3   1    7.80    0.90
   2  -3   2 2106.29  176.18
   2  -3   3 2351.76  197.08
  -2   3  -4   65.49    7.80
   2  -3   4   71.99    5.80
   2  -3   4   64.89    5.90
   2  -3   4   91.79   17.90
  -2   3  -5   60.89    5.80
  -2   3  -5   82.09    8.80
  -2   3  -5   76.59    8.80
   2  -3   5   67.49    5.90
   2  -3   5   59.79    5.70
   2  -3   5   76.29    5.80
  -2   3  -6   33.60    6.10
  -2   3  -6   26.90    2.90
  -2   3  -6   28.60    7.70
   2  -3   6   36.00    3.00
   2  -3   6    6.20   14.70
   2  -3   6   31.50    2.90
   2  -3   6   34.10    3.20
  -2   3  -7   76.89    9.90
  -2   3  -7   72.29   10.10
   2  -3   7   83.29    7.50
   2  -3   7   84.59    7.20
   2  -3   7   91.49    7.30
  -2   3  -8    0.00    1.60
  -2   3  -8    0.70    2.10
   2  -3   8    1.10    0.70
   2  -3   8    0.70    0.50
   2  -3   8   -6.60   16.50
   2  -3   8    0.10    0.60
  -2   3  -9    1.00    1.90
  -2   3  -9    0.30    1.80
   2  -3   9    0.40    0.80
   2  -3   9    3.00    0.90
   2  -3   9    1.20    0.50
   2  -3  10    3.70    0.60
   2  -3  10    4.70    1.10
   2  -3  11    2.30    0.80
  -2   4  13    0.60    0.30
  -2   4  12    9.30    1.80
  -2   4  12    9.40    1.00
  -2   4  11   11.00    1.10
  -2   4  11   10.80    2.20
  -2   4  10    8.40    2.00
  -2   4  10    4.30    0.70
  -2   4  10    5.40    1.60
   2  -4 -10    8.60    2.70
  -2   4   9   58.09    4.90
  -2   4   9   51.49    5.70
  -2   4   9   53.29    5.90
   2  -4  -9   62.39    6.60
  -2   4   8   14.70    1.40
  -2   4   8   12.70    2.30
  -2   4   8   10.90    2.30
   2  -4  -8   15.70    3.00
  -2   4   7  374.46   32.80
  -2   4   7  395.06   33.10
   2  -4  -7  428.16   33.50
  -2   4   6   56.59    5.90
  -2   4   6   70.79    5.50
  -2   4   6   68.69    6.10
   2  -4  -6   65.49    6.60
  -2   4   5  240.18   20.00
  -2   4   4    7.20    1.10
   2  -4  -4    4.80    0.60
  -2   4   3 1012.10   83.09
  -2   4   2   37.60    7.30
   2  -4  -2   33.30    2.80
   2  -4  -2   30.30    2.80
  -2   4   1   35.60    3.30
   2  -4  -1   39.30    3.40
   2  -4  -1   25.10   14.10
  -2   4   0  225.38   19.90
   2  -4   0  281.37   27.70
  -2   4  -1  330.97   28.20
   2  -4   1  345.97   34.70
  -2   4  -2    5.50    1.70
   2  -4   2    4.40    1.00
   2  -4   2    3.10    8.60
   2  -4   2    5.80    0.80
  -2   4  -3   38.50    4.90
   2  -4   3   33.50    3.60
   2  -4   3   45.80   13.70
   2  -4   3   37.30    3.20
   2  -4   3   35.30    3.10
  -2   4  -4  107.59   10.40
   2  -4   4   85.79    8.50
   2  -4   4   98.29    7.90
   2  -4   4  103.69    8.00
   2  -4   4   82.29    7.90
   2  -4   4  110.29   20.50
  -2   4  -5   93.69   10.70
  -2   4  -5  101.89    8.30
  -2   4  -5   98.89   11.10
   2  -4   5   92.49    8.20
   2  -4   5   95.79    8.40
   2  -4   5  105.19    8.40
  -2   4  -6    3.30    2.70
  -2   4  -6    4.60    2.80
  -2   4  -6    4.10    0.90
   2  -4   6    3.90    0.80
   2  -4   6  -10.50   14.10
   2  -4   6    4.60    0.90
  -2   4  -7    6.50    1.10
  -2   4  -7    4.20    3.10
  -2   4  -7    8.20    3.80
   2  -4   7    9.10    1.60
   2  -4   7   17.60   17.90
   2  -4   7    6.50    1.20
   2  -4   7    7.50    1.20
  -2   4  -8    9.20    3.50
  -2   4  -8    8.20    5.00
   2  -4   8    7.50    1.10
   2  -4   8   12.20    1.50
   2  -4   8    7.40    1.40
   2  -4   8   19.50   18.80
  -2   4  -9   15.80    4.30
   2  -4   9   27.30    2.60
   2  -4   9   17.80    2.90
   2  -4   9   25.30    2.20
   2  -4  10    0.50    0.60
   2  -4  11   -0.20    0.50
  -2   5  13    8.30    1.30
  -2   5  13    7.50    0.80
  -2   5  12   10.00    1.80
  -2   5  12    8.10    0.90
  -2   5  11   10.10    1.10
  -2   5  11    9.90    2.00
  -2   5  10   11.80    2.30
  -2   5  10   13.10    2.70
  -2   5  10   10.80    1.20
   2  -5 -10   14.90    3.10
  -2   5   9   44.70    4.00
  -2   5   9   54.29    6.30
  -2   5   9   43.60    4.90
   2  -5  -9   51.09    5.70
  -2   5   8   38.70    4.70
  -2   5   8   37.30    4.50
  -2   5   8   45.60    3.70
   2  -5  -8   45.60    5.10
  -2   5   7   15.50    1.50
  -2   5   7   15.50    2.50
  -2   5   7   17.20    2.70
   2  -5  -7   14.10    2.70
  -2   5   6    3.70    0.60
  -2   5   6    0.60    0.80
  -2   5   6    2.50    1.10
   2  -5  -6    2.10    1.20
  -2   5   5  124.89   11.50
  -2   5   5  149.29   11.80
  -2   5   4  606.14   49.30
  -2   5   3   12.30    1.50
  -2   5   3   18.10    5.30
  -2   5   3   10.60    1.30
   2  -5  -3   14.50    1.30
   2  -5  -3   12.20    1.30
  -2   5   2  617.64   53.89
  -2   5   1  152.08   12.80
  -2   5   0  366.46   30.40
  -2   5  -1  142.59   13.00
   2  -5   1  160.08   22.60
   2  -5   1  145.99   12.30
  -2   5  -2  193.98   16.80
   2  -5   2  182.28   15.30
   2  -5   2  177.38   15.70
   2  -5   2  166.28   25.00
   2  -5   2  199.18   15.40
  -2   5  -3  710.33   58.79
   2  -5   3  684.93   66.39
  -2   5  -4  233.88   20.70
  -2   5  -4  247.48   20.50
  -2   5  -4  217.48   18.00
   2  -5   4  188.28   18.50
   2  -5   4  225.28   31.30
   2  -5   4  201.58   18.70
   2  -5   4  238.98   18.00
   2  -5   4  226.58   18.10
  -2   5  -5   -0.40    1.60
  -2   5  -5    0.40    2.10
  -2   5  -5    0.20    0.40
   2  -5   5    1.00    0.60
   2  -5   5    0.70    0.40
   2  -5   5    0.50   15.10
   2  -5   5    0.50    0.40
  -2   5  -6   10.20    1.40
  -2   5  -6    9.00    3.80
  -2   5  -6   10.70    4.50
   2  -5   6    9.30    1.20
   2  -5   6   23.10   18.00
   2  -5   6    6.70    1.20
   2  -5   6   12.50    1.40
  -2   5  -7    1.10    2.60
  -2   5  -7   -1.50    2.20
   2  -5   7   -7.40   16.90
   2  -5   7    0.70    0.50
   2  -5   7    0.40    0.60
   2  -5   7    0.50    0.50
  -2   5  -8   12.40    4.40
   2  -5   8   16.50    2.20
   2  -5   8   17.30    1.90
   2  -5   8  -10.90   19.00
   2  -5   9   18.60   18.10
   2  -5  10    0.40    0.50
   2  -5  11   -0.10    0.40
  -2   6  12    1.10    1.10
  -2   6  12    0.10    0.30
  -2   6  11    5.80    1.60
  -2   6  11    4.20    0.70
  -2   6  10    9.10    2.00
  -2   6  10    6.20    0.90
   2  -6 -10   12.90    2.90
  -2   6   9   12.40    1.40
  -2   6   9   13.20    2.40
  -2   6   9    9.40    2.20
   2  -6  -9    8.80    2.40
  -2   6   8  290.17   24.80
  -2   6   8  298.17   23.60
  -2   6   8  281.87   24.80
   2  -6  -8  284.77   24.90
  -2   6   7  170.68   15.30
  -2   6   7  186.28   14.70
  -2   6   7  184.08   15.60
   2  -6  -7  169.98   15.70
  -2   6   6  194.78   17.60
  -2   6   6  215.58   17.20
  -2   6   6  218.38   18.00
   2  -6  -6  211.08   18.20
  -2   6   5   55.99    4.70
  -2   6   5   45.70    4.00
  -2   6   5   48.10    4.40
   2  -6  -5   47.90    4.90
   2  -6  -5   43.10    4.00
  -2   6   4  509.75   45.80
  -2   6   4  585.74   46.00
  -2   6   4  593.84   46.40
  -2   6   3   38.20    8.40
  -2   6   3   19.90    1.90
  -2   6   3   19.80    2.10
   2  -6  -3   17.60    2.00
  -2   6   2   33.40    3.30
   2  -6  -2   43.80    3.40
   2  -6  -2   34.80    3.50
   2  -6  -2   42.20    3.40
  -2   6   1  100.49    8.30
   2  -6  -1   99.19    8.50
   2  -6  -1   97.19    8.20
  -2   6   0  329.17   27.40
  -2   6  -1  130.59   13.40
   2  -6   1  149.19   12.90
   2  -6   1  206.08   29.00
   2  -6   1  150.58   12.50
   2  -6   1  166.28   12.50
   2  -6   2 2759.02  232.68
  -2   6  -3   58.59    6.90
  -2   6  -3   60.69    7.10
   2  -6   3   59.59    5.10
   2  -6   3   47.80   17.50
   2  -6   3   62.09    6.90
   2  -6   3   55.29    5.70
   2  -6   3   63.79    5.20
  -2   6  -4  184.58   16.90
  -2   6  -4  179.88   17.20
  -2   6  -4  177.28   14.40
   2  -6   4  184.08   14.50
   2  -6   4  164.98   14.50
   2  -6   4  170.28   15.10
   2  -6   4  183.18   14.60
   2  -6   4  163.88   15.20
  -2   6  -5   77.09    6.20
  -2   6  -5   70.69    9.00
  -2   6  -5   68.09    9.30
   2  -6   5   68.79    6.30
   2  -6   5   66.79    6.90
   2  -6   5   79.69    6.20
   2  -6   5   70.89    6.30
  -2   6  -6  130.29   14.90
  -2   6  -6  121.29   15.10
  -2   6  -6  154.48   11.60
   2  -6   6  126.89   11.70
   2  -6   6  137.39   11.60
   2  -6   6  144.69   11.60
  -2   6  -7    3.40    3.20
  -2   6  -7    2.60    3.00
   2  -6   7   22.30   20.20
   2  -6   7    3.90    0.90
   2  -6   7    3.80    0.80
  -2   6  -8   64.99    9.90
   2  -6   8   35.10   22.10
   2  -6   8   85.09    6.60
   2  -6   8   68.09    6.80
   2  -6   8   84.79    6.70
  -2   6  -9    1.20    2.20
   2  -6   9    1.50    0.60
   2  -6  10    2.60    0.70
   2  -6  11    1.90    0.60
  -2   7  12    0.00    0.80
  -2   7  12   -0.10    0.20
  -2   7  11    1.60    1.20
  -2   7  11    0.60    0.30
  -2   7  10   31.00    2.90
  -2   7  10   33.60    3.90
  -2   7  10   31.80    4.50
  -2   7   9   20.90    3.20
  -2   7   9   25.20    2.30
  -2   7   9   36.80    4.60
   2  -7  -9   21.70    3.70
  -2   7   8   11.80    2.50
  -2   7   8   11.90    2.30
  -2   7   8   13.90    1.40
   2  -7  -8   11.20    2.70
  -2   7   7    3.00    0.60
  -2   7   7    1.10    1.30
  -2   7   7    2.90    1.30
   2  -7  -7    1.10    1.40
  -2   7   6  118.19   10.10
  -2   7   6  129.99   10.50
  -2   7   6  115.49    9.50
   2  -7  -6   97.09   10.40
  -2   7   5    2.30    0.90
  -2   7   5    7.20    4.40
  -2   7   5    3.10    0.60
  -2   7   5    2.90    1.10
   2  -7  -5    1.80    0.50
  -2   7   4  454.75   40.40
  -2   7   4  503.85   40.60
  -2   7   4  548.85   43.30
  -2   7   3   65.19    6.10
  -2   7   3   74.79    6.40
   2  -7  -3   74.59    6.10
  -2   7   1   26.10    2.50
  -2   7   1   25.80    2.30
   2  -7  -1   26.00    2.80
   2  -7  -1   26.40    2.40
   2  -7  -1   26.60    2.50
  -2   7   0  245.88   20.80
   2  -7   1   75.29    6.80
   2  -7   1   71.79    6.30
   2  -7   1   78.29    6.40
   2  -7   1   65.49   23.10
   2  -7   2 2318.17  199.28
  -2   7  -3   10.10    1.20
  -2   7  -3   12.40    5.00
  -2   7  -3    8.60    2.60
   2  -7   3  -14.00   16.30
   2  -7   3   10.70    1.30
   2  -7   3    9.50    1.90
   2  -7   3   10.50    1.20
  -2   7  -4  190.68   14.30
  -2   7  -4  149.49   16.40
  -2   7  -4  163.38   17.00
   2  -7   4  169.78   15.00
   2  -7   4  180.08   14.40
   2  -7   4  168.88   14.30
   2  -7   4  168.88   15.20
  -2   7  -5    2.20    2.70
   2  -7   5   -7.80   17.60
   2  -7   5    7.40    1.80
  -2   7  -6   11.10    4.60
  -2   7  -6   14.50    1.50
  -2   7  -6   10.80    4.60
   2  -7   6    1.20   20.20
   2  -7   6   14.40    1.60
   2  -7   6   14.80    1.70
  -2   7  -7    2.20    3.30
   2  -7   7  -12.20   22.10
   2  -7   7    2.60    0.70
   2  -7   7    2.60    0.60
  -2   7  -8   40.60    8.10
   2  -7   8   52.39    4.50
   2  -7   8   46.30   25.20
   2  -7   9   30.80   21.00
   2  -7  10    4.60    0.80
  -2   8  12    1.90    0.40
  -2   8  12    1.80    0.90
  -2   8  11    6.80    1.70
  -2   8  10    6.30    0.90
  -2   8   9    0.40    1.20
  -2   8   9    0.80    0.50
  -2   8   9    2.30    1.40
   2  -8  -9    0.50    1.10
  -2   8   8  330.57   26.30
  -2   8   8  307.57   25.40
   2  -8  -8  298.57   26.70
  -2   8   7   96.89    8.30
  -2   8   7   82.09    8.60
  -2   8   7   89.49    7.50
   2  -8  -7   86.19    8.70
  -2   8   6   66.09    6.50
  -2   8   6   63.69    5.40
  -2   8   6   64.59    6.00
   2  -8  -6   59.79    6.50
  -2   8   5    7.90    1.50
  -2   8   5    7.80    1.00
  -2   8   5    6.90    1.60
   2  -8  -5    6.30    0.90
   2  -8  -5    8.90    2.10
  -2   8   4  453.05   35.10
  -2   8   4  359.46   39.40
  -2   8   4  407.56   34.90
  -2   8   4  474.55   35.50
  -2   8   3  205.28   17.50
  -2   8   3  227.68   17.80
   2  -8  -3  202.48   18.00
  -2   8   2  263.97   21.30
  -2   8   2  273.57   21.50
   2  -8  -2  227.78   21.70
   2  -8  -2  259.57   21.30
   2  -8  -2  277.87   21.40
  -2   8   1  114.19    9.60
  -2   8   1  127.09    9.40
   2  -8  -1  111.09    9.50
   2  -8  -1  104.39    9.90
   2  -8  -1  107.09    9.40
   2  -8   0  291.67   22.60
   2  -8   0  273.17   23.00
   2  -8   0  261.97   22.50
  -2   8  -1  177.08   14.70
   2  -8   1  180.58   15.10
   2  -8   1  168.38   14.50
   2  -8   1  179.18   14.60
  -2   8  -2   38.70    4.20
  -2   8  -2   40.30    5.30
   2  -8   2    1.90   20.70
   2  -8   2   42.00    3.70
   2  -8   2   42.70    3.80
   2  -8   2   45.50    4.50
  -2   8  -3   45.00    3.90
  -2   8  -3   33.70    6.00
   2  -8   3   28.60   22.00
   2  -8   3   45.70    4.70
   2  -8   3   44.40    4.00
   2  -8   3   44.00    3.90
   2  -8   3   44.00    4.60
  -2   8  -4   37.60    3.40
  -2   8  -4   24.20    5.70
   2  -8   4   39.70    4.50
   2  -8   4   38.70    4.20
   2  -8   4   40.10    3.40
   2  -8   4   38.70    3.50
  -2   8  -5    7.60    1.00
  -2   8  -5    4.40    3.40
   2  -8   5   -0.30   27.30
   2  -8   5    6.70    1.10
   2  -8   5    4.70    0.90
   2  -8   5    6.70    1.80
  -2   8  -6  241.98   17.80
  -2   8  -6  174.08   21.60
   2  -8   6  247.28   43.80
   2  -8   6  197.88   18.00
   2  -8   6  222.28   17.80
  -2   8  -7    8.50    4.00
   2  -8   7   11.80    1.70
   2  -8   7   36.80   26.20
   2  -8   7   13.40    1.50
  -2   8  -8    6.40    3.60
   2  -8   8    9.90    1.80
   2  -8   8   13.90    1.70
   2  -8   8   13.30   23.90
   2  -8   9    4.80    0.90
   2  -8  10    5.50    0.90
  -2   9  12    3.60    0.50
  -2   9  12    5.20    1.30
  -2   9  11   16.10    2.20
  -2   9  11   11.30    1.30
  -2   9  10   27.90    3.40
  -2   9  10   24.80    2.40
  -2   9   9   35.50    4.10
  -2   9   9   32.60    3.00
  -2   9   8    4.70    1.50
  -2   9   8    1.40    0.60
  -2   9   8    3.10    1.70
   2  -9  -8    1.00    1.40
  -2   9   7    0.20    1.10
  -2   9   7   -0.50    1.20
  -2   9   7    2.60    0.60
   2  -9  -7    0.90    1.40
  -2   9   6    0.00    1.20
  -2   9   6    1.30    0.50
  -2   9   6    0.20    1.00
   2  -9  -6    0.30    1.20
  -2   9   5  209.78   17.30
  -2   9   5  226.78   17.80
  -2   9   5  219.78   18.20
   2  -9  -5  186.78   18.20
  -2   9   4    2.10    0.80
  -2   9   4    3.70    3.80
  -2   9   4    0.30    0.40
  -2   9   4    1.20    1.10
   2  -9  -4    1.20    0.60
  -2   9   3   12.20    1.40
  -2   9   3    7.50    1.50
   2  -9  -3    8.50    1.10
   2  -9  -3    4.90    1.20
  -2   9   2    2.20    0.80
  -2   9   2    5.40    4.00
  -2   9   2    2.60    0.60
  -2   9   2    1.20    0.80
   2  -9  -2    1.30    0.80
   2  -9  -2    2.40    0.60
   2  -9  -2    1.30    0.50
  -2   9   1  388.66   31.00
   2  -9  -1  347.87   31.30
   2  -9  -1  393.56   30.90
  -2   9   0    5.10    1.50
  -2   9   0   12.20    1.50
   2  -9   0    7.60    1.60
   2  -9   0    9.10    1.70
   2  -9   0    9.10    1.30
  -2   9  -1  158.48   13.30
   2  -9   1  173.18   13.40
   2  -9   1  147.59   14.80
   2  -9   1  146.39   13.20
   2  -9   1  170.98   14.00
  -2   9  -2  570.54   52.39
   2  -9   2  670.53   51.29
  -2   9  -3  177.58   14.20
   2  -9   3  131.29   32.70
   2  -9   3  182.38   15.00
   2  -9   3  171.58   14.20
   2  -9   3  168.08   15.10
   2  -9   3  164.38   14.30
  -2   9  -4   -0.30    2.00
   2  -9   4    0.60    0.50
   2  -9   4    0.70    1.00
   2  -9   4    2.00    0.60
   2  -9   4    0.50    0.90
   2  -9   4   -6.70   21.30
  -2   9  -5    2.50    3.10
   2  -9   5   -6.60   23.60
   2  -9   5    6.40    1.60
  -2   9  -6    1.60    3.20
  -2   9  -6    1.10    0.50
   2  -9   6    1.00    0.50
   2  -9   6   -7.80   25.60
   2  -9   6    1.50    0.50
   2  -9   6    0.80    0.90
  -2   9  -7   16.30    5.40
   2  -9   7   26.80   26.50
   2  -9   7   18.20    2.10
   2  -9   7   20.00    2.00
  -2   9  -8    1.80    2.80
   2  -9   8  -32.70   25.40
   2  -9   8    1.00    0.50
   2  -9   9    1.40    0.50
   2  -9  10    0.20    0.30
  -2  10  11    9.50    1.10
  -2  10  11   12.10    2.00
  -2  10  10    1.50    0.50
  -2  10  10    1.60    1.20
  -2  10   9   23.00    2.30
  -2  10   9   24.50    3.30
  -2  10   8   68.49    7.20
  -2  10   8   68.49    6.60
  -2  10   8   63.59    5.70
   2 -10  -8   67.79    7.00
  -2  10   7  317.97   24.20
  -2  10   7  278.57   23.30
   2 -10  -7  260.97   24.50
  -2  10   6    4.00    1.80
  -2  10   6    1.90    0.60
   2 -10  -6    1.10    1.40
  -2  10   5   56.89    4.90
  -2  10   5   49.50    5.30
  -2  10   5   46.60    4.30
   2 -10  -5   41.80    5.20
  -2  10   4   63.79    6.80
  -2  10   4   74.49    7.00
  -2  10   4   84.59    6.70
  -2  10   4   71.39    6.30
  -2  10   3  113.79    8.70
  -2  10   3   97.59    9.00
  -2  10   3   94.49    8.90
   2 -10  -3   97.09    8.50
  -2  10   2   22.10    7.20
  -2  10   2    9.80    1.30
  -2  10   2    6.10    1.40
   2 -10  -2   10.90    1.50
   2 -10  -2    8.10    1.20
  -2  10   1    5.20    4.50
  -2  10   1    2.20    0.80
   2 -10  -1    3.00    0.70
   2 -10  -1    2.20    1.00
   2 -10  -1    2.50    0.70
   2 -10  -1    4.30    1.50
  -2  10   0    7.50    1.30
  -2  10   0   13.70    5.70
   2 -10   0    5.50    1.10
   2 -10   0    7.20    1.60
   2 -10   0    5.50    1.50
   2 -10   0    6.20    1.00
  -2  10  -1  231.88   20.00
   2 -10   1  261.57   20.90
   2 -10   1  252.67   20.20
   2 -10   1  240.18   20.60
   2 -10   1  232.48   20.00
  -2  10  -2  180.48   15.00
  -2  10  -2  148.79   16.60
   2 -10   2  186.58   15.90
   2 -10   2  190.18   15.60
   2 -10   2  187.08   15.10
   2 -10   2  181.08   15.00
   2 -10   3   18.00    1.90
   2 -10   3   17.90    2.00
   2 -10   3   18.50    2.90
  -2  10  -4   14.10    4.50
  -2  10  -4   17.20    1.70
   2 -10   4   15.20    1.80
   2 -10   4   48.90   46.00
   2 -10   4   15.70    2.70
   2 -10   4   17.50    3.10
   2 -10   4   17.10    1.90
  -2  10  -5   30.50    7.10
  -2  10  -5   35.00    2.90
   2 -10   5   34.60    3.90
   2 -10   5   33.40   32.30
   2 -10   5   30.10    3.00
   2 -10   5   29.20    3.10
  -2  10  -6   22.00    6.60
   2 -10   6   17.40    2.20
   2 -10   6   22.10    2.10
   2 -10   6   20.30    3.10
   2 -10   6   49.00   32.00
  -2  10  -7   17.10    5.50
   2 -10   7   12.30    1.80
   2 -10   7   29.40   32.50
   2 -10   7   14.20    1.50
   2 -10   8    7.40    1.10
   2 -10   8   11.10   29.60
   2 -10   9    3.20    0.90
  -2  11  11    6.00    0.80
  -2  11  11    7.40    1.20
  -2  11  10    0.90    1.10
  -2  11  10    0.30    0.40
  -2  11   9   70.29    6.20
  -2  11   9   56.39    5.20
  -2  11   8    0.70    1.20
  -2  11   8    1.70    0.60
  -2  11   7   90.99    8.10
  -2  11   7  117.09   12.30
  -2  11   6    0.10    0.50
  -2  11   6    1.70    1.20
  -2  11   6    0.30    1.40
  -2  11   5  197.88   15.60
  -2  11   5  168.08   15.00
  -2  11   4   19.30    6.20
  -2  11   4   14.80    2.10
  -2  11   4   13.70    2.30
  -2  11   4   14.20    1.80
  -2  11   3   24.00    3.00
  -2  11   3   30.60    2.80
   2 -11  -3   26.40    2.60
  -2  11   2  197.78   16.00
   2 -11  -2  190.08   15.60
   2 -11  -2  177.78   15.80
  -2  11   1  330.57   26.20
   2 -11  -1  315.97   26.80
   2 -11  -1  289.47   26.50
   2 -11  -1  334.47   26.00
   2 -11  -1  309.27   26.20
  -2  11   0   21.60    2.30
   2 -11   0   19.50    2.10
   2 -11   0   20.60    2.90
   2 -11   0   17.30    2.80
   2 -11   0   20.90    2.30
   2 -11   1   19.70    4.50
  -2  11  -2   42.30    3.80
  -2  11  -2   39.70    5.70
   2 -11   2   41.90    4.80
   2 -11   2   41.00    4.00
   2 -11   2   40.30    3.90
   2 -11   2   43.30    4.60
  -2  11  -3  715.23   67.69
   2 -11   3  876.81   66.39
  -2  11  -4    8.90    3.80
  -2  11  -4   10.30    1.30
   2 -11   4    8.40    1.40
   2 -11   4    8.30    1.30
   2 -11   4    6.80    1.80
   2 -11   4   11.20    2.50
  -2  11  -5   89.69    6.90
  -2  11  -5   73.89   10.90
   2 -11   5   80.79    7.10
   2 -11   5   88.09   41.90
   2 -11   5   91.99    7.90
   2 -11   5   70.89    7.20
  -2  11  -6    1.70    3.10
   2 -11   6   -8.90   36.70
   2 -11   6    0.40    0.70
   2 -11   6    0.50    0.50
   2 -11   6   -0.10    0.30
  -2  11  -7   -0.50    2.90
   2 -11   7    0.60    0.40
   2 -11   7   -8.10   40.80
   2 -11   8    0.50    0.40
   2 -11   9    0.60    0.30
  -2  12  10   24.70    2.30
  -2  12   9   41.30    3.90
  -2  12   9   52.49    4.80
  -2  12   8   70.79    6.10
  -2  12   7   83.09    7.10
  -2  12   6    0.30    1.10
  -2  12   6    0.60    0.50
  -2  12   5  135.99   10.20
  -2  12   5  102.59   10.70
  -2  12   4   81.79    7.10
  -2  12   4   83.39    7.70
  -2  12   4   83.69   12.80
  -2  12   3  184.68   16.60
  -2  12   3  201.48   17.10
   2 -12  -3  215.08   16.60
  -2  12   2   90.49    7.60
   2 -12  -2   91.19    7.20
   2 -12  -2   68.79    7.90
  -2  12   1    6.80    5.70
  -2  12   1    4.70    1.20
   2 -12  -1    3.40    1.00
   2 -12  -1    4.40    1.50
   2 -12  -1    3.70    1.50
   2 -12  -1    4.00    0.90
  -2  12   0   51.69    4.70
   2 -12   0   52.19    5.60
   2 -12   0   49.60    5.30
   2 -12   0   50.49    4.60
   2 -12   0   47.10    4.80
  -2  12  -1   44.10    4.10
   2 -12   1   42.80    4.10
   2 -12   1   40.30    4.30
   2 -12   1   45.20    4.80
   2 -12   1   48.40    5.20
  -2  12  -2  299.37   23.70
  -2  12  -2  242.68   28.40
   2 -12   2  300.27   24.90
   2 -12   2  297.07   24.40
   2 -12   2  275.87   23.90
  -2  12  -3   43.40    7.80
  -2  12  -3   55.19    4.80
   2 -12   3   61.79    6.30
   2 -12   3   53.69    5.10
   2 -12   3   58.19    5.80
   2 -12   3   52.19    4.90
  -2  12  -4    2.60    0.60
  -2  12  -4    0.60    2.40
   2 -12   4    2.20    0.70
   2 -12   4    1.60    0.70
   2 -12   4    2.50    1.40
   2 -12   4    2.50    1.20
  -2  12  -5   25.70    6.10
  -2  12  -5   31.40    2.60
   2 -12   5   24.20    2.90
   2 -12   5   30.20    2.80
   2 -12   5   26.00    3.40
  -2  12  -6   24.00    6.30
   2 -12   6   -8.60   64.09
   2 -12   6   15.10    1.60
   2 -12   6   15.20    2.20
   2 -12   6   11.90    1.80
   2 -12   7    0.00    0.30
   2 -12   8    6.10    0.90
   2 -12   9    3.40    0.70
  -2  13  10   13.30    1.30
  -2  13   9    2.80    0.60
  -2  13   8    1.60    1.20
  -2  13   8    0.70    0.50
  -2  13   7    8.60    2.40
  -2  13   7    5.10    1.00
  -2  13   6    1.10    0.60
  -2  13   6    1.40    1.30
  -2  13   5    8.30    1.70
  -2  13   5    9.80    1.30
  -2  13   4   76.19    7.20
  -2  13   4   80.49    6.70
  -2  13   4   69.19   11.70
  -2  13   3   22.40    3.10
  -2  13   3   20.30    2.20
   2 -13  -2   29.40    3.40
   2 -13  -2   24.80    3.50
  -2  13   1    3.50    1.10
  -2  13   1    5.70    5.50
   2 -13  -1    2.80    1.30
   2 -13  -1    5.40    1.30
   2 -13  -1    3.60    1.40
  -2  13   0   76.39    6.70
   2 -13   0   76.89    6.60
   2 -13   0   73.99    7.30
   2 -13   0   69.69    6.80
   2 -13   0   73.89    7.70
  -2  13  -1   32.50    3.20
   2 -13   1   32.10    3.90
   2 -13   1   28.20    3.40
   2 -13   1   32.80    3.20
   2 -13   1   36.10    4.30
  -2  13  -2  306.97   24.90
   2 -13   2  301.87   24.90
   2 -13   2  328.67   26.30
   2 -13   2  316.47   25.70
   2 -13   2  262.67   25.10
  -2  13  -3   11.00    1.30
   2 -13   3   10.50    2.20
   2 -13   3   12.10    2.60
   2 -13   3    9.90    1.50
   2 -13   3   10.20    1.70
  -2  13  -4   -0.10    2.30
  -2  13  -4    0.50    0.40
   2 -13   4    0.60    0.50
   2 -13   4    0.30    0.90
   2 -13   4    0.00    0.40
   2 -13   4    0.20    1.00
  -2  13  -5    2.80    0.50
  -2  13  -5    0.20    3.00
   2 -13   5    2.20    0.70
   2 -13   5    1.80    0.60
   2 -13   5    3.10    1.10
   2 -13   6    4.60    0.80
   2 -13   6    6.00    1.20
   2 -13   7    0.10    0.30
   2 -13   8    3.90    0.60
  -2  14   9   10.40    1.20
  -2  14   8   46.40    4.10
  -2  14   7    0.40    0.50
  -2  14   6   18.30    2.00
  -2  14   5    6.40    4.80
  -2  14   5    2.50    1.20
  -2  14   5    2.70    0.80
  -2  14   4    9.00    2.40
  -2  14   4    5.30    1.40
  -2  14   3    4.60    1.40
  -2  14   3   15.10    6.80
  -2  14   3    3.80    0.90
   2 -14  -3    2.30    1.00
  -2  14   2   37.80   10.10
  -2  14   2   23.10    2.80
   2 -14  -2   19.90    3.10
   2 -14  -2   22.40    2.20
   2 -14  -2   16.40    3.20
  -2  14   1    8.50    6.40
  -2  14   1    2.40    1.00
   2 -14  -1    3.90    1.40
   2 -14  -1    2.80    1.40
   2 -14  -1    4.10    0.90
  -2  14   0   67.09    5.90
   2 -14   0   66.39    6.50
   2 -14   0   63.19    5.70
   2 -14   0   57.79    6.70
  -2  14  -1   54.19    4.80
   2 -14   1   42.10    5.00
   2 -14   1   55.29    4.90
   2 -14   1   52.99    5.50
   2 -14   1   58.59    6.10
  -2  14  -2    6.00    1.10
   2 -14   2    3.50    1.10
   2 -14   2    4.00    0.90
   2 -14   2    6.00    1.50
   2 -14   2    7.40    3.00
  -2  14  -3    8.70    1.20
   2 -14   3    5.50    1.20
   2 -14   3    7.10    1.70
   2 -14   3   10.70    2.30
   2 -14   3    7.50    1.20
  -2  14  -4    4.90    0.70
   2 -14   4    2.80    0.80
   2 -14   4    3.70    1.20
   2 -14   4    4.80    0.90
   2 -14   5   17.50    2.00
   2 -14   5   21.90    2.60
   2 -14   6   20.90    2.20
   2 -14   6   26.90    2.50
  -2  15   9    4.20    0.60
  -2  15   8   13.20    1.40
  -2  15   7   -0.10    0.40
  -2  15   6    9.80    2.10
  -2  15   6   12.10    1.50
  -2  15   5    5.60    1.50
  -2  15   5    8.80    1.30
  -2  15   4   39.80    3.70
  -2  15   4   37.50    4.10
  -2  15   3    1.10    1.00
  -2  15   3    0.80    0.50
  -2  15   3    8.50   11.20
  -2  15   3    1.30    3.50
  -2  15   2    2.70    0.80
  -2  15   2    3.20    1.40
   2 -15  -2    1.80    1.10
   2 -15  -2    2.70    0.70
   2 -15  -2    2.00    1.10
   2 -15  -1   20.90    2.10
   2 -15  -1   14.90    3.00
  -2  15   0    0.40    0.80
   2 -15   0    0.30    0.50
   2 -15   0    0.80    1.20
   2 -15   0    0.60    1.10
  -2  15  -1    4.50    1.00
   2 -15   1    3.80    1.50
   2 -15   1    4.50    1.80
   2 -15   1    3.10    0.80
   2 -15   1    3.60    1.10
  -2  15  -2   42.20    3.70
   2 -15   2   39.50    4.40
   2 -15   2   41.40    6.00
   2 -15   2   36.00    3.70
   2 -15   2   37.00    4.80
  -2  15  -3   56.89    5.00
   2 -15   3   65.29    5.90
   2 -15   3   53.49    5.20
   2 -15   3   57.49    6.40
  -2  15  -4   32.30    2.90
   2 -15   4   30.20    3.10
   2 -15   4   34.10    3.70
   2 -15   5   11.30    1.80
   2 -15   5   10.80    1.40
   2 -15   6    1.40    0.50
   2 -15   7    0.20    0.30
  -2  16   8   10.10    1.10
  -2  16   7   14.20    1.50
  -2  16   6    5.00    1.30
  -2  16   6    5.40    0.90
  -2  16   5    3.00    1.10
  -2  16   5    1.80    0.70
  -2  16   4   10.30    1.40
  -2  16   4   12.20    1.90
  -2  16   3   82.99    7.20
  -2  16   3   82.69    7.60
  -2  16   2    0.00    0.80
  -2  16   2    0.10    0.50
   2 -16  -2    0.40    0.80
   2 -16  -2   -0.40    0.50
  -2  16   1    2.70    0.90
  -2  16   1    1.80    0.70
   2 -16  -1    2.30    0.70
   2 -16  -1    1.40    1.00
   2 -16  -1    1.50    1.10
  -2  16   0    2.70    0.90
   2 -16   0    2.20    0.70
   2 -16   0    1.10    0.90
   2 -16   0    1.60    1.20
  -2  16  -1   39.30    3.80
   2 -16   1   38.00    4.90
   2 -16   1   39.40    3.80
   2 -16   1   41.60    4.50
  -2  16  -2    4.20    0.80
   2 -16   2    8.80    2.20
   2 -16   2    4.00    1.30
  -2  16  -3   16.30    1.70
   2 -16   3   20.20    2.50
   2 -16   3   16.20    1.90
  -2  16  -4   29.00    2.50
   2 -16   4   30.20    3.20
   2 -16   4   24.20    2.60
   2 -16   5    2.60    0.60
   2 -16   5    3.10    0.80
   2 -16   6    5.80    0.80
  -2  17   7    0.40    0.40
  -2  17   6    0.70    0.50
  -2  17   6    0.50    0.70
  -2  17   5   16.70    2.20
  -2  17   5   10.80    1.60
  -2  17   4    1.20    0.60
  -2  17   4    1.00    0.90
  -2  17   3    1.60    0.90
  -2  17   3    1.10    0.60
  -2  17   2    1.00    0.60
  -2  17   2    1.10    0.80
  -2  17   2   -5.60   17.90
   2 -17  -2    0.50    0.70
  -2  17   1    3.20    0.90
  -2  17   1    2.60    0.90
   2 -17  -1    4.20    0.80
   2 -17  -1    2.80    1.10
  -2  17   0    5.10    1.10
   2 -17   0    5.80    1.00
   2 -17   0    4.00    1.30
  -2  17  -1    4.30    0.90
   2 -17   1    3.90    0.90
   2 -17   1    2.70    1.00
  -2  17  -2    0.20    0.40
   2 -17   2   -0.30    0.70
   2 -17   2    0.80    0.50
  -2  17  -3   74.09    6.00
   2 -17   3   75.79    6.80
   2 -17   3   65.79    6.20
   2 -17   4    8.40    1.40
   2 -17   4    6.40    1.00
   2 -17   5    0.60    0.60
   2 -17   5    1.60    0.40
  -2  18   6    1.80    0.70
  -2  18   6    0.80    0.40
  -2  18   5    5.40    0.80
  -2  18   5    3.70    1.00
  -2  18   4    7.30    1.10
  -2  18   4    8.50    1.50
  -2  18   3   11.70    1.80
  -2  18   3   13.60    1.70
  -2  18   2    3.40    1.10
  -2  18   2    3.40    1.40
   2 -18  -2    1.90    0.80
  -2  18   1    0.70    0.60
  -2  18   1    0.60    0.70
   2 -18  -1    0.10    0.70
  -2  18   0    3.60    0.90
  -2  18   0    3.20    1.10
   2 -18   0    4.20    0.80
  -2  18  -1    3.40    1.10
  -2  18  -1    4.60    1.30
   2 -18   1    4.30    1.60
   2 -18   1    4.80    0.90
  -2  18  -2    1.00    0.50
   2 -18   2    1.00    0.50
   2 -18   2    0.70    0.80
   2 -18   3    2.30    0.90
   2 -18   3    1.20    0.50
   2 -18   4    7.00    0.90
   2 -18   4    8.50    1.20
  -2  19   4    4.00    0.70
  -2  19   4    4.70    1.00
  -2  19   3    1.40    0.60
  -2  19   3    0.80    0.70
  -2  19   2    0.30    0.50
  -2  19   2    0.20    0.60
   2 -19  -2    0.30    0.50
  -2  19   1    0.00    0.60
  -2  19   1    0.20    0.60
   2 -19  -1   -0.30    0.60
  -2  19   0    6.80    1.10
  -2  19   0    8.80    1.20
   2 -19   0    4.80    1.20
  -2  19  -1   29.90    2.70
  -2  19  -1   24.80    2.40
   2 -19   1   24.60    2.90
  -2  19  -2   30.70    2.70
  -2  19  -2   25.40    2.40
   2 -19   2   28.40    2.90
  -2  19  -3    0.30    0.50
   2 -19   3    0.70    1.00
  -2  20   2    3.80    1.10
  -2  20   2    2.80    0.60
   2 -20  -2    2.10    0.90
  -2  20   1    1.20    0.50
   2 -20  -1    0.40    0.50
  -2  20   0    6.60    0.90
  -2  20   0    8.00    1.10
   2 -20   0    4.80    1.00
  -3 -19   4    3.00    0.60
  -3 -19   4    2.40    0.80
  -3 -19   3    1.00    0.70
  -3 -19   3    2.00    0.50
  -3 -19   2    3.80    1.00
  -3 -19   2    3.20    0.70
  -3 -19   1    7.60    1.50
  -3 -19   1   10.00    1.10
   3  19  -1   10.40    1.40
  -3 -19   0   14.10    2.10
   3  19   0   17.40    2.20
  -3 -19  -1    0.90    0.70
   3  19   1    0.90    0.80
  -3 -19  -2   -0.10    0.40
   3  19   2    0.50    1.00
  -3 -18   6    4.70    0.70
  -3 -18   5    0.60    0.60
  -3 -18   5    0.50    0.40
  -3 -18   4    1.40    0.80
  -3 -18   4    1.50    0.50
  -3 -18   3   16.30    1.70
  -3 -18   3   12.10    1.90
  -3 -18   2   21.10    2.40
  -3 -18   2   30.00    3.50
   3  18  -2   24.10    2.50
  -3 -18   1    2.90    1.10
  -3 -18   1    3.20    0.80
   3  18  -1    3.40    1.10
  -3 -18   0   11.40    1.90
   3  18   0   11.80    1.90
  -3 -18  -1    2.40    0.90
   3  18   1    2.10    1.20
  -3 -18  -2    4.50    1.10
   3  18   2    6.50    1.60
  -3 -18  -3    0.80    0.60
   3  18   3    1.00    1.00
  -3 -17   7    0.30    0.20
  -3 -17   6    1.00    0.60
  -3 -17   6    0.40    0.30
  -3 -17   5    1.80    0.80
  -3 -17   5    1.30    0.50
  -3 -17   4    2.20    0.90
  -3 -17   4    1.80    0.60
  -3 -17   3    6.10    1.40
  -3 -17   3    4.60    1.00
   3  17  -3    4.50    1.20
  -3 -17   2    4.10    1.00
  -3 -17   2    4.50    1.30
   3  17  -2    3.60    1.00
  -3 -17   1   15.70    1.80
  -3 -17   1   11.00    2.00
   3  17  -1   14.70    2.20
  -3 -17   0    0.40    0.60
  -3 -17   0    0.00    0.60
   3  17   0    0.70    1.10
  -3 -17  -1    9.10    1.70
   3  17   1    9.30    1.90
  -3 -17  -2    1.90    0.80
   3  17   2    0.80    1.20
  -3 -17  -3   24.00    2.70
   3  17   3   33.80    3.50
   3  17   4    7.40    1.50
   3  17   5    2.00    0.80
  -3 -16   7   12.00    1.20
  -3 -16   6   -0.20    0.60
  -3 -16   6   -0.20    0.20
  -3 -16   5    7.10    1.40
  -3 -16   5    3.70    0.80
  -3 -16   4   11.90    2.10
  -3 -16   4   10.00    1.50
  -3 -16   3   86.79    8.00
  -3 -16   3   92.19    8.00
   3  16  -3   79.49    7.30
  -3 -16   2   31.00    3.50
  -3 -16   2   29.30    3.00
   3  16  -2   27.30    3.10
  -3 -16   1    5.00    1.10
  -3 -16   1    3.80    1.30
   3  16  -1    5.50    1.40
   3  16  -1   -5.70   20.90
  -3 -16   0    0.70    0.70
  -3 -16   0    0.60    0.90
   3  16   0    1.00    1.10
   3  16   0    9.10   17.40
  -3 -16  -1    1.90    0.90
  -3 -16  -1    1.80    0.70
   3  16   1    1.20    1.10
   3  16   1   -2.70   15.40
   3  16   2   19.70   16.20
  -3 -16  -3    1.80    0.80
   3  16   3    4.70    0.70
   3  16   3    1.20    1.30
   3  16   4    3.20    0.60
   3  16   4    3.10    1.40
   3  16   5    1.60    0.50
   3  16   5    4.10    1.30
   3  16   6    1.30    1.10
  -3 -15   9    1.40    1.40
  -3 -15   7    6.40    0.90
  -3 -15   6    5.30    0.90
  -3 -15   5    6.50    1.50
  -3 -15   4    3.70    0.90
  -3 -15   4    3.20    1.00
  -3 -15   4    2.70    0.90
  -3 -15   3    5.50    1.20
  -3 -15   3    4.80    1.10
  -3 -15   3    5.40    1.40
   3  15  -3    7.00    1.10
  -3 -15   2    6.50    1.20
  -3 -15   2    6.20    1.50
  -3 -15   2    6.30    1.60
   3  15  -2    6.10    1.30
  -3 -15   1    6.60    1.30
  -3 -15   1    4.20    1.30
  -3 -15   1    7.30    1.60
   3  15  -1    6.40    1.50
   3  15  -1    5.20   19.50
  -3 -15   0  133.89   12.30
  -3 -15   0  154.08   11.90
   3  15   0  102.29   22.40
   3  15   0  130.39   12.30
  -3 -15  -1    5.60    1.10
  -3 -15  -1    4.40    1.30
   3  15   1    4.20    0.80
   3  15   1   10.60   13.30
   3  15   1    3.30    1.60
  -3 -15  -2    2.10    0.90
   3  15   2    3.30    0.70
   3  15   2    2.30   12.50
   3  15   2    2.60    1.50
  -3 -15  -3   55.39    6.10
   3  15   3   70.39    6.90
   3  15   3   95.49   30.50
   3  15   3   74.99    5.70
   3  15   4   59.09    5.00
   3  15   4   49.40    5.70
   3  15   5   -0.90    0.90
   3  15   5    0.20    0.30
   3  15   6   -0.20    0.90
   3  15   6    0.10    0.30
  -3 -14  10   11.10    4.20
  -3 -14   7   11.60    1.30
  -3 -14   7   28.50   40.60
  -3 -14   6    7.70    1.30
  -3 -14   6   13.40    2.00
  -3 -14   5    3.10    0.80
  -3 -14   5    6.40    1.50
  -3 -14   5    1.50    0.50
   3  14  -5    8.10    2.70
  -3 -14   4   19.30    2.00
  -3 -14   4   12.90    2.00
  -3 -14   3    8.90    1.80
  -3 -14   3   10.40    1.50
  -3 -14   3    7.00    1.40
   3  14  -3   11.60    1.50
  -3 -14   2   44.90    5.20
  -3 -14   2   62.89    5.10
  -3 -14   2   58.89    5.70
   3  14  -2   51.59    5.10
  -3 -14   1   23.40    2.50
  -3 -14   1   19.10    2.80
  -3 -14   1   18.70    2.90
   3  14  -1   21.00    2.90
   3  14  -1   16.60   16.80
  -3 -14   0   -0.30    0.70
  -3 -14   0    0.60    0.70
  -3 -14   0    0.40    0.80
   3  14   0    0.40    1.00
   3  14   0    1.90   12.30
  -3 -14  -1   -0.20    0.60
  -3 -14  -1    1.40    0.70
   3  14   1   -2.60   11.50
   3  14   1    0.30    0.50
   3  14   1    1.30    1.30
  -3 -14  -2   11.70    2.00
  -3 -14  -2   16.30    1.80
   3  14   2   16.30    3.00
   3  14   2   16.10    1.60
   3  14   2   14.70   12.00
  -3 -14  -3   17.40    2.30
   3  14   3   21.70    1.90
   3  14   3   14.50    2.90
   3  14   3    4.30   12.70
   3  14   4   23.80    2.10
   3  14   4   15.40    3.00
   3  14   5    0.00    0.30
   3  14   5    0.60    1.30
   3  14   6    1.30    0.40
   3  14   6    2.00    1.20
   3  14   7   13.80    1.30
  -3 -13  10    1.50    1.50
  -3 -13   7  -14.50   33.10
   3  13  -7    1.80    2.20
  -3 -13   6   17.10    1.80
  -3 -13   6   23.90   34.70
  -3 -13   6   17.70    1.90
  -3 -13   5    8.30    1.30
  -3 -13   5    9.90    1.70
  -3 -13   5    6.30    1.20
   3  13  -5   18.70    3.90
  -3 -13   4    1.10    0.60
  -3 -13   4    2.00    1.10
  -3 -13   4    2.50    0.80
   3  13  -4    1.40    0.50
   3  13  -4    1.50    1.60
  -3 -13   3   42.70    4.30
  -3 -13   3   37.70    3.70
   3  13  -3   40.20    5.00
   3  13  -3   35.80    3.60
  -3 -13   2    1.30    0.80
  -3 -13   2    0.80    0.70
  -3 -13   2    0.70    0.90
   3  13  -2    1.30    0.80
  -3 -13   1    0.80    0.70
  -3 -13   1    0.30    0.80
  -3 -13   1    0.20    0.70
   3  13  -1   -0.40    0.80
  -3 -13   0   43.70    4.60
  -3 -13   0   43.50    4.70
  -3 -13   0   45.80    4.30
   3  13   0   44.60    4.80
   3  13   0   42.60   15.60
  -3 -13  -1   57.49    5.40
  -3 -13  -1   55.69    5.80
   3  13   1   63.79    6.30
   3  13   1   42.30   14.20
   3  13   1   65.39    5.20
  -3 -13  -2    0.60    0.60
  -3 -13  -2    0.60    0.70
   3  13   2    0.80    1.40
   3  13   2    1.90    0.60
   3  13   2   -1.90    9.60
  -3 -13  -3    2.80    1.60
   3  13   3    0.50   10.80
   3  13   4  136.59   11.70
   3  13   4  139.19   13.00
   3  13   4  199.78   24.90
  -3 -13  -5    1.30    1.20
   3  13   5    0.90    1.30
   3  13   5    1.30    0.50
  -3 -13  -6   -0.10    0.80
   3  13   6    0.90    0.40
  -3 -13  -7    1.50    0.90
   3  13   7    2.30    0.40
   3  13   8    0.40    0.20
  -3 -12  11    0.30    1.50
  -3 -12  10    6.90    2.70
  -3 -12   8    3.80   27.20
  -3 -12   7   81.59   31.20
   3  12  -7   88.39   10.00
  -3 -12   6  113.69    9.80
  -3 -12   6  101.29   34.60
   3  12  -6   99.19   11.20
  -3 -12   5   27.60    3.30
  -3 -12   5   39.40    3.30
  -3 -12   5   60.39   33.50
  -3 -12   4   14.90    2.20
  -3 -12   4    8.30    1.50
   3  12  -4   10.40    1.30
   3  12  -4   16.10    3.30
  -3 -12   3  236.28   19.80
  -3 -12   3  256.57   20.30
   3  12  -3  258.27   21.10
   3  12  -3  212.38   19.70
  -3 -12   2   80.49    6.90
  -3 -12   2   69.49    7.00
  -3 -12   2   80.69    7.40
   3  12  -2   72.49    7.00
   3  12  -2   87.39    7.90
  -3 -12   1    0.40    0.60
  -3 -12   1    0.00    0.80
  -3 -12   1    0.20    0.60
   3  12  -1    0.50    0.90
  -3 -12   0   11.10    1.70
  -3 -12   0   10.80    2.00
  -3 -12   0   12.00    2.00
   3  12   0   12.20    2.30
   3  12   0   19.70   11.30
  -3 -12  -1    0.20    0.70
  -3 -12  -1    1.00    0.80
   3  12   1    0.40    0.40
   3  12   1    0.10    1.10
   3  12   1   -1.30    8.70
  -3 -12  -2   92.69    8.20
  -3 -12  -2   97.29    8.60
   3  12   2  101.29   17.10
   3  12   2   97.19    8.00
   3  12   2   91.49    9.20
  -3 -12  -3    1.40    0.80
   3  12   3    1.00    0.50
   3  12   3   -5.90    8.70
   3  12   3    0.40    1.40
  -3 -12  -4   44.70    6.80
   3  12   4   39.40   13.80
  -3 -12  -5   33.90    4.30
   3  12   5   33.30    3.10
   3  12   5   35.90    4.90
  -3 -12  -6    5.00    1.70
   3  12   6    3.00    0.60
  -3 -12  -7   19.90    2.80
   3  12   7   13.80    1.40
  -3 -12  -8    3.30    1.10
   3  12   8    3.40    0.50
  -3 -11  11    2.30    1.60
  -3 -11  10    2.30    2.20
   3  11  -9    8.30    3.00
  -3 -11   8   34.20   25.80
   3  11  -8   41.80    6.90
  -3 -11   7    6.00   22.40
  -3 -11   7    6.10    0.90
   3  11  -7    8.40    3.20
  -3 -11   6    6.90    1.10
  -3 -11   6    4.70   21.80
  -3 -11   6   11.40    1.90
   3  11  -6   13.70    3.60
  -3 -11   5  201.28   16.80
  -3 -11   5  169.88   37.40
   3  11  -5  194.08   18.20
  -3 -11   4   21.40    2.00
  -3 -11   4   16.90   26.00
  -3 -11   4   14.70    1.90
  -3 -11   3   27.80    3.10
  -3 -11   3   31.20    3.50
  -3 -11   3   34.60    3.00
   3  11  -3   39.90    5.40
   3  11  -3   25.10    3.00
  -3 -11   2    3.60    1.00
  -3 -11   2    3.70    0.90
  -3 -11   2    3.50    1.20
   3  11  -2    4.40    1.10
   3  11  -2    2.70    1.30
  -3 -11   1   98.89    9.40
  -3 -11   1  113.69    9.00
  -3 -11   1  101.89    9.30
   3  11  -1  107.39   10.30
   3  11  -1  102.39    9.30
  -3 -11   0    6.00    1.10
  -3 -11   0    4.90    1.20
  -3 -11   0    7.50    1.60
   3  11   0    2.70    8.90
  -3 -11  -1  122.89   11.00
  -3 -11  -1  122.99   10.70
  -3 -11  -1  120.49   12.00
   3  11   1  129.69   11.40
   3  11   1   99.19   21.70
   3  11   1  133.39   10.50
  -3 -11  -2   55.39    5.00
  -3 -11  -2   52.69    5.20
   3  11   2   54.59    4.70
   3  11   2   49.40    5.90
   3  11   2   82.19   14.10
  -3 -11  -3  378.76   34.70
   3  11   3  474.15   40.90
   3  11   3  411.56   34.80
   3  11   3  414.56   33.60
  -3 -11  -4    2.50    1.60
   3  11   4    3.20    1.80
   3  11   4    3.10    0.70
   3  11   4    4.40    9.80
  -3 -11  -5    7.00    2.10
   3  11   5    6.40    0.90
   3  11   5    5.10    1.80
  -3 -11  -6    4.50    1.80
   3  11   6    4.90    0.80
  -3 -11  -7   50.79    5.10
   3  11   7   41.50    3.80
  -3 -11  -8    1.40    1.00
   3  11   8    0.80    0.30
   3  11   9    0.10    0.20
  -3 -10  12    0.60    0.90
  -3 -10  11    4.10    2.10
   3  10  -9   39.30    6.40
  -3 -10   8   -4.20   19.90
   3  10  -8    1.90    2.10
  -3 -10   7  350.66   46.60
   3  10  -7  341.97   30.40
  -3 -10   6   20.80    2.10
  -3 -10   6   -0.70   17.70
   3  10  -6   29.90    4.70
  -3 -10   5  187.48   16.20
  -3 -10   5  217.28   36.90
   3  10  -5  191.68   17.50
  -3 -10   4   42.00   22.90
  -3 -10   4   35.60    3.70
   3  10  -4   49.99    5.20
   3  10  -4   39.90    3.50
  -3 -10   3  315.27   25.70
  -3 -10   3  311.27   25.30
   3  10  -3  341.67   26.50
   3  10  -3  272.47   25.20
  -3 -10   2    2.10    0.80
  -3 -10   2    1.00    0.80
  -3 -10   2    2.20    0.70
   3  10  -2    1.10    0.70
   3  10  -2    0.60    1.00
  -3 -10   1   36.00    3.30
  -3 -10   1   36.70    3.90
  -3 -10   1   34.80    3.70
   3  10  -1   30.30    3.60
   3  10  -1   34.60    3.80
  -3 -10   0   10.10    1.80
  -3 -10   0    7.70    1.30
   3  10   0   14.00    7.90
   3  10   0    9.30    2.00
  -3 -10  -1   19.40    2.10
  -3 -10  -1   20.40    2.40
   3  10   1   16.60    2.30
   3  10   1   19.10    3.00
   3  10   1   24.30    8.80
  -3 -10  -2    9.20    1.50
  -3 -10  -2   11.80    1.80
   3  10   2   13.80    4.20
   3  10   2   12.20    1.40
  -3 -10  -3  212.28   19.00
  -3 -10  -3  226.38   18.00
   3  10   3  225.78   17.90
   3  10   3  192.28   18.90
   3  10   3  230.38   24.30
  -3 -10  -4   49.99    5.70
   3  10   4   48.50    4.30
   3  10   4   39.30    5.70
   3  10   4   48.90   11.80
   3  10   4   65.79    6.10
  -3 -10  -5   13.60    2.80
   3  10   5    8.40    2.50
   3  10   5   16.40   13.20
   3  10   5   18.40    2.90
   3  10   5   14.20    1.50
  -3 -10  -6   11.50    2.70
   3  10   6   12.40    1.50
   3  10   6   18.00    2.80
  -3 -10  -7   48.10    5.10
   3  10   7   40.00    3.70
   3  10   8   13.00    1.40
  -3 -10  -9    5.80    1.40
   3  10   9    5.50    0.60
  -3  -9  12    0.80    1.20
  -3  -9  11    0.90    1.80
   3   9 -10    5.00    2.60
   3   9  -9   15.10    3.70
  -3  -9   8    5.50   18.20
  -3  -9   7   -2.00   14.30
   3   9  -7    4.70    2.30
  -3  -9   6   22.50    2.20
  -3  -9   6   49.50   20.90
  -3  -9   5   87.29   22.50
  -3  -9   5   84.69    7.60
   3   9  -5   82.09    8.80
  -3  -9   4   11.80   15.40
  -3  -9   3  148.39   27.20
  -3  -9   3   94.19    9.30
  -3  -9   3  119.79    9.20
  -3  -9   3  115.09    9.60
   3   9  -3   97.49    9.20
   3   9  -3  122.49   10.30
  -3  -9   2   13.10    2.00
  -3  -9   2   11.10    1.60
   3   9  -2   14.10    1.90
   3   9  -2   11.20    2.10
  -3  -9   1  278.67   24.50
  -3  -9   1  323.37   24.30
  -3  -9   1  285.87   24.10
   3   9  -1  271.57   24.30
   3   9  -1  305.77   24.60
  -3  -9   0  344.07   29.50
  -3  -9   0  398.46   29.40
  -3  -9   0  352.46   29.00
   3   9   0  353.16   34.90
   3   9   0  324.97   29.40
  -3  -9  -1   49.10    4.50
  -3  -9  -1   51.49    4.80
  -3  -9  -1   50.29    4.80
   3   9   1   47.50    5.20
   3   9   1   59.79   11.20
  -3  -9  -2   55.39    5.40
  -3  -9  -2   56.09    5.80
  -3  -9  -2   55.89    5.10
  -3  -9  -2   54.59    5.40
   3   9   2   61.99   10.90
   3   9   2   62.99    4.90
   3   9   2   50.29    5.90
  -3  -9  -3  270.17   22.70
  -3  -9  -3  244.48   21.70
   3   9   3  277.57   21.60
   3   9   3  273.07   35.40
  -3  -9  -4   77.69    7.90
   3   9   4   67.19    7.80
   3   9   4   80.69    6.60
   3   9   4   99.69   14.80
  -3  -9  -5  171.78   16.50
   3   9   5  224.48   25.20
   3   9   5  211.08   16.60
   3   9   5  171.78   15.20
   3   9   6    4.40    1.10
   3   9   6    8.00    2.20
  -3  -9  -7    5.80    1.90
   3   9   7    9.80    2.10
   3   9   7    5.30    0.80
  -3  -9  -8    4.10    1.70
   3   9   8    3.10    0.60
   3   9   8    3.80    1.30
  -3  -9  -9   13.30    2.10
   3   9   9   12.40    1.20
  -3  -8  12    7.00    2.30
  -3  -8  11    2.30    2.30
  -3  -8  10   87.19   11.00
   3   8 -10   55.29    8.40
   3   8  -9    3.30    2.00
  -3  -8   8   78.79   20.80
   3   8  -8   60.19    7.50
  -3  -8   7  108.59    9.40
  -3  -8   7  140.29   24.70
   3   8  -7  126.89   11.70
  -3  -8   6  249.38   21.10
  -3  -8   6  307.97   35.00
  -3  -8   5   97.79   20.10
   3   8  -5   85.79    8.70
  -3  -8   4  210.68   17.50
  -3  -8   4  185.28   28.60
   3   8  -4  210.78   18.30
  -3  -8   3  127.09   11.30
  -3  -8   3  172.88   26.70
  -3  -8   3  134.99   11.60
   3   8  -3  139.29   12.00
  -3  -8   2  523.55   39.80
  -3  -8   2  481.85   40.20
  -3  -8   2  449.16   50.89
   3   8  -2  477.25   40.40
  -3  -8   1   88.79    7.50
  -3  -8   1   89.79    7.70
   3   8  -1   98.29    8.10
   3   8  -1   76.79    7.80
  -3  -8   0   44.40    4.00
  -3  -8   0   39.90    3.80
   3   8   0   41.90    9.60
   3   8   0   35.70    4.10
   3   8   0   46.30    4.10
  -3  -8  -1  337.47   26.40
  -3  -8  -1  281.57   26.10
  -3  -8  -1  333.57   26.60
   3   8   1  337.57   31.10
  -3  -8  -2  136.89   11.50
  -3  -8  -2  135.69   11.80
   3   8   2  169.78   16.80
   3   8   2  126.39   12.20
  -3  -8  -3   74.29    6.70
  -3  -8  -3   77.89    7.50
   3   8   3   83.59    6.60
   3   8   3   87.89    7.70
   3   8   3   61.59    7.40
   3   8   3   95.89   12.40
  -3  -8  -4   40.90    4.90
   3   8   4   36.10    5.20
   3   8   4   40.40   10.10
   3   8   4   50.59    5.40
  -3  -8  -5   11.10    2.70
   3   8   5   14.20   10.30
   3   8   5   17.70    3.30
   3   8   5   11.80    1.50
  -3  -8  -6   90.09    8.90
   3   8   6   82.69    7.20
   3   8   6   87.49    8.50
  -3  -8  -7   17.80    3.30
   3   8   7   21.80    2.00
   3   8   7   22.50    3.40
  -3  -8  -8    0.80    1.20
   3   8   8    0.40    0.40
   3   8   8    0.10    1.20
  -3  -8  -9   14.40    2.30
   3   8   9   11.10    1.20
   3   8   9   16.20    2.20
  -3  -8 -10    3.00    0.90
   3   8  10    5.00    0.60
  -3  -7  12   31.70    4.80
  -3  -7  11   19.10    5.10
  -3  -7  10   28.60    7.30
   3   7 -10   14.10    3.70
   3   7  -9   42.30    5.70
  -3  -7   8   54.79   16.80
   3   7  -8   39.10    5.50
  -3  -7   7   24.60   15.30
  -3  -7   7   19.40    1.80
   3   7  -7   20.80    3.80
  -3  -7   6   94.09   18.90
  -3  -7   6   73.99    6.60
   3   7  -6   90.09    8.40
  -3  -7   5   35.20    3.60
  -3  -7   5   53.39   14.90
  -3  -7   5   50.29    4.20
   3   7  -5   47.10    5.00
  -3  -7   4  446.56   37.70
  -3  -7   4  463.85   47.00
   3   7  -4  470.15   38.30
  -3  -7   3  139.39   22.00
  -3  -7   3  109.59    9.20
   3   7  -3  106.69    9.80
  -3  -7   2  163.28   13.60
  -3  -7   2  165.88   24.10
   3   7  -2  163.68   14.10
  -3  -7   1  158.18   27.40
  -3  -7   1  208.48   17.10
  -3  -7   1  220.78   17.30
   3   7  -1  206.78   17.50
  -3  -7   0  365.56   28.50
  -3  -7   0  345.57   28.30
   3   7   0  313.77   33.40
  -3  -7  -1   -0.10    0.40
  -3  -7  -1    0.20    0.50
   3   7   1    0.40    4.20
   3   7   1    0.50    0.40
  -3  -7  -2  152.48   13.10
  -3  -7  -2  148.49   12.90
  -3  -7  -2  160.18   13.50
   3   7   2  155.58   13.90
   3   7   2  178.98   17.40
   3   7   2  166.98   13.40
   3   7   2  135.19   13.50
  -3  -7  -3   27.30    3.60
   3   7   3   34.10    2.80
   3   7   3   29.20    4.60
   3   7   3   34.70    4.30
   3   7   3   39.30    8.40
   3   7   3   25.30    4.00
  -3  -7  -4  186.48   17.00
   3   7   4  192.08   17.10
   3   7   4  206.28   16.00
   3   7   4  178.48   21.40
  -3  -7  -5   14.10    3.00
   3   7   5   10.30    3.30
   3   7   5   12.70    1.40
   3   7   5   25.60   10.60
   3   7   5   13.30    3.00
  -3  -7  -6   43.30    5.40
   3   7   6   32.90    5.80
   3   7   6   42.90    3.80
   3   7   6   51.89    5.50
  -3  -7  -7    0.50    1.40
   3   7   7    1.70    1.50
   3   7   7    0.30    0.40
  -3  -7  -8   17.80    3.20
   3   7   8   12.40    3.00
   3   7   8   12.80    1.40
  -3  -7  -9    4.20    1.70
   3   7   9    4.80    1.20
   3   7   9    4.10    0.80
  -3  -7 -10    4.10    1.10
   3   7  10    4.00    0.50
   3   7  10    3.90    0.90
  -3  -6  12    9.80    2.90
  -3  -6  11    6.70    3.40
   3   6 -10   19.30    3.70
   3   6  -9    2.60    1.70
  -3  -6   8  137.59   22.70
   3   6  -8  102.79   10.70
  -3  -6   7  164.48   13.60
  -3  -6   7  183.58   24.30
   3   6  -7  158.48   17.30
  -3  -6   6  482.75   45.80
   3   6  -6  436.56   37.90
  -3  -6   5   12.40    8.60
  -3  -6   5    9.10    1.00
   3   6  -5   11.40    2.20
  -3  -6   4   20.20    9.50
  -3  -6   4   20.90    1.90
   3   6  -4   21.60    2.80
  -3  -6   3   70.29    5.90
  -3  -6   3   70.19   15.40
   3   6  -3   69.39    6.50
  -3  -6   2  452.65   44.80
  -3  -6   1   43.70    3.80
  -3  -6   1   41.60    3.70
  -3  -6   1   36.80   13.30
   3   6  -1   43.80    4.10
  -3  -6   0  163.18   14.80
  -3  -6   0  188.88   15.00
   3   6   0  198.68   15.20
   3   6   0  164.28   18.90
  -3  -6  -1    8.80    1.40
  -3  -6  -1    9.40    1.30
   3   6   1   12.40    1.30
   3   6   1   13.60    5.30
   3   6   1    8.10    1.70
  -3  -6  -2  328.97   28.20
  -3  -6  -2  353.66   28.50
   3   6   2  349.27   28.70
   3   6   2  353.86   29.10
  -3  -6  -3   77.59    6.80
  -3  -6  -3   77.69    7.50
   3   6   3   94.89   11.50
   3   6   3   78.59    7.70
   3   6   3   75.09    8.00
   3   6   3   87.69    6.70
   3   6   3   67.19    7.50
  -3  -6  -4  205.58   18.10
   3   6   4  193.98   18.00
   3   6   4  201.18   18.60
   3   6   4  220.28   22.70
   3   6   4  213.98   17.00
  -3  -6  -5    1.10    1.40
   3   6   5    0.10    0.40
   3   6   5    2.50    2.40
   3   6   5   -0.70    8.40
   3   6   5    1.40    1.80
  -3  -6  -6   10.80    2.70
   3   6   6    2.40    2.20
   3   6   6   -5.10   12.20
   3   6   6    4.90    2.20
  -3  -6  -7   77.39    7.50
   3   6   7   57.49    6.70
   3   6   7   63.39    7.70
   3   6   7   63.49    5.80
  -3  -6  -8    0.80    1.30
   3   6   8    1.20    1.30
   3   6   8    1.20    0.40
  -3  -6  -9    0.60    1.00
   3   6   9    0.30    1.00
   3   6   9    1.20    0.40
  -3  -6 -10   11.80    1.80
   3   6  10    9.70    1.40
   3   6  10    8.40    1.00
  -3  -5  12   36.30    5.50
  -3  -5  11   41.20    7.40
  -3  -5  10   14.20    5.80
   3   5 -10    5.50    2.00
   3   5  -9   17.60    3.50
  -3  -5   8  132.59   20.10
   3   5  -8   95.29    9.90
  -3  -5   7   64.19    4.90
  -3  -5   7   46.20   12.50
   3   5  -7   47.40    6.10
  -3  -5   6  331.07   30.80
   3   5  -6  252.17   23.20
  -3  -5   5  166.18   20.30
   3   5  -5  155.78   13.90
  -3  -5   4  123.29   22.10
   3   5  -4  147.69   12.60
  -3  -5   3  403.26   39.40
  -3  -5   2    0.80    7.50
  -3  -5   2    3.10    0.60
   3   5  -2    4.80    1.00
  -3  -5   1  740.53   66.39
  -3  -5   0   85.09    7.70
  -3  -5   0   92.09    7.80
   3   5   0   98.09    7.90
   3   5   0   96.89   11.60
   3   5   1  436.96   36.00
  -3  -5  -2   23.70    2.50
  -3  -5  -2   23.60    2.30
   3   5   2   27.50    3.30
   3   5   2   24.30    3.20
   3   5   2   22.50    5.50
  -3  -5  -3  462.35   39.20
   3   5   3  442.26   39.20
   3   5   3  503.05   39.60
   3   5   3  491.95   42.40
  -3  -5  -4  384.46   34.70
   3   5   4  429.86   33.70
   3   5   4  429.66   35.20
   3   5   4  434.16   39.10
   3   5   4  401.86   34.70
   3   5   5   44.40    5.50
   3   5   5   48.00    4.20
   3   5   5   50.79   12.50
   3   5   5   50.79    6.10
  -3  -5  -6   10.20    2.70
   3   5   6   12.20   13.00
   3   5   6   10.30    1.30
   3   5   6    9.80    2.90
   3   5   6   10.00    2.70
  -3  -5  -7    9.90    2.20
  -3  -5  -7    9.30    2.50
   3   5   7    7.20    1.00
   3   5   7    7.60    2.50
   3   5   7    6.10    2.00
  -3  -5  -8   23.00    3.70
   3   5   8   12.10    2.60
   3   5   8   21.00    1.80
   3   5   8   16.30    3.80
  -3  -5  -9   23.00    3.40
   3   5   9   12.80    2.30
   3   5   9   19.00    1.70
  -3  -5 -10    2.10    0.90
   3   5  10    1.70    0.40
  -3  -4  12   17.20    4.00
  -3  -4  11   17.80    5.40
  -3  -4  10   35.40    9.60
  -3  -4   9    6.10    4.00
   3   4  -9    2.40    1.60
  -3  -4   8   20.40    1.80
   3   4  -8   15.50    3.10
  -3  -4   7 1074.79   93.39
  -3  -4   6   32.30    9.40
   3   4  -6   31.40    3.80
  -3  -4   5  616.54   55.99
  -3  -4   4   -1.70    5.20
   3   4  -4    2.00    1.00
  -3  -4   3 1300.47  110.69
  -3  -4   2    2.60    0.50
  -3  -4   2    0.80    6.10
  -3  -4   1  178.78   13.40
   3   4  -1  145.29   13.50
  -3  -4   0   10.80    1.30
   3   4   0    9.90    1.20
   3   4   0   11.40    4.70
   3   4   0    7.30    1.30
  -3  -4  -1  117.39   10.60
  -3  -4  -1  122.89   10.90
   3   4   1  138.09   11.20
   3   4   1  159.38   14.30
  -3  -4  -2   43.70    4.10
  -3  -4  -2   49.50    4.30
   3   4   2   51.79    4.90
   3   4   2   55.79    8.00
   3   4   2   45.10    4.70
  -3  -4  -3   80.19    8.50
   3   4   3  108.69   12.40
   3   4   3  103.69    8.80
   3   4   3   87.99    8.40
  -3  -4  -4    1.40    1.20
   3   4   4    1.50    0.50
   3   4   4    3.40    5.70
   3   4   4    3.50    1.50
   3   4   4   -0.10    1.10
  -3  -4  -5  230.08   20.10
   3   4   5  231.28   20.20
   3   4   5  209.68   19.70
   3   4   5  250.77   27.20
   3   4   5  238.38   18.90
  -3  -4  -6    7.80    2.40
   3   4   6    4.40    1.90
   3   4   6    5.90   11.80
   3   4   6    3.60    2.00
  -3  -4  -7   98.79   10.20
   3   4   7   96.69    9.90
   3   4   7  119.49    8.90
   3   4   7  102.29   10.60
  -3  -4  -8    9.80    2.40
   3   4   8    6.00    1.80
   3   4   8    4.00    0.70
   3   4   8    3.00    2.20
  -3  -4  -9    4.10    1.50
   3   4   9    5.40    0.70
   3   4   9    1.40    1.20
  -3  -4 -10    1.20    0.80
   3   4  10    0.50    0.80
   3   4  10    0.80    0.30
  -3  -3  12    7.80    4.00
  -3  -3  11    5.50    3.50
  -3  -3  10   29.50    7.20
  -3  -3   9  194.18   16.50
   3   3  -9  209.28   17.80
  -3  -3   8    0.80    0.40
   3   3  -8    0.50    1.00
  -3  -3   7    6.60    0.70
  -3  -3   7    9.30    6.10
  -3  -3   6   -0.10    4.90
   3   3  -6    1.40    0.90
  -3  -3   5 1174.18   99.89
  -3  -3   4  299.47   26.20
   3   3  -4  233.38   21.00
  -3  -3   3 1392.76  117.19
  -3  -3   2   69.39    6.10
  -3  -3   2   76.59   11.70
   3   3  -2   76.89    6.40
   3   3  -1 1304.67  108.39
   3   3   0  580.34   49.70
  -3  -3  -1    6.80    1.00
   3   3   1    6.20    0.80
   3   3   1    5.10    1.20
  -3  -3  -2  321.77   28.50
   3   3   2  351.86   31.70
   3   3   2  378.96   28.90
   3   3   3  803.12   62.79
   3   3   3  725.33   66.19
  -3  -3  -4   11.50    2.30
  -3  -3  -4    7.40    1.40
   3   3   4    8.50    1.90
   3   3   4   10.50    6.30
   3   3   4   10.70    1.30
   3   3   4   16.90    2.50
  -3  -3  -5  102.99   10.50
   3   3   5  129.09   10.60
   3   3   5  105.69   10.10
   3   3   5  106.69    9.30
   3   3   5  148.69   19.40
  -3  -3  -6   22.70    3.90
   3   3   6   24.20    3.70
   3   3   6   22.80    2.10
   3   3   6   16.70    3.00
   3   3   6   28.00   13.30
  -3  -3  -7  154.18   14.90
   3   3   7  143.29   14.10
   3   3   7  180.08   13.40
  -3  -3  -8    2.10    1.50
   3   3   8    3.30    1.70
   3   3   8    1.50    0.50
   3   3   8    2.50    1.40
  -3  -3  -9    4.60    1.60
   3   3   9    0.90    1.20
   3   3   9    3.90    0.60
  -3  -3 -10    1.20    0.80
   3   3  10    0.50    0.40
   3   3  10    0.20    0.70
   3   3  11    1.00    0.60
   3   3  11    1.70    0.40
  -3  -2  11   70.19    9.70
  -3  -2  10   35.50    3.50
  -3  -2   9   33.40    3.30
   3   2  -9   39.60    4.30
  -3  -2   8   26.30    2.50
   3   2  -8   26.60    3.30
   3   2  -7  239.98   20.40
  -3  -2   6  756.72   65.29
  -3  -2   5 1406.26  117.69
   3   2  -4  243.88   20.30
  -3  -2   3 2301.07  189.58
  -3  -2   2   79.59    6.50
   3   2  -2   69.69   11.20
   3   2  -1 1611.04  132.69
  -3  -2   0   76.89    6.30
   3   2   0   71.29    6.30
   3   2   0   77.99    6.50
   3   2   0   75.39    9.30
   3   2   1  297.87   30.00
   3   2   1  363.16   27.70
   3   2   2  940.31   79.69
   3   2   3  468.75   37.10
   3   2   3  432.66   37.10
  -3  -2  -4    5.40    1.80
   3   2   4    7.60    6.60
   3   2   4   12.80    2.00
   3   2   4    7.30    1.00
  -3  -2  -5  153.78   15.60
   3   2   5  203.58   24.10
   3   2   5  175.18   14.60
   3   2   5  197.18   15.50
  -3  -2  -6  122.39   11.90
  -3  -2  -6  112.89   11.90
   3   2   6   92.59   20.80
   3   2   6  128.99   11.50
   3   2   6  131.29   10.40
   3   2   6  134.09   11.20
  -3  -2  -7   30.70    4.40
  -3  -2  -7   34.00    5.00
   3   2   7   34.70    2.90
   3   2   7   33.70    4.60
   3   2   7   28.00    3.90
   3   2   7   -0.60   13.30
  -3  -2  -8    0.20    1.00
  -3  -2  -8   -0.30    1.20
   3   2   8    0.60    0.40
   3   2   8    0.10    1.00
   3   2   8    0.20    1.20
  -3  -2  -9   67.79    6.00
   3   2   9   57.49    4.70
   3   2   9   42.90    5.30
  -3  -2 -10    9.10    1.60
   3   2  10    6.20    1.40
   3   2  10    9.60    1.00
   3   2  11    0.20    0.60
   3   2  11    0.40    0.20
  -3  -1  11   15.90    4.40
  -3  -1  11    8.30    1.20
  -3  -1  10   13.00    2.00
  -3  -1  10   15.80    1.50
  -3  -1   9   52.49    5.30
  -3  -1   9   65.59    5.10
  -3  -1   8  177.98   14.10
   3   1  -8  158.68   14.60
  -3  -1   5   17.30    1.50
   3   1  -5   16.50    2.00
   3   1  -2   38.30    3.50
   3   1  -2   45.80    8.00
  -3  -1   1    2.20    0.50
   3   1  -1    3.80    0.60
   3   1  -1    2.30    0.50
   3   1  -1    0.40    4.00
   3   1   0 6366.16  517.45
   3   1   1  411.06   36.80
  -3  -1  -2   29.70    3.20
   3   1   2   40.20    3.30
   3   1   2   40.00    8.00
   3   1   3   77.29   12.70
   3   1   3   63.99    5.70
   3   1   3   51.79    5.40
   3   1   3   72.69    5.60
  -3  -1  -4 1010.90   79.99
  -3  -1  -4  944.71   79.09
  -3  -1  -5    4.00    1.80
   3   1   5    4.60    0.80
   3   1   5    5.30    1.30
   3   1   5    6.60   10.00
   3   1   5    8.30    1.50
  -3  -1  -6   25.20    4.10
  -3  -1  -6   20.70    2.50
  -3  -1  -6   26.10    4.30
   3   1   6   28.70    3.20
   3   1   6   23.60    2.30
   3   1   6    4.80   13.60
   3   1   6   25.20    2.90
  -3  -1  -7    4.10    2.00
  -3  -1  -7    3.50    1.80
   3   1   7    3.50    1.30
   3   1   7   -2.80   14.30
   3   1   7    3.40    1.40
   3   1   7    3.30    0.70
  -3  -1  -8   96.69   10.70
  -3  -1  -8  137.39   10.80
   3   1   8  107.99   10.20
   3   1   8   96.19    9.50
  -3  -1  -9    4.40    1.50
   3   1   9    3.90    0.70
   3   1   9    2.30    1.30
   3   1  10    2.60    0.60
   3   1  10    1.20    0.90
   3   1  11    0.80    0.20
   3   1  11    0.40    0.50
  -3   0  11    1.00    0.40
  -3   0  11    0.20    0.80
  -3   0  11   -0.40    1.80
  -3   0  10   19.40    1.80
  -3   0  10   16.20    2.40
  -3   0   9    4.30    3.70
  -3   0   8   67.09    5.90
  -3   0   7    0.20    0.40
  -3   0   7    0.40    2.60
   3   0  -7    0.50    0.70
  -3   0   5    0.20    0.30
  -3   0   5    1.10    0.30
   3   0  -5    0.00    0.50
  -3   0   3    0.50    0.30
   3   0  -3    1.00    0.50
  -3   0   1    1.10    0.40
   3   0  -1    0.40    5.10
   3   0  -1    0.90    0.30
  -3   0   0  117.69    9.60
   3   0   0  115.09    9.60
   3   0   0  110.79   13.60
  -3   0  -1    1.40    0.40
   3   0   1   -4.50    4.50
   3   0   1    0.00    0.30
   3   0   1    0.30    0.40
   3   0   2 3123.59  256.97
   3   0   3    0.70    0.60
   3   0   3    0.10    0.50
   3   0   3   -0.20    0.50
   3   0   3    2.20    6.20
  -3   0  -4   79.39    7.10
   3   0   4   85.79    7.00
   3   0   4   90.29   17.10
  -3   0  -5    3.60    1.70
  -3   0  -5    0.40    0.60
  -3   0  -5    1.00    1.30
   3   0   5    0.50    0.60
   3   0   5   -7.80    9.90
   3   0   5    0.00    0.40
   3   0   5    0.40    0.70
  -3   0  -6   59.99    9.10
  -3   0  -6   50.09    6.20
  -3   0  -6   38.30    4.30
   3   0   6   51.09    4.10
   3   0   6   45.60    4.70
   3   0   6   54.59    4.70
   3   0   6   40.80   16.30
  -3   0  -7    0.60    1.20
  -3   0  -7   -0.90    1.20
   3   0   7    0.10    0.70
   3   0   7   -7.80   14.80
   3   0   7    0.20    0.70
   3   0   7    0.20    0.40
  -3   0  -8  111.59   12.90
   3   0   8  128.89   12.00
   3   0   8  153.68   11.10
   3   0   8  128.49   11.60
  -3   0  -9    1.50    1.10
   3   0   9    0.20    0.40
   3   0   9    0.10    1.40
   3   0  10   27.60    3.00
   3   0  11   -0.20    0.40
  -3   1  11    9.70    1.70
  -3   1  11    7.70    1.00
  -3   1  10   13.20    2.30
  -3   1  10   18.50    1.70
  -3   1   9   65.19    5.30
  -3   1   9   57.39    5.70
  -3   1   8  171.88   15.90
  -3   1   8  198.98   15.70
   3  -1  -8  205.08   17.00
  -3   1   7   14.20    6.70
  -3   1   7    7.10    1.20
   3  -1  -7    5.90    1.80
  -3   1   5   17.10    1.70
   3  -1  -5   15.80    1.70
  -3   1   2   40.80    4.00
   3  -1  -2   53.19    4.10
   3  -1  -1    5.90    6.70
   3  -1  -1    8.80    1.10
   3  -1   0 8401.26  681.43
   3  -1   1  396.66   37.50
  -3   1  -2   40.10    3.50
   3  -1   2   39.40   10.10
   3  -1   2   37.80    3.70
   3  -1   3   56.99   13.20
   3  -1   3   61.49    5.30
   3  -1   3   56.99    5.50
   3  -1   3   63.59    5.40
   3  -1   4 1353.96  118.19
  -3   1  -5    7.00    2.10
  -3   1  -5    4.70    1.00
  -3   1  -5    6.30    2.60
  -3   1  -5    4.60    2.20
   3  -1   5    6.80    0.90
   3  -1   5    4.80    1.00
   3  -1   5    5.30    1.20
   3  -1   5   -4.00   10.70
  -3   1  -6   27.50    5.10
  -3   1  -6   33.00    5.50
  -3   1  -6   19.30    3.90
  -3   1  -6   21.90    2.60
   3  -1   6   26.50    2.40
   3  -1   6   26.90    2.90
   3  -1   6    5.10   13.40
   3  -1   6   30.80    2.80
  -3   1  -7    4.30    2.20
  -3   1  -7    1.70    1.80
  -3   1  -7    2.30    1.70
   3  -1   7    2.60    0.90
   3  -1   7    3.10    1.00
   3  -1   7    3.70    0.70
   3  -1   7   -6.00   14.80
  -3   1  -8   93.09   10.40
   3  -1   8  107.39    9.20
   3  -1   8  110.79    9.70
  -3   1  -9    2.50    1.60
   3  -1   9    3.30    1.10
   3  -1   9    2.90    0.60
   3  -1  10    1.30    0.80
   3  -1  10    2.10    0.60
   3  -1  11    0.50    0.50
  -3   2  12    0.70    0.90
  -3   2  11   26.60    2.40
  -3   2  11   25.40    3.10
  -3   2  10   31.30    2.80
  -3   2  10   29.00    3.40
  -3   2   9   42.30    3.60
  -3   2   9   39.50    4.20
  -3   2   8   24.30    3.10
  -3   2   8   30.90    2.60
   3  -2  -8   31.10    3.90
  -3   2   7  313.67   23.20
  -3   2   7  275.47   23.60
   3  -2  -7  260.97   24.10
  -3   2   3 1484.75  120.89
  -3   2   2   69.89    6.10
  -3   2   2   75.09    6.30
   3  -2  -1 1832.82  153.18
  -3   2   0   96.39    8.40
   3  -2   0   86.49   14.50
   3  -2   0   80.39    7.20
  -3   2  -1  397.96   31.10
   3  -2   1  304.07   35.00
   3  -2   2  899.71   79.89
  -3   2  -3  452.15   38.30
   3  -2   3  454.75   36.10
   3  -2   3  402.86   43.80
  -3   2  -4    9.90    3.10
  -3   2  -4    8.10    1.30
  -3   2  -4   10.10    2.90
   3  -2   4    5.60   10.90
   3  -2   4    8.30    1.10
  -3   2  -5  227.88   18.80
  -3   2  -5  201.88   19.00
  -3   2  -5  174.08   16.20
   3  -2   5  201.48   16.40
   3  -2   5  213.08   16.30
   3  -2   5  184.88   29.40
   3  -2   5  182.38   16.10
  -3   2  -6  132.29   14.00
  -3   2  -6  122.39   11.20
   3  -2   6  136.69   11.50
   3  -2   6  143.79   11.40
   3  -2   6  135.09   11.10
  -3   2  -7   30.40    5.70
  -3   2  -7   33.10    6.20
  -3   2  -7   32.70    3.20
   3  -2   7   36.00    3.40
   3  -2   7   36.40    3.10
   3  -2   7   13.40   16.10
   3  -2   7   30.60    3.60
  -3   2  -8   -0.50    1.30
  -3   2  -8    0.30    1.50
   3  -2   8   -0.70   16.80
   3  -2   8    0.10    0.70
   3  -2   8    0.70    0.70
   3  -2   8    0.30    0.50
   3  -2   9   48.80    5.10
   3  -2   9   60.09    4.80
   3  -2  10    9.70    1.00
   3  -2  10    6.40    1.30
  -3   3  13   13.80    1.90
  -3   3  12    4.80    0.90
  -3   3  12    3.80    1.20
  -3   3  11    1.40    0.40
  -3   3  11    2.10    1.20
  -3   3  11    2.50    1.10
  -3   3  10   10.10    2.00
  -3   3  10   12.70    2.20
  -3   3  10   12.80    1.30
  -3   3   9  214.68   19.50
  -3   3   9  235.28   18.90
   3  -3  -9  242.18   20.40
  -3   3   8    0.70    0.90
  -3   3   8    0.10    0.40
  -3   3   8    2.50    3.30
   3  -3  -8    1.40    1.70
  -3   3   7   10.70    4.80
  -3   3   7    5.60    0.90
  -3   3   7    4.80    1.30
   3  -3  -7    3.80    1.60
  -3   3   6    1.30    0.80
   3  -3  -6    1.50    1.00
  -3   3   2   71.99   10.10
  -3   3   2   66.29    5.10
  -3   3   2   51.19    5.10
   3  -3  -1  809.12   74.09
  -3   3   0  712.63   55.19
   3  -3   0  596.84   60.39
  -3   3  -1    6.10    1.90
  -3   3  -1    6.60    0.90
   3  -3   1    5.50    0.90
   3  -3   1   -3.00    9.00
   3  -3   1    8.30    1.20
  -3   3  -2  445.46   36.40
   3  -3   2  380.46   41.90
  -3   3  -3  909.21   70.39
   3  -3   3  733.53   75.99
  -3   3  -4   10.70    3.20
  -3   3  -4   14.40    4.00
   3  -3   4    8.90   12.20
   3  -3   4   10.70    1.30
   3  -3   4    9.30    1.30
   3  -3   4    8.10    2.10
  -3   3  -5  114.59   12.60
  -3   3  -5  110.69    9.60
  -3   3  -5  127.69   12.40
   3  -3   5  117.09    9.80
   3  -3   5  111.59    9.50
   3  -3   5   91.49   22.30
  -3   3  -6   23.20    2.40
  -3   3  -6   20.80    5.10
  -3   3  -6   22.30    4.90
   3  -3   6   23.80    2.60
   3  -3   6   25.80    2.50
   3  -3   6   25.10    2.40
   3  -3   6   25.40   17.60
  -3   3  -7  151.28   16.60
  -3   3  -7  173.88   14.50
  -3   3  -7  146.49   17.20
   3  -3   7  195.18   14.40
   3  -3   7  145.99   15.30
   3  -3   7  199.38   14.60
  -3   3  -8    2.00    2.00
  -3   3  -8    0.70    1.60
   3  -3   8  -13.70   18.10
   3  -3   8    1.50    0.90
   3  -3   8    2.70    0.90
   3  -3   8    2.70    0.70
   3  -3   9    2.80    0.90
   3  -3   9    3.50    0.70
   3  -3  10    0.20    0.60
   3  -3  11    0.70    0.50
  -3   4  13    0.60    0.70
  -3   4  12    8.80    1.00
  -3   4  12    9.60    1.70
  -3   4  11    5.50    0.80
  -3   4  10   18.90    2.80
  -3   4  10   18.20    1.90
  -3   4  10   18.20    2.70
  -3   4   9    2.00    1.20
  -3   4   9    4.00    0.70
  -3   4   9   10.60    4.70
   3  -4  -9    5.10    1.90
  -3   4   8   11.90    2.20
  -3   4   8   17.30    1.60
  -3   4   8   14.60    2.30
   3  -4  -8   16.20    2.90
  -3   4   7  774.02   63.69
   3  -4  -7  782.72   63.99
  -3   4   6   28.00    3.10
  -3   4   6   37.70    3.40
   3  -4  -6   31.10    3.70
  -3   4   5  397.96   33.10
  -3   4   4    1.80    0.60
  -3   4   4    2.20    0.60
  -3   4   3 1163.08   96.09
  -3   4   2    1.00    0.50
  -3   4   2   -7.30    7.10
  -3   4   2    1.40    0.50
   3  -4  -2    0.90    0.40
  -3   4   1  176.78   14.60
  -3   4   0   18.60    2.70
  -3   4   0   14.40    1.40
   3  -4   0   10.70   12.40
   3  -4   0   10.20    1.50
   3  -4   0   12.30    1.30
  -3   4  -1  184.58   15.20
  -3   4  -1  160.68   13.50
   3  -4   1  173.28   13.60
   3  -4   1  148.99   13.80
   3  -4   1  180.08   24.20
   3  -4   1  160.48   13.50
  -3   4  -2   67.49    7.10
   3  -4   2   59.39    5.00
   3  -4   2   58.29    5.10
   3  -4   2   69.89   16.90
   3  -4   2   55.89    5.50
  -3   4  -3  111.99   11.10
   3  -4   3   90.89    9.00
   3  -4   3  106.99   21.50
   3  -4   3  102.39    8.50
   3  -4   3  105.39    8.60
  -3   4  -4    1.00    0.50
  -3   4  -4    1.70    2.20
  -3   4  -4    5.50    2.60
   3  -4   4    0.90    0.50
   3  -4   4    1.40    0.50
   3  -4   4    1.70    1.20
   3  -4   4   17.00   14.50
   3  -4   4    1.30    1.00
   3  -4   4    1.00    0.50
  -3   4  -5  240.88   22.50
  -3   4  -5  238.48   19.60
  -3   4  -5  204.88   26.20
   3  -4   5  228.98   19.80
   3  -4   5  262.67   19.60
   3  -4   5  237.88   35.00
   3  -4   5  232.38   19.60
  -3   4  -6    6.10    1.10
  -3   4  -6    4.90    2.90
  -3   4  -6    5.30    3.00
   3  -4   6    7.30    1.10
   3  -4   6   -1.60   17.30
   3  -4   6    8.40    1.20
   3  -4   6    5.60    1.10
  -3   4  -7   93.09   12.30
  -3   4  -7  111.69   12.30
  -3   4  -7  114.49    9.50
   3  -4   7  118.29    9.50
   3  -4   7  103.09    9.80
   3  -4   7  121.39    9.60
  -3   4  -8    2.90    2.20
  -3   4  -8    2.90    2.10
   3  -4   8    4.50    1.00
   3  -4   8    2.90    0.90
   3  -4   8   13.70   19.10
   3  -4   8    2.90    0.70
   3  -4   9    2.90    0.90
   3  -4   9    4.30    0.70
   3  -4  10    0.90    0.70
  -3   5  13   10.40    1.60
  -3   5  12   17.30    2.30
  -3   5  12   13.60    1.40
  -3   5  11   16.40    2.50
  -3   5  11   15.20    1.50
  -3   5  10    5.30    0.80
  -3   5  10    6.60    1.50
  -3   5  10    6.70    1.80
  -3   5   9   23.00    3.20
  -3   5   9   18.40    1.80
  -3   5   9   13.30    2.40
   3  -5  -9   18.90    3.20
  -3   5   8  102.29    8.40
  -3   5   8   89.09    8.90
  -3   5   8  105.39    9.30
   3  -5  -8  106.19    9.70
  -3   5   7   55.19    4.70
  -3   5   7   58.29    5.50
  -3   5   7   53.99    5.20
   3  -5  -7   53.39    5.80
  -3   5   6  296.77   23.80
  -3   5   6  332.17   24.50
  -3   5   6  278.77   24.10
   3  -5  -6  264.37   24.60
  -3   5   5  163.08   13.60
  -3   5   4  138.39   12.60
  -3   5   4  152.18   13.00
  -3   5   4  167.08   12.80
  -3   5   3  403.46   35.00
  -3   5   3  378.36   31.60
  -3   5   2    4.20    0.80
  -3   5   2    4.80    1.20
   3  -5  -2    4.00    0.80
  -3   5   0  100.59    8.50
  -3   5   0   91.49    9.30
   3  -5   0   98.29   21.20
   3  -5   0  102.29    8.50
   3  -5   0  110.19    8.60
   3  -5   1  586.44   57.89
  -3   5  -2   27.70    4.50
   3  -5   2   26.90    2.40
   3  -5   2   16.00   13.50
   3  -5   2   26.20    2.50
   3  -5   2   23.30    2.90
  -3   5  -3  515.55   42.20
  -3   5  -3  545.05   42.80
  -3   5  -3  473.35   39.70
   3  -5   3  435.86   39.70
   3  -5   3  444.86   40.30
   3  -5   3  543.35   39.80
   3  -5   3  505.95   52.59
  -3   5  -4  411.06   32.80
  -3   5  -4  451.65   36.60
  -3   5  -4  437.36   35.80
   3  -5   4  384.56   33.70
   3  -5   4  413.16   32.90
   3  -5   4  355.06   33.40
   3  -5   4  400.46   47.50
  -3   5  -5   44.70    7.80
  -3   5  -5   40.70    7.50
  -3   5  -5   50.59    4.10
   3  -5   5   47.90    4.10
   3  -5   5   46.80   20.50
   3  -5   5   41.10    4.20
  -3   5  -6   11.80    1.40
  -3   5  -6    8.20    3.70
  -3   5  -6   11.30    4.20
   3  -5   6   14.80    1.60
   3  -5   6   10.20    1.60
   3  -5   6   -2.60   19.10
  -3   5  -7    8.30    1.10
  -3   5  -7    1.90    2.30
  -3   5  -7    7.50    3.60
   3  -5   7    5.80    1.00
   3  -5   7    6.50    1.20
   3  -5   7    9.80   19.60
   3  -5   7    8.80    1.20
  -3   5  -8   10.30    3.40
  -3   5  -8   16.00    4.10
   3  -5   8   20.00    1.90
   3  -5   8   18.60    2.00
   3  -5   8   16.00   20.50
   3  -5   9   13.50    1.80
   3  -5  10    0.60    0.50
  -3   6  12    4.50    0.70
  -3   6  12    6.00    1.40
  -3   6  11    3.00    0.60
  -3   6  11    5.10    1.40
  -3   6  10   20.60    2.90
  -3   6  10   18.60    3.00
  -3   6  10   20.90    2.00
  -3   6   9    2.70    1.20
  -3   6   9    3.60    1.50
  -3   6   9    2.20    0.50
   3  -6  -9    1.50    1.40
  -3   6   8  108.49    9.00
  -3   6   8  103.79    9.60
  -3   6   8  114.89   10.00
   3  -6  -8  105.59   10.20
  -3   6   7  167.28   14.40
  -3   6   7  172.88   13.90
  -3   6   7  183.28   14.80
   3  -6  -7  152.38   14.90
  -3   6   6  474.45   39.70
  -3   6   6  527.15   40.10
  -3   6   6  491.25   39.40
   3  -6  -6  449.76   40.30
  -3   6   5   15.00    2.10
  -3   6   5   12.80    1.70
  -3   6   5   12.40    1.30
   3  -6  -5   11.90    2.30
  -3   6   4   23.90    2.30
  -3   6   4   35.90    5.20
   3  -6  -4   21.30    2.30
  -3   6   3   70.49   12.70
  -3   6   3   77.49    7.00
  -3   6   3   72.49    6.80
   3  -6  -3   91.39    7.00
   3  -6  -3   85.99    7.10
   3  -6  -2  596.94   48.40
  -3   6   1   42.70    3.90
  -3   6   1   47.80    4.10
   3  -6  -1   43.10    3.90
   3  -6  -1   48.30    4.30
   3  -6  -1   46.90    4.00
  -3   6   0  197.18   15.80
   3  -6   0  182.58   15.80
   3  -6   0  198.78   15.90
   3  -6   0  192.08   16.20
  -3   6  -1   10.40    2.50
   3  -6   1    9.40    1.60
   3  -6   1   10.90    1.30
   3  -6   1   11.20    1.20
   3  -6   1   25.90   17.00
  -3   6  -2  391.36   32.50
  -3   6  -2  397.56   30.30
  -3   6  -2  362.36   32.20
   3  -6   2  332.17   30.70
   3  -6   2  373.56   44.00
  -3   6  -3   77.49    9.30
  -3   6  -3   79.29    6.70
  -3   6  -3   85.69    9.20
   3  -6   3   82.89    6.80
   3  -6   3   78.29   23.00
   3  -6   3   71.09    6.70
   3  -6   3   76.59    7.30
   3  -6   3   83.49    7.50
  -3   6  -4  198.78   19.80
  -3   6  -4  197.78   19.20
  -3   6  -4  208.28   16.30
   3  -6   4  197.58   16.30
   3  -6   4  176.38   16.90
   3  -6   4  190.28   17.20
   3  -6   4  202.48   16.50
   3  -6   4  216.48   16.40
   3  -6   4  141.99   31.40
  -3   6  -5   -0.10    2.30
  -3   6  -5    0.20    0.40
  -3   6  -5   -0.90    2.50
   3  -6   5    0.30    0.40
   3  -6   5    0.40    0.50
   3  -6   5   -0.20    0.40
   3  -6   5   -0.80    0.90
   3  -6   5   -7.10   27.30
  -3   6  -6    2.50    3.10
  -3   6  -6    4.50    3.20
  -3   6  -6    8.80    1.20
   3  -6   6    6.70    1.10
   3  -6   6    8.80    1.20
   3  -6   6   -5.20   21.80
   3  -6   6    7.60    1.30
  -3   6  -7   42.30    8.30
  -3   6  -7   56.99    8.70
   3  -6   7   53.09   23.90
   3  -6   7   56.09    4.90
   3  -6   7   49.10    5.10
   3  -6   7   64.39    5.00
   3  -6   8   20.30   20.70
   3  -6   9    1.90    0.70
   3  -6  10    5.30    0.90
  -3   7  12   18.40    1.70
  -3   7  12   19.80    2.50
  -3   7  11   12.40    2.10
  -3   7  11   11.00    1.30
  -3   7  10   14.00    2.30
  -3   7  10   10.50    1.30
  -3   7  10    9.50    2.60
  -3   7   9   40.00    4.70
  -3   7   9   42.90    4.50
  -3   7   9   41.20    3.70
  -3   7   8   35.40    4.20
  -3   7   8   49.70    4.90
  -3   7   8   41.30    3.60
   3  -7  -8   40.10    5.00
  -3   7   7   28.40    3.60
  -3   7   7   22.30    2.40
  -3   7   7   21.50    2.90
   3  -7  -7   21.60    3.50
  -3   7   6   96.19    8.50
  -3   7   6   90.09    7.60
   3  -7  -6   87.39    8.70
  -3   7   5   56.89    4.90
  -3   7   5   52.99    5.20
  -3   7   5   50.49    4.60
  -3   7   4  526.75   43.90
  -3   7   4  485.95   40.90
  -3   7   3  133.79   11.50
  -3   7   3  147.79   11.80
   3  -7  -3  126.39   11.80
   3  -7  -3  149.19   11.60
  -3   7   2  173.28   15.60
  -3   7   2  190.08   15.80
   3  -7  -2  200.28   15.60
   3  -7  -2  193.08   15.70
   3  -7  -2  195.58   16.00
  -3   7   1  247.78   19.20
  -3   7   1  233.48   19.00
   3  -7  -1  232.18   19.20
   3  -7  -1  230.78   19.50
   3  -7  -1  221.88   19.00
  -3   7   0  242.48   20.90
  -3   7  -1   -0.30    1.00
  -3   7  -1    0.30    0.90
   3  -7   1    0.20    0.70
   3  -7   1    0.20    0.30
   3  -7   1    0.70    0.40
  -3   7  -2  162.18   16.40
  -3   7  -2  145.29   15.40
   3  -7   2  164.78   13.50
   3  -7   2  167.48   14.10
   3  -7   2  167.58   32.30
  -3   7  -3   23.60    5.10
  -3   7  -3   31.10    5.70
  -3   7  -3   30.70    2.70
   3  -7   3   26.40    2.70
   3  -7   3   29.10    3.50
   3  -7   3    6.20   20.20
   3  -7   3   32.60    3.50
  -3   7  -4  158.68   17.20
  -3   7  -4  176.28   14.40
   3  -7   4  170.48   15.50
   3  -7   4  186.28   14.50
   3  -7   4  178.28   14.60
   3  -7   4  167.78   15.20
  -3   7  -5   11.60    4.30
  -3   7  -5   14.00    1.50
  -3   7  -5   11.70    4.60
   3  -7   5   13.80    1.50
   3  -7   5   11.20   21.70
   3  -7   5   17.40    2.60
   3  -7   5   10.80    1.70
  -3   7  -6   32.60    7.50
  -3   7  -6   24.30    6.10
  -3   7  -6   41.50    3.50
   3  -7   6   42.80    3.60
   3  -7   6   31.40    4.10
   3  -7   6   -7.80   21.60
  -3   7  -7    0.20    2.30
   3  -7   7    0.60    0.50
   3  -7   7    0.60    0.50
   3  -7   7   -9.30   24.80
  -3   7  -8   14.70    4.10
   3  -7   8   14.90   22.00
   3  -7   8   15.40    1.70
   3  -7   9    2.40    0.70
   3  -7  10    1.60    0.50
  -3   8  12    3.90    0.60
  -3   8  12    6.00    1.20
  -3   8  11    1.80    0.50
  -3   8  11    2.80    1.20
  -3   8  10   50.19    4.60
  -3   8  10   57.29    5.40
  -3   8   9    2.30    1.00
  -3   8   9    1.90    1.10
  -3   8   9    2.40    1.40
  -3   8   8   73.79    7.40
  -3   8   8   69.39    6.70
  -3   8   8   70.99    6.10
  -3   8   7  150.08   12.50
  -3   8   7  139.89   12.90
  -3   8   7  143.49   11.90
   3  -8  -7  138.79   13.10
  -3   8   6  350.36   29.40
  -3   8   6  383.66   30.30
  -3   8   6  370.56   29.80
   3  -8  -6  339.67   30.40
  -3   8   5  102.09    8.80
  -3   8   5   99.09    8.40
  -3   8   5   93.19    8.00
   3  -8  -5   89.89    9.00
  -3   8   4  256.57   19.90
  -3   8   4  239.28   19.50
  -3   8   4  215.68   19.30
  -3   8   3  173.08   13.80
  -3   8   3  166.78   13.50
   3  -8  -3  148.29   13.80
  -3   8   2  537.25   43.50
   3  -8  -2  534.05   43.50
  -3   8   1  112.19    8.90
  -3   8   1  108.79    8.50
   3  -8  -1   96.79    8.70
   3  -8  -1   97.09    9.10
   3  -8  -1   95.99    8.50
  -3   8   0   41.30    3.90
   3  -8   0   45.00    3.90
   3  -8   0   38.80    3.70
   3  -8   0   44.90    4.40
  -3   8  -1  320.67   26.70
   3  -8   1  323.87   26.50
   3  -8   1  336.37   26.60
   3  -8   1  315.07   27.20
  -3   8  -2  145.89   15.40
  -3   8  -2  148.49   12.10
  -3   8  -2  120.69   14.10
   3  -8   2  130.79   12.60
   3  -8   2  156.88   13.00
   3  -8   2  149.99   12.30
   3  -8   2  155.38   12.10
  -3   8  -3   71.19    9.00
  -3   8  -3   79.89    6.50
  -3   8  -3   66.89    9.20
   3  -8   3   13.10   26.70
   3  -8   3   79.89    7.50
   3  -8   3   73.79    6.60
   3  -8   3   72.29    7.20
   3  -8   3   77.79    6.50
  -3   8  -4   40.70    3.50
  -3   8  -4   28.80    6.70
  -3   8  -4   31.50    6.40
   3  -8   4   36.20    4.50
   3  -8   4   45.10    3.80
   3  -8   4   -9.10   24.00
   3  -8   4   38.10    4.30
   3  -8   4   40.00    3.60
  -3   8  -5    7.40    4.10
  -3   8  -5   11.70    1.30
   3  -8   5  -23.40   23.90
   3  -8   5    9.00    1.30
   3  -8   5   10.50    1.60
   3  -8   5    9.50    2.00
  -3   8  -6   54.19   10.30
  -3   8  -6   77.69    6.00
   3  -8   6   75.79    6.10
   3  -8   6   59.19    6.20
   3  -8   6   28.10   26.70
  -3   8  -7   12.70    4.50
   3  -8   7   15.30    2.70
   3  -8   7    6.20   25.00
   3  -8   7   20.30    2.00
   3  -8   8   -0.90   22.80
   3  -8   8    0.40    0.40
   3  -8   9    8.60    1.20
   3  -8  10    1.20    0.40
  -3   9  12    1.20    0.80
  -3   9  12    1.00    0.40
  -3   9  11    0.40    0.90
  -3   9  11    0.50    0.40
  -3   9  10    5.20    1.50
  -3   9  10    3.20    0.70
  -3   9   9   11.60    2.50
  -3   9   9   17.80    2.60
  -3   9   9   16.30    1.70
  -3   9   8    0.10    0.40
  -3   9   8   -1.40    0.90
  -3   9   8    0.80    1.10
  -3   9   7    5.20    0.90
  -3   9   7    3.30    1.30
  -3   9   7    4.00    1.70
  -3   9   6   38.90    4.60
  -3   9   6   40.20    3.60
  -3   9   6   41.10    4.10
  -3   9   5   88.99    7.60
  -3   9   5   88.89    7.90
  -3   9   5   92.19    8.40
  -3   9   4    1.10    0.50
  -3   9   4    3.90    4.20
  -3   9   4    2.10    1.00
  -3   9   4    0.20    0.60
   3  -9  -4    0.50    0.50
  -3   9   3  147.19   12.20
  -3   9   3  138.49   12.60
  -3   9   3  136.49   12.50
   3  -9  -3  159.18   12.10
  -3   9   2   16.90    2.30
  -3   9   2   16.90    1.70
  -3   9   2   17.40    2.00
   3  -9  -2   14.40    2.20
   3  -9  -2   15.10    1.80
  -3   9   1  339.97   25.90
   3  -9  -1  313.87   25.70
   3  -9  -1  294.87   26.00
   3  -9  -1  299.27   25.50
   3  -9  -1  314.67   26.20
  -3   9   0  373.56   29.90
   3  -9   0  390.56   30.00
   3  -9   0  354.96   29.70
   3  -9   0  337.67   30.40
  -3   9  -1   56.09    4.90
  -3   9  -1   66.49    8.90
   3  -9   1   50.49    5.40
   3  -9   1   56.59    5.60
   3  -9   1   51.09    4.80
   3  -9   1   53.19    4.90
  -3   9  -2   45.70    7.00
  -3   9  -2   54.99    5.00
   3  -9   2   52.09    5.60
   3  -9   2   58.99    5.00
   3  -9   2   61.79    5.10
   3  -9   2   56.99    5.90
   3  -9   3  214.18   21.20
   3  -9   3  235.88   19.20
   3  -9   3  230.18   20.40
   3  -9   3  235.28   19.00
  -3   9  -4   64.79   10.80
  -3   9  -4   77.49    6.20
   3  -9   4   76.49    7.50
   3  -9   4   72.39    6.30
   3  -9   4   66.49    6.40
   3  -9   4   76.79    7.10
   3  -9   4   -1.20   27.90
  -3   9  -5  152.28   12.30
   3  -9   5  151.68   13.10
   3  -9   5  102.19   34.90
   3  -9   5  144.29   12.40
  -3   9  -6    7.80    4.10
   3  -9   6    4.70    1.00
   3  -9   6    5.80    1.00
   3  -9   6    4.40   39.70
  -3   9  -7    4.00    3.40
   3  -9   7    5.90    0.90
   3  -9   7    5.10    1.30
   3  -9   7   21.10   30.50
   3  -9   8    3.00    0.70
   3  -9   9    6.80    1.00
  -3  10  12   -0.20    0.60
  -3  10  12    0.00    0.20
  -3  10  11    3.00    1.10
  -3  10  11    2.80    0.60
  -3  10  10    3.10    0.70
  -3  10  10    3.00    1.30
  -3  10   9   44.80    4.50
  -3  10   9   39.30    3.70
  -3  10   9   38.80    6.30
  -3  10   8   -1.10    1.00
  -3  10   8    0.60    0.70
  -3  10   8    0.60    1.00
  -3  10   7  370.66   32.30
  -3  10   7  425.16   32.90
  -3  10   6   39.40    3.70
  -3  10   6   42.30    4.80
  -3  10   5  233.48   19.10
  -3  10   5  231.08   18.60
  -3  10   5  203.78   18.20
  -3  10   4   67.89    5.90
  -3  10   4   62.79    5.70
  -3  10   4   66.79    6.40
  -3  10   3  438.96   33.80
  -3  10   3  379.06   34.00
  -3  10   3  422.26   34.50
   3 -10  -3  411.56   33.60
  -3  10   2    3.60    4.40
  -3  10   2    0.80    0.90
  -3  10   2    1.20    0.60
   3 -10  -2    2.20    0.70
   3 -10  -2    1.00    0.90
   3 -10  -2    1.50    0.50
  -3  10   1   36.10    3.40
   3 -10  -1   31.40    3.80
   3 -10  -1   32.30    3.30
   3 -10  -1   36.20    3.20
   3 -10  -1   33.20    3.90
  -3  10   0   11.40    1.60
   3 -10   0    7.70    1.30
   3 -10   0    7.80    1.90
   3 -10   0    9.30    1.80
   3 -10   0    6.90    1.10
  -3  10  -1   25.70    6.60
  -3  10  -1   17.70    3.90
  -3  10  -1   21.10    2.30
   3 -10   1   22.20    2.40
   3 -10   1   22.50    2.20
   3 -10   1   22.50    3.10
   3 -10   1   17.30    2.90
  -3  10  -2    7.40    3.10
   3 -10   2   22.60    4.20
   3 -10   2    8.40    1.40
   3 -10   2   13.40    2.50
   3 -10   2    9.30    1.40
  -3  10  -3  155.78   18.90
  -3  10  -3  195.98   16.00
   3 -10   3  191.38   16.20
   3 -10   3  204.38   17.30
   3 -10   3  197.68   16.00
   3 -10   3  199.08   16.80
  -3  10  -4   40.50    3.60
  -3  10  -4   24.80    6.70
   3 -10   4   41.70    3.70
   3 -10   4   40.00    4.50
   3 -10   4   37.40    3.80
   3 -10   4   42.40    4.90
  -3  10  -5   12.10    4.90
  -3  10  -5   13.20    1.40
   3 -10   5   11.80    2.10
   3 -10   5  -14.10   35.50
   3 -10   5   12.20    1.50
   3 -10   5   14.20    1.90
  -3  10  -6    9.70    1.10
  -3  10  -6   13.40    4.70
   3 -10   6   10.10    1.30
   3 -10   6    7.20    1.40
   3 -10   6   13.00   33.70
  -3  10  -7   30.60    7.00
   3 -10   7   35.10    3.20
   3 -10   7   52.39   39.00
   3 -10   8   12.00    1.40
   3 -10   9    2.90    0.60
  -3  11  11    1.50    0.40
  -3  11  11    1.00    0.80
  -3  11  10    3.10    1.20
  -3  11   9    9.00    1.30
  -3  11   9   12.30    2.10
  -3  11   8   42.10    4.00
  -3  11   8   47.90    4.80
  -3  11   7   10.50    2.00
  -3  11   7   12.60    2.80
  -3  11   7   19.20    6.20
  -3  11   7   11.90    1.60
  -3  11   6   13.60    1.80
  -3  11   6   27.70    7.60
  -3  11   6   13.10    2.20
  -3  11   6   11.00    2.40
  -3  11   5  223.68   19.40
  -3  11   5  250.17   20.20
  -3  11   4   31.00    3.30
  -3  11   4   39.30    3.60
  -3  11   3   39.30    3.90
   3 -11  -3   30.80    4.00
   3 -11  -3   41.70    3.40
  -3  11   2    4.20    1.20
  -3  11   2    9.00    5.70
   3 -11  -2    4.30    0.80
   3 -11  -2    2.50    1.50
  -3  11   1  108.59    9.30
   3 -11  -1  108.19    9.00
   3 -11  -1  114.79   10.10
   3 -11  -1  100.19    9.70
   3 -11  -1  101.09    9.30
   3 -11   0    5.30    1.20
   3 -11   0   13.30    2.30
   3 -11   0    6.80    1.90
   3 -11   0    6.60    1.10
  -3  11  -1  142.59   11.80
   3 -11   1  138.79   11.70
   3 -11   1  132.29   12.30
   3 -11   1  133.59   11.90
   3 -11   1  148.19   12.80
  -3  11  -2   38.20    7.10
  -3  11  -2   55.39    4.70
   3 -11   2   55.19    5.90
   3 -11   2   53.59    5.50
   3 -11   2   49.70    4.90
   3 -11   2   52.89    4.70
  -3  11  -3  360.56   28.90
  -3  11  -3  298.57   32.10
   3 -11   3  346.77   29.20
   3 -11   3  364.46   29.00
   3 -11   3  374.66   30.30
   3 -11   3  360.16   29.80
  -3  11  -4    0.70    2.70
  -3  11  -4    2.20    0.60
   3 -11   4    1.70    0.70
   3 -11   4    2.30    0.70
   3 -11   4    3.20    1.30
   3 -11   4    2.00    1.30
  -3  11  -5    7.20    1.00
  -3  11  -5    4.70    3.80
   3 -11   5    7.00    1.10
   3 -11   5    5.50    1.20
   3 -11   5    6.50    1.60
   3 -11   6   44.20   41.50
   3 -11   7   34.80    3.20
   3 -11   8    0.40    0.50
   3 -11   9   -0.10    0.30
  -3  12  11    0.60    0.30
  -3  12  11    0.70    1.20
  -3  12  10    9.20    1.80
  -3  12  10    6.50    0.90
  -3  12   9    5.10    0.90
  -3  12   9    9.60    1.70
  -3  12   8   81.89    7.80
  -3  12   8  110.79    8.70
  -3  12   7  101.49    9.00
  -3  12   7   97.39    8.50
  -3  12   6  102.39    9.50
  -3  12   6  125.69   10.10
  -3  12   5   72.29    6.40
  -3  12   4   37.00    9.70
  -3  12   4   23.80    2.80
  -3  12   4   18.80    2.40
  -3  12   4   15.70    2.60
  -3  12   2   91.19    7.70
   3 -12  -2   75.59    8.20
   3 -12  -2   89.79    7.30
   3 -12  -2   80.49    8.90
  -3  12   1    2.00    4.50
  -3  12   1    1.10    0.80
   3 -12  -1    0.90    0.60
   3 -12  -1    2.00    1.30
   3 -12  -1    1.50    1.20
   3 -12  -1    0.60    0.60
  -3  12   0   19.90    7.30
  -3  12   0   13.90    1.90
   3 -12   0   14.20    1.70
   3 -12   0   14.00    2.80
   3 -12   0   14.90    2.70
   3 -12   0   13.60    2.10
  -3  12  -1    0.30    0.70
   3 -12   1    0.30    0.60
   3 -12   1    0.70    1.10
   3 -12   1    0.60    1.10
  -3  12  -2   96.19    7.60
   3 -12   2   86.59    7.60
   3 -12   2   79.09    7.80
   3 -12   2   89.59    8.80
   3 -12   2   88.89    8.40
  -3  12  -3    2.20    2.60
  -3  12  -3    1.80    0.60
   3 -12   3    1.10    1.20
   3 -12   3    0.60    1.00
   3 -12   3    0.70    0.60
   3 -12   3    1.10    0.70
  -3  12  -4   20.90    6.00
   3 -12   4   25.70    3.00
   3 -12   4   34.00    2.90
  -3  12  -5   29.50    2.60
  -3  12  -5   21.60    5.90
   3 -12   5   30.60    2.80
   3 -12   5   34.10    3.40
   3 -12   5   24.20    2.90
   3 -12   6    2.90    0.70
   3 -12   6    1.80    1.10
   3 -12   7   10.50    1.20
   3 -12   8    1.10    0.40
  -3  13  10    1.00    0.40
  -3  13   9    0.20    0.60
  -3  13   9    0.20    0.90
  -3  13   8   20.00    2.20
  -3  13   8   26.90    3.10
  -3  13   7    3.80    1.40
  -3  13   7    2.70    0.80
  -3  13   6   46.90    4.90
  -3  13   6   65.69    5.50
  -3  13   5   23.90    2.70
  -3  13   5   17.00    2.70
  -3  13   5   16.10    2.30
  -3  13   5   35.10    9.20
  -3  13   4   10.90    6.50
  -3  13   4    3.90    1.30
  -3  13   4    1.40    7.60
  -3  13   4    3.60    0.90
  -3  13   3   47.60    4.40
  -3  13   3   47.30    4.80
  -3  13   2    4.50    5.70
  -3  13   2    1.00    0.90
   3 -13  -2    0.80    1.10
   3 -13  -2    0.50    0.90
   3 -13  -2    3.30    0.70
  -3  13   1    0.80    4.30
  -3  13   1    0.40    0.70
   3 -13  -1    0.30    0.50
   3 -13  -1    1.00    1.10
   3 -13  -1    0.30    1.10
  -3  13   0   46.10    4.30
   3 -13   0   39.40    4.40
   3 -13   0   41.80    4.90
   3 -13   0   47.90    4.20
   3 -13   0   45.80    5.30
  -3  13  -1   61.29    5.30
   3 -13   1   58.39    5.30
   3 -13   1   57.99    6.40
   3 -13   1   56.19    6.00
  -3  13  -2    1.10    0.60
   3 -13   2    0.10    0.50
   3 -13   2    1.00    0.80
   3 -13   2    0.50    1.00
   3 -13   2    0.30    0.90
   3 -13   3    3.00    0.80
   3 -13   3    2.40    1.40
   3 -13   3    1.50    0.70
  -3  13  -4  122.89   10.40
   3 -13   4  127.99   11.30
   3 -13   4  128.09   10.60
  -3  13  -5    1.70    0.40
   3 -13   5    1.10    0.80
   3 -13   5    1.50    0.70
   3 -13   6    1.50    0.50
   3 -13   7    1.60    0.70
   3 -13   8   -0.20    0.40
  -3  14  10    6.40    0.80
  -3  14   9   13.20    1.50
  -3  14   8    4.80    0.80
  -3  14   7   34.40    3.30
  -3  14   6   32.00    3.10
  -3  14   5    4.60    1.00
  -3  14   5    3.80    1.30
  -3  14   5   13.90    6.40
   3 -14  -4   13.40    2.20
  -3  14   3   16.30    2.30
  -3  14   3   13.10    1.70
  -3  14   3   26.20    8.50
   3 -14  -3    8.60    2.00
  -3  14   2   69.49    5.90
   3 -14  -2   51.99    6.40
   3 -14  -2   68.19    5.40
   3 -14  -2   52.69    6.10
  -3  14   1   35.70   10.10
  -3  14   1   25.70    2.80
   3 -14  -1   22.50    2.50
   3 -14  -1   24.00    3.70
   3 -14  -1   22.30    3.80
  -3  14   0    0.40    0.70
   3 -14   0    0.20    1.10
   3 -14   0    0.40    0.60
   3 -14   0   -0.60    0.80
  -3  14  -1    0.60    0.70
   3 -14   1    0.90    0.70
   3 -14   1   -0.40    0.80
   3 -14   1    0.20    0.70
   3 -14   1    1.20    1.50
  -3  14  -2   14.10    1.60
   3 -14   2   14.10    2.90
   3 -14   2   11.70    2.00
   3 -14   2    9.30    2.00
   3 -14   2   14.20    1.80
  -3  14  -3   17.90    1.80
   3 -14   3   21.20    3.50
   3 -14   3   17.00    2.70
   3 -14   3   12.30    2.10
   3 -14   3   18.20    2.00
  -3  14  -4   21.40    2.10
   3 -14   4   26.10    3.00
   3 -14   5   -0.10    0.40
   3 -14   5    0.20    0.60
   3 -14   6    0.80    0.40
   3 -14   7    8.40    1.00
  -3  15   9    2.60    0.50
  -3  15   8    0.20    0.40
  -3  15   7   18.40    2.00
  -3  15   6   12.40    1.60
  -3  15   5    6.80    1.30
  -3  15   5    7.10    1.60
  -3  15   5    9.80    5.20
  -3  15   4    9.00    5.40
  -3  15   4    4.10    1.00
  -3  15   4    6.20    1.50
  -3  15   3    6.30    1.20
  -3  15   3   10.50    1.90
  -3  15   3   12.20    6.70
   3 -15  -3    5.70    1.60
  -3  15   2   10.60    6.30
  -3  15   2    6.00    1.40
   3 -15  -2    4.80    1.70
   3 -15  -2    8.10    1.90
  -3  15   1    7.10    1.50
   3 -15  -1    7.00    1.80
   3 -15  -1    8.70    1.20
   3 -15  -1    5.40    1.70
  -3  15   0  138.39   11.60
   3 -15   0  148.59   11.60
   3 -15   0  131.29   12.30
   3 -15   0  122.09   12.70
  -3  15  -1    4.00    0.90
   3 -15   1    3.90    1.40
   3 -15   1    4.70    1.60
   3 -15   1    5.00    1.00
  -3  15  -2    2.00    0.60
   3 -15   2    1.70    1.00
   3 -15   2    2.70    0.80
   3 -15   2    1.60    1.20
  -3  15  -3   65.69    5.50
   3 -15   3   57.69    7.20
   3 -15   3   66.99    6.30
   3 -15   3   61.19    5.70
  -3  15  -4   40.80    3.50
   3 -15   4   42.00    4.20
   3 -15   4   40.20    3.80
   3 -15   5    0.50    0.40
   3 -15   5    0.30    0.50
   3 -15   6    0.00    0.30
  -3  16   8    0.00    0.40
  -3  16   7   38.00    3.50
  -3  16   6    0.30    0.50
  -3  16   6   -0.10    0.80
  -3  16   5    7.60    1.30
  -3  16   5    7.50    1.50
  -3  16   4    8.60    1.60
  -3  16   4   11.40    1.50
  -3  16   3   35.30   15.20
   3 -16  -3   56.69    5.80
  -3  16   2   33.10    3.00
  -3  16   2   31.20    3.10
   3 -16  -2   23.40    3.30
   3 -16  -2   25.60    3.70
  -3  16   1    6.10    1.30
   3 -16  -1    6.80    2.00
   3 -16  -1    3.30    1.20
  -3  16   0    0.50    0.70
   3 -16   0    0.70    1.00
   3 -16   0   -0.30    0.70
  -3  16  -1    3.40    0.80
   3 -16   1    3.70    1.30
   3 -16   1    1.60    1.20
   3 -16   1    2.30    0.80
  -3  16  -2    0.70    0.50
   3 -16   2    1.00    0.60
   3 -16   2    1.20    0.90
  -3  16  -3    2.80    0.60
   3 -16   3    2.00    0.70
   3 -16   3    2.70    1.10
   3 -16   4    3.20    0.70
   3 -16   4    3.30    0.90
   3 -16   5    1.50    0.60
   3 -16   5    1.20    0.50
  -3  17   7    0.90    0.50
  -3  17   6    0.90    0.50
  -3  17   6    0.20    0.70
  -3  17   5    2.50    1.10
  -3  17   5    2.40    0.90
  -3  17   4    1.00    0.60
  -3  17   3    3.80    1.10
  -3  17   3    5.20    1.10
   3 -17  -3    2.60    0.90
  -3  17   2    5.00    1.10
  -3  17   2    4.10    1.00
   3 -17  -2    3.90    1.20
  -3  17   1   16.00    2.00
  -3  17   1   18.00    2.10
   3 -17  -1    9.60    2.00
  -3  17   0    0.00    0.60
   3 -17   0    1.00    0.90
   3 -17   0    0.30    0.50
  -3  17  -1   12.00    1.40
   3 -17   1   10.90    1.40
   3 -17   1    7.50    1.60
   3 -17   2    2.90    0.70
   3 -17   2    1.30    0.90
  -3  17  -3   28.10    2.50
   3 -17   3   27.90    2.70
   3 -17   3   28.90    3.10
   3 -17   4   11.20    1.40
   3 -17   4    7.50    1.10
   3 -17   5    0.40    0.50
  -3  18   6    7.50    1.00
  -3  18   6    8.60    1.20
  -3  18   5   -0.20    0.40
  -3  18   5    0.10    0.60
  -3  18   4    1.70    0.80
  -3  18   4    2.20    0.70
  -3  18   3   18.20    2.10
  -3  18   3   16.20    2.00
  -3  18   2   20.70    2.30
  -3  18   2   25.60    2.90
   3 -18  -2   18.10    2.40
  -3  18   1    4.60    1.40
   3 -18  -1    4.20    1.20
  -3  18   0   14.70    1.70
  -3  18   0   16.50    2.00
   3 -18   0    9.40    1.80
  -3  18  -1    1.40    0.50
  -3  18  -1    2.10    0.80
   3 -18   1    1.50    0.90
   3 -18   1    2.10    0.60
  -3  18  -2    5.20    0.70
   3 -18   2    4.10    1.20
   3 -18   2    5.10    0.80
   3 -18   3    0.00    0.30
   3 -18   3   -0.90    0.50
  -3  19   4    3.70    0.70
  -3  19   4    2.40    1.20
  -3  19   3    0.30    0.50
  -3  19   3    0.40    0.60
  -3  19   2    5.10    1.00
  -3  19   2    4.70    0.90
   3 -19  -2    2.80    0.90
  -3  19   1   10.40    1.40
  -3  19   1    8.50    1.20
   3 -19  -1    6.90    1.30
  -3  19   0   14.10    1.50
  -3  19   0   14.30    1.70
   3 -19   0   13.20    2.00
  -3  19  -1    1.60    0.70
  -3  19  -1    0.70    0.40
   3 -19   1    0.20    0.70
  -3  19  -2    0.60    0.90
   3 -19   2    0.40    0.60
  -4 -19   4    0.70    0.60
  -4 -19   3    0.30    0.60
  -4 -19   3    0.60    0.40
  -4 -19   2    0.10    0.60
  -4 -19   2    0.20    0.40
  -4 -19   1    0.90    0.70
   4  19  -1    0.80    0.70
  -4 -19   0    3.20    1.00
  -4 -19  -1    5.90    1.10
   4  19   1    6.60    1.30
  -4 -18   6   10.80    3.00
  -4 -18   5    6.60    1.10
  -4 -18   5    4.50    0.80
  -4 -18   4    9.20    1.50
  -4 -18   4    8.30    1.40
  -4 -18   3    1.00    0.50
  -4 -18   3    0.50    0.70
  -4 -18   2    1.60    0.60
  -4 -18   2    1.00    0.80
   4  18  -2    2.80    0.80
  -4 -18   1    0.80    0.70
   4  18  -1    1.40    0.90
  -4 -18   0   17.80    2.40
   4  18   0   20.30    2.70
  -4 -18  -1    0.50    0.60
   4  18   1   -0.30    0.90
  -4 -18  -2    3.40    1.20
   4  18   2    4.00    1.20
  -4 -17   6    2.40    0.50
  -4 -17   6    5.60    1.30
  -4 -17   5   17.20    2.00
  -4 -17   5   25.10    2.50
  -4 -17   4   -0.10    0.50
  -4 -17   4    1.10    0.80
  -4 -17   3    1.50    0.70
  -4 -17   3    1.10    0.80
   4  17  -3    2.40    0.70
  -4 -17   2   -0.30    0.70
  -4 -17   2   -0.50    0.50
   4  17  -2    0.20    0.70
  -4 -17   1   23.20    2.50
  -4 -17   1   22.70    2.90
   4  17  -1   23.90    2.90
  -4 -17   0    0.00    0.50
  -4 -17   0    0.40    0.70
   4  17   0    0.20    1.00
  -4 -17  -1   14.70    2.20
  -4 -17  -2    6.90    1.40
   4  17   2   13.10    2.20
  -4 -17  -3    8.60    2.00
   4  17   3    7.50    1.60
   4  17   4    8.30    1.70
  -4 -16   7   18.20    1.70
  -4 -16   6    0.00    0.30
  -4 -16   6    0.30    0.70
  -4 -16   5   18.10    1.90
  -4 -16   4   -0.20    0.60
  -4 -16   4   -0.10    0.50
  -4 -16   3    0.10    0.70
  -4 -16   3    0.40    0.60
   4  16  -3    0.10    0.60
  -4 -16   2    2.20    1.00
  -4 -16   2    3.20    1.10
   4  16  -2    2.80    1.00
  -4 -16   1    3.80    1.10
  -4 -16   1    2.00    1.00
   4  16  -1    2.10    1.20
   4  16  -1  -25.30   25.80
   4  16   0   26.10   20.50
  -4 -16  -1   44.00    3.80
  -4 -16  -1   37.50    4.30
   4  16   1   47.20   19.30
   4  16   1   43.50    4.80
  -4 -16  -2    8.90    2.30
   4  16   2    5.50    1.90
  -4 -16  -3    3.90    1.00
   4  16   3    8.10    1.90
   4  16   4    6.20    1.60
   4  16   5    4.20    1.10
  -4 -15   9    3.10    1.80
  -4 -15   7    0.10    0.30
  -4 -15   6   14.10    1.60
  -4 -15   5    1.60    0.90
  -4 -15   5    0.50    0.50
  -4 -15   4    8.90    1.40
  -4 -15   4    5.10    1.20
  -4 -15   4    8.90    1.70
   4  15  -4    9.80    1.50
  -4 -15   3    5.90    1.40
  -4 -15   3    5.10    1.10
  -4 -15   3    4.40    1.30
   4  15  -3    6.10    1.20
  -4 -15   2    0.80    0.90
  -4 -15   2    1.50    1.20
  -4 -15   2    0.10    0.60
   4  15  -2    0.40    0.80
  -4 -15   1   19.10    2.20
  -4 -15   1   17.70    3.00
  -4 -15   1   14.40    2.40
   4  15  -1   -0.20   20.40
   4  15  -1   15.90    2.60
  -4 -15   0   14.50    2.40
  -4 -15   0   12.50    1.80
   4  15   0   15.10    2.70
   4  15   0    8.40   16.60
  -4 -15  -1   35.10    3.60
   4  15   1   22.10   15.20
   4  15   1   24.40    3.90
  -4 -15  -2    0.00    0.60
   4  15   2   -1.20    1.10
   4  15   2   -0.40   21.20
  -4 -15  -3    1.00    0.80
   4  15   3    1.50    1.50
   4  15   4   39.20    4.50
   4  15   5    6.90    1.60
  -4 -14  10    0.30    1.10
  -4 -14   7    6.30    0.90
  -4 -14   6  147.59   12.10
   4  14  -6  119.79   14.90
  -4 -14   5   24.80    2.50
  -4 -14   4    0.40    0.60
  -4 -14   4    0.50    0.80
  -4 -14   4    0.10    0.40
   4  14  -4   -0.10    0.40
  -4 -14   3    1.00    0.70
  -4 -14   3    1.30    0.70
  -4 -14   2  160.98   14.10
  -4 -14   2  132.49   13.50
  -4 -14   2  173.58   13.30
   4  14  -2  156.88   13.60
  -4 -14   1   39.50    4.50
  -4 -14   1   27.50    3.70
  -4 -14   1   33.20    3.40
   4  14  -1   24.70   17.90
  -4 -14   0   10.80    1.50
  -4 -14   0    7.60    1.70
   4  14   0   12.20   20.10
   4  14   0    4.60    2.30
  -4 -14  -1   13.30    2.20
  -4 -14  -1   16.80    2.00
   4  14   1   15.70    3.00
   4  14   1   21.20   13.30
  -4 -14  -2    2.40    1.20
  -4 -14  -2    1.60    0.90
   4  14   2   -1.70   12.50
   4  14   2    0.90    1.40
  -4 -14  -3   12.30    2.00
   4  14   3   13.30    2.80
   4  14   3    3.90   15.30
   4  14   4    4.60    1.70
   4  14   5    2.60    0.60
   4  14   5    1.40    1.20
  -4 -13  10    5.70    2.50
   4  13  -7    2.40    1.90
  -4 -13   6    0.20    0.30
  -4 -13   6    0.20    0.80
  -4 -13   6    0.50    0.40
   4  13  -6    0.50    1.50
  -4 -13   5    0.60    0.50
  -4 -13   5    0.00    0.30
  -4 -13   5    0.50    0.80
   4  13  -5    0.30    1.50
  -4 -13   4  153.48   12.30
   4  13  -4  138.89   12.10
  -4 -13   3    8.00    1.60
  -4 -13   3   11.40    1.60
  -4 -13   3    7.70    1.70
   4  13  -3    7.50    1.40
  -4 -13   2   39.70    4.30
  -4 -13   2   38.40    3.80
   4  13  -2   38.90    4.10
   4  13  -2   39.10   21.80
  -4 -13   1   26.50    2.90
  -4 -13   1   27.10    3.40
   4  13  -1   28.50    3.40
   4  13  -1   26.70   16.60
  -4 -13   0   24.70    2.90
  -4 -13   0   16.50    2.70
  -4 -13   0   19.80    2.40
   4  13   0   22.00    3.50
   4  13   0   24.50   14.40
  -4 -13  -1   43.10    4.30
  -4 -13  -1   44.70    4.70
   4  13   1   50.39    5.40
   4  13   1   51.89   15.80
  -4 -13  -2   54.09    5.50
  -4 -13  -2   60.49    5.10
   4  13   2   41.30    7.10
   4  13   2   46.00   20.30
  -4 -13  -3   16.60    2.40
   4  13   3   13.40    2.80
   4  13   3   13.70    1.50
   4  13   3   -2.00   12.70
  -4 -13  -4   55.39    5.90
   4  13   4   77.79    7.10
   4  13   4   65.29    5.40
  -4 -13  -5    0.00    1.20
   4  13   5    0.60    1.80
  -4 -13  -6   -0.10    0.70
   4  13   6    0.40    0.30
  -4 -13  -7    0.50    0.70
  -4 -12  11    7.00    2.50
  -4 -12  10    0.00    1.70
   4  12  -8    2.80    1.90
   4  12  -7   10.80    3.00
  -4 -12   6  234.18   19.00
   4  12  -6  205.88   20.70
  -4 -12   5   23.00   32.20
  -4 -12   4   12.60    2.00
  -4 -12   4   11.40    1.50
  -4 -12   4    6.70    1.40
   4  12  -4    9.60    1.30
   4  12  -4   11.60    2.60
  -4 -12   3   15.70    2.30
  -4 -12   3    7.60    1.60
  -4 -12   3   16.60    2.70
   4  12  -3   12.60    1.80
   4  12  -3   11.10    2.40
  -4 -12   2  151.18   12.00
  -4 -12   2  126.79   11.70
   4  12  -2  151.28   27.70
   4  12  -2  123.29   11.60
  -4 -12   1    0.60    0.70
  -4 -12   1    0.20    0.60
  -4 -12   1    0.80    0.90
   4  12  -1  -24.10   12.40
   4  12  -1    0.70    1.10
  -4 -12   0  155.48   12.80
  -4 -12   0  142.29   12.70
  -4 -12   0  138.19   12.20
   4  12   0  136.79   12.90
   4  12   0  160.38   23.30
  -4 -12  -1   24.60    2.70
  -4 -12  -1   27.50    3.10
   4  12   1   37.40   12.80
   4  12   1   23.20    4.00
  -4 -12  -2    4.30    1.00
  -4 -12  -2    3.50    1.10
   4  12   2   -8.90    9.60
   4  12   2    4.40    2.00
   4  12   3   37.30   12.90
  -4 -12  -4    0.60    1.20
  -4 -12  -4    0.40    0.60
   4  12   4    0.20    0.40
   4  12   4    6.60   14.70
   4  12   4    0.00    1.30
  -4 -12  -5   10.60    2.30
   4  12   5   13.80    1.30
   4  12   5   11.90    2.70
  -4 -12  -6    9.40    2.20
   4  12   6    9.30    1.00
  -4 -12  -7    6.40    1.50
   4  12   7    5.80    0.70
  -4 -11  11    1.90    1.90
  -4 -11  10    3.90    2.60
   4  11  -9    8.80    2.90
   4  11  -8   22.30    4.60
  -4 -11   7   20.30   22.10
   4  11  -7   21.50    5.80
  -4 -11   6    0.40   22.80
  -4 -11   6    7.00    1.50
   4  11  -6    5.50    2.30
  -4 -11   5   29.70    3.40
  -4 -11   5   21.60   26.20
   4  11  -5   33.60    4.60
  -4 -11   4   10.80    1.50
  -4 -11   4   13.60    2.10
  -4 -11   4    8.30    1.50
   4  11  -4   16.50    3.10
   4  11  -4   11.30    1.50
  -4 -11   3    2.40    0.90
  -4 -11   3    2.60    0.80
  -4 -11   3    0.90    0.90
   4  11  -3    2.50    1.30
   4  11  -3    1.50    0.80
  -4 -11   2    9.90    1.80
  -4 -11   2   10.30    1.80
  -4 -11   2    9.40    1.50
   4  11  -2   11.80    2.20
   4  11  -2    9.40    1.80
  -4 -11   1  120.89   10.80
  -4 -11   1  128.09   10.50
  -4 -11   1  124.29   10.90
   4  11  -1  117.39   10.90
   4  11  -1   97.89   20.20
  -4 -11   0   65.59    6.30
  -4 -11   0   68.49    6.30
  -4 -11   0   61.59    5.90
   4  11   0   66.89   15.90
   4  11   0   67.09    6.70
  -4 -11  -1   11.90    2.00
  -4 -11  -1   12.70    1.80
  -4 -11  -1    8.20    1.70
   4  11   1   13.60   10.30
   4  11   1   11.20    2.70
  -4 -11  -2   51.19    5.10
  -4 -11  -2   52.89    4.80
   4  11   2   51.59    6.00
   4  11   2   48.50   12.10
  -4 -11  -3    0.90    0.80
  -4 -11  -3    2.40    1.60
   4  11   3    7.30   10.30
   4  11   3    1.30    0.50
   4  11   3    0.40    1.50
  -4 -11  -4    3.00    1.70
   4  11   4   -8.10   20.10
   4  11   4    3.20    0.60
   4  11   4    1.80    2.10
  -4 -11  -5    7.50    2.20
   4  11   5    7.30    1.00
   4  11   5    4.00    1.80
  -4 -11  -6   19.40    3.00
   4  11   6   18.40    1.80
  -4 -11  -7    0.20    0.90
   4  11   7    1.10    0.30
  -4 -11  -8    0.30    0.60
   4  11   8    0.30    0.20
  -4 -10  12    5.30    2.60
  -4 -10  11   28.20    5.30
  -4 -10  10   26.50    6.60
   4  10  -9    7.50    2.60
   4  10  -8    2.40    1.90
  -4 -10   7  137.19   29.10
   4  10  -7  142.09   13.80
  -4 -10   6   -8.60   17.70
  -4 -10   6    0.60    0.40
  -4 -10   6    3.50    1.10
   4  10  -6    2.80    1.90
  -4 -10   5   36.00    3.80
  -4 -10   5   35.60   25.40
   4  10  -5   34.60    4.70
  -4 -10   4   33.30    3.60
  -4 -10   4   44.00    3.60
  -4 -10   4   62.99   25.50
   4  10  -4   36.20    3.40
  -4 -10   3  178.48   14.50
  -4 -10   3  169.38   14.00
  -4 -10   3  150.18   14.20
   4  10  -3  175.88   15.00
  -4 -10   2  128.19   10.10
  -4 -10   2  122.79   10.60
  -4 -10   2  123.49   10.40
   4  10  -2  103.69   10.30
   4  10  -2  116.39   10.80
  -4 -10   1  308.97   26.90
  -4 -10   1  315.37   26.50
  -4 -10   1  324.87   26.80
   4  10  -1  357.46   27.10
   4  10  -1  320.17   35.20
   4  10  -1  302.37   26.90
  -4 -10   0   52.89    5.00
  -4 -10   0   54.09    5.00
  -4 -10   0   49.00    4.60
   4  10   0   43.80    5.20
   4  10   0   36.10   11.70
  -4 -10  -1  317.17   26.30
  -4 -10  -1  317.97   25.80
   4  10   1  304.07   26.70
  -4 -10  -2  132.09   11.60
  -4 -10  -2  130.89   11.20
  -4 -10  -2  131.69   12.10
   4  10   2  130.29   12.40
   4  10   2  153.08   19.50
  -4 -10  -3    1.90    0.90
  -4 -10  -3    1.90    1.60
   4  10   3    1.40    1.70
   4  10   3    0.70    8.80
   4  10   3    2.50    0.60
  -4 -10  -4   -0.40    1.20
   4  10   4    0.70    1.50
   4  10   4   -1.80   10.60
   4  10   4    0.30    0.40
  -4 -10  -5   10.20    2.30
   4  10   5    9.40    1.20
   4  10   5   15.20    3.10
   4  10   5   12.30   14.90
  -4 -10  -6   10.20    2.30
   4  10   6   11.90    1.20
  -4 -10  -7    3.90    1.50
  -4 -10  -8    0.30    0.80
   4  10   8    0.20    0.20
  -4  -9  12    6.20    2.40
  -4  -9  11   11.30    4.30
   4   9 -10   23.20    4.20
   4   9  -9    5.80    2.30
  -4  -9   8   -1.40   16.70
   4   9  -8    0.20    1.30
  -4  -9   7   -3.00   15.10
  -4  -9   7    1.20    0.40
   4   9  -7    1.50    1.70
  -4  -9   6  -13.60   13.80
  -4  -9   6    1.10    0.40
  -4  -9   6    3.10    1.20
   4   9  -6    2.20    1.70
  -4  -9   5  267.07   35.80
  -4  -9   5  259.97   21.00
   4   9  -5  236.68   21.90
  -4  -9   4  253.77   24.10
  -4  -9   4  364.66   41.80
   4   9  -4  329.57   25.30
  -4  -9   3  -11.20   18.10
  -4  -9   3    7.70    1.40
  -4  -9   3    3.70    0.90
  -4  -9   3    4.30    0.90
   4   9  -3    3.70    1.00
   4   9  -3    3.50    1.40
  -4  -9   2    6.40    1.40
  -4  -9   2    6.70    1.10
   4   9  -2    4.70    1.30
   4   9  -2    6.30    1.50
  -4  -9   1  216.98   17.50
  -4  -9   1  208.78   17.90
  -4  -9   1  233.58   18.00
   4   9  -1  217.88   25.40
   4   9  -1  178.78   17.90
   4   9  -1  215.28   18.00
  -4  -9   0    2.20    0.90
  -4  -9   0    2.20    0.80
  -4  -9   0    1.00    0.80
   4   9   0    2.30    1.40
   4   9   0   -0.90    7.20
  -4  -9  -1   76.79    6.60
  -4  -9  -1   70.29    6.20
  -4  -9  -1   59.39    7.00
   4   9   1   74.19    7.30
   4   9   1   69.49   13.20
  -4  -9  -2  108.29    9.30
  -4  -9  -2  102.09    9.00
  -4  -9  -2  102.79    9.80
   4   9   2  118.09   20.70
  -4  -9  -3   28.70    3.20
  -4  -9  -3   24.70    3.90
   4   9   3   29.90    2.70
   4   9   3   40.40   11.00
   4   9   3   33.70    4.90
  -4  -9  -4   51.49    5.80
   4   9   4   59.39   14.40
   4   9   4   59.49    5.70
   4   9   4   47.20    4.40
   4   9   4   44.40    6.30
  -4  -9  -5    6.80    2.10
   4   9   5    6.00    1.90
   4   9   5    6.90    1.00
  -4  -9  -6    2.70    1.50
   4   9   6    6.60    1.70
   4   9   6    3.30    0.70
  -4  -9  -7    0.50    1.00
   4   9   7   -0.30    1.00
   4   9   7    0.30    0.30
  -4  -9  -8   13.40    2.30
   4   9   8   13.00    1.30
  -4  -9  -9    0.50    0.60
   4   9   9    0.30    0.20
  -4  -8  12   10.60    3.30
  -4  -8  11    0.10    2.00
  -4  -8  10   21.20    6.10
   4   8 -10   15.50    3.40
   4   8  -9    1.40    1.40
  -4  -8   8   19.20   16.20
   4   8  -8   33.10    4.70
  -4  -8   7   36.90    3.40
  -4  -8   7   57.49   17.50
   4   8  -7   50.09    5.50
  -4  -8   6  285.27   37.40
  -4  -8   6  343.47   26.90
   4   8  -6  296.07   27.10
  -4  -8   5   10.80    1.80
  -4  -8   5   11.50   11.90
   4   8  -5    9.00    2.30
  -4  -8   4   -0.20   13.10
  -4  -8   4    4.40    0.90
  -4  -8   4    6.40    1.30
   4   8  -4    3.70    1.50
  -4  -8   3    2.40    0.70
  -4  -8   3   15.90   14.70
  -4  -8   3    2.50    0.90
  -4  -8   3    2.20    0.60
   4   8  -3    2.70    0.90
   4   8  -3    1.70    1.00
  -4  -8   2  495.85   42.60
  -4  -8   2  540.85   42.20
  -4  -8   1   70.09    7.20
  -4  -8   1   72.69    6.50
  -4  -8   1   79.49    6.50
   4   8  -1   76.49    6.70
   4   8  -1   59.59    6.60
   4   8  -1   75.39   13.80
  -4  -8   0   12.70    1.90
  -4  -8   0   11.90    1.80
  -4  -8   0   10.60    1.50
   4   8   0   13.10    1.70
   4   8   0    9.30    2.20
   4   8   0    9.00    7.00
  -4  -8  -1   29.10    3.60
  -4  -8  -1   28.40    3.20
  -4  -8  -1   29.70    2.90
  -4  -8  -1   33.70    3.30
   4   8   1   22.00    8.00
   4   8   1   29.70    4.20
  -4  -8  -2  107.59   10.00
  -4  -8  -2  122.39    9.70
  -4  -8  -2  113.19   10.40
  -4  -8  -2  117.89   10.00
   4   8   2   98.79   10.50
   4   8   2  118.39   15.80
  -4  -8  -3  100.09    8.80
  -4  -8  -3   97.29    9.50
   4   8   3   95.09    8.30
   4   8   3  108.59    9.50
   4   8   3  100.79   15.60
  -4  -8  -4   10.00    2.50
   4   8   4   10.10    4.00
   4   8   4   16.00   10.10
   4   8   4    3.60    2.20
   4   8   4   10.70    1.30
  -4  -8  -5  104.09    9.60
   4   8   5  102.79    9.20
   4   8   5  109.39   19.60
   4   8   5   85.79    7.90
  -4  -8  -6    9.30    2.30
   4   8   6    9.30    1.20
   4   8   6   13.70    2.40
  -4  -8  -7   33.10    4.10
   4   8   7   36.40    3.80
   4   8   7   30.10    2.80
  -4  -8  -8    0.80    1.00
   4   8   8   -0.20    0.80
   4   8   8    0.20    0.30
  -4  -8  -9    0.30    0.60
   4   8   9    0.90    0.30
  -4  -7  12   70.19    8.80
  -4  -7  10   21.60    6.40
   4   7 -10   21.80    4.10
   4   7  -9    4.00    1.80
   4   7  -8  114.49   11.20
  -4  -7   7   15.20   12.80
  -4  -7   7   10.20    1.00
   4   7  -7   13.20    2.80
  -4  -7   6  170.68   24.30
   4   7  -6  146.79   13.70
  -4  -7   5   15.20    1.50
  -4  -7   5    9.20   11.00
  -4  -7   4  504.65   50.59
  -4  -7   4  519.65   40.60
   4   7  -4  466.25   41.10
  -4  -7   3    2.30   11.80
  -4  -7   3    6.10    1.00
  -4  -7   3    8.00    1.40
   4   7  -3    6.80    1.60
  -4  -7   2   61.49    5.40
  -4  -7   2   57.49    5.70
  -4  -7   2   67.99    5.30
   4   7  -2   56.59    5.80
  -4  -7   1   55.09    5.50
  -4  -7   1   61.39    5.10
  -4  -7   1   57.89    4.90
   4   7  -1   59.29    5.30
   4   7  -1   44.20    5.30
  -4  -7   0  118.59   10.40
  -4  -7   0  122.89   10.70
  -4  -7   0  113.79   10.60
   4   7   0  135.99   10.70
   4   7   0  134.89   16.70
  -4  -7  -1   23.00    3.00
  -4  -7  -1   27.60    2.80
  -4  -7  -1   23.20    2.40
  -4  -7  -1   23.30    2.70
   4   7   1   21.60    3.50
   4   7   1   26.30    7.60
  -4  -7  -2   96.39    7.90
  -4  -7  -2   92.89    8.30
  -4  -7  -2   83.69    7.80
  -4  -7  -2   84.89    7.50
   4   7   2   70.29    8.40
   4   7   2   92.69    8.20
   4   7   2   92.49   14.50
  -4  -7  -3   81.09    7.10
  -4  -7  -3   75.49    7.60
   4   7   3   82.89    7.80
   4   7   3   79.89    6.60
   4   7   3   62.09    7.70
   4   7   3   78.29   13.20
  -4  -7  -4   60.29    6.50
   4   7   4   64.59    6.70
   4   7   4   51.29    6.90
   4   7   4   63.99   14.00
   4   7   4   63.29    5.30
  -4  -7  -5    1.30    1.50
   4   7   5    0.30   10.60
   4   7   5    1.70    0.50
   4   7   5   -0.20    1.60
   4   7   6   -4.10   13.80
   4   7   6    1.40    1.50
  -4  -7  -7   11.30    2.50
   4   7   7    7.30    1.80
   4   7   7    6.70    0.90
  -4  -7  -8    9.80    2.10
   4   7   8   10.00    1.80
   4   7   8   11.00    1.10
  -4  -7  -9    2.30    1.00
   4   7   9    0.30    0.60
   4   7   9    0.80    0.30
  -4  -6  13    0.00    1.10
  -4  -6  12   31.50    5.90
  -4  -6  11    5.70    3.70
   4   6 -10   32.70    4.50
   4   6  -9   11.60    2.70
   4   6  -8   10.70    2.70
  -4  -6   7   49.30    4.30
  -4  -6   7   94.99   17.90
   4   6  -7   54.39    7.60
  -4  -6   6  620.04   55.19
   4   6  -6  533.55   46.60
  -4  -6   5   19.30    1.80
  -4  -6   5   33.30   10.70
   4   6  -5   19.90    3.00
  -4  -6   4   -2.50    8.70
  -4  -6   4    1.10    0.40
   4   6  -4    1.50    1.00
  -4  -6   3  410.46   42.20
  -4  -6   1  258.57   21.60
  -4  -6   1  274.57   21.50
   4   6  -1  255.57   27.20
   4   6  -1  256.27   21.80
  -4  -6   0  204.18   17.00
  -4  -6   0  193.58   17.20
   4   6   0  227.68   17.30
   4   6   0  190.38   22.00
  -4  -6  -1  358.46   30.20
   4   6   1  382.16   34.70
  -4  -6  -2  184.38   14.20
  -4  -6  -2  151.78   14.00
  -4  -6  -2  161.68   14.50
  -4  -6  -2  172.78   13.90
   4   6   2  169.58   18.70
   4   6   2  160.08   14.60
   4   6   2  156.38   15.00
  -4  -6  -3    9.00    2.10
  -4  -6  -3    9.40    1.70
   4   6   3    7.20    1.10
   4   6   3    6.60    6.10
   4   6   3    7.40    2.40
   4   6   3    8.90    2.40
   4   6   3    7.60    2.70
  -4  -6  -4   20.40    3.50
   4   6   4   17.00    3.40
   4   6   4   25.50    4.80
   4   6   4   25.30   10.00
   4   6   4   26.10    2.30
  -4  -6  -5   35.80    4.30
   4   6   5   31.00    2.80
   4   6   5   25.40   12.00
   4   6   5   26.40    4.90
   4   6   5   23.40    4.00
  -4  -6  -6   11.80    2.70
   4   6   6   12.70    1.50
   4   6   6   12.50    2.70
   4   6   6   16.90   14.40
  -4  -6  -7   11.00    2.50
   4   6   7    7.10    1.00
   4   6   7    7.40    2.00
  -4  -6  -8    3.90    1.50
   4   6   8    3.50    0.60
   4   6   8    1.70    1.20
  -4  -6  -9    1.40    0.90
   4   6   9    1.10    0.40
   4   6   9    0.40    0.80
  -4  -5  13   15.60    3.40
  -4  -5  11    1.50    2.90
   4   5 -10    5.00    1.70
   4   5  -9    1.70    1.30
   4   5  -8  206.98   18.30
  -4  -5   7   -0.50    7.60
  -4  -5   6  396.76   36.30
   4   5  -6  311.57   28.10
  -4  -5   5  459.85   41.80
   4   5  -5  387.46   34.00
  -4  -5   4  916.61   81.89
  -4  -5   3   40.50   12.00
   4   5  -3   46.10    4.50
  -4  -5   2  112.39    8.50
   4   5  -2  113.69   16.90
   4   5  -2   87.59    8.80
   4   5  -1  964.10   82.69
   4   5   0 1263.27  106.39
  -4  -5  -1   52.79    4.60
  -4  -5  -1   52.29    4.40
   4   5   1   43.70    5.10
   4   5   1   61.09    9.80
   4   5   1   42.30    4.80
  -4  -5  -2    5.20    1.10
  -4  -5  -2    5.60    1.20
  -4  -5  -2    7.60    1.80
   4   5   2    5.90    1.80
   4   5   2   -0.70    5.00
   4   5   2    4.70    2.00
   4   5   2    5.40    1.90
  -4  -5  -3   13.60    2.60
   4   5   3   18.90    2.00
   4   5   3   19.10    3.40
   4   5   3   17.10    3.10
   4   5   3   14.40    6.80
  -4  -5  -4  111.39   10.10
   4   5   4  106.39    8.80
   4   5   4  119.49   10.80
   4   5   4   88.79    9.90
   4   5   4  108.19   16.70
  -4  -5  -5  101.99    9.40
   4   5   5   90.99    9.80
   4   5   5   89.29   17.60
   4   5   5   91.89    7.90
  -4  -5  -6    4.90    1.90
   4   5   6   -1.20   13.30
   4   5   6    4.80    0.80
   4   5   6    5.60    2.60
   4   5   6    4.90    1.80
  -4  -5  -7   50.79    5.50
   4   5   7   39.20    4.90
   4   5   7   46.60    4.00
  -4  -5  -8   19.20    3.00
   4   5   8   23.30    1.90
   4   5   8   14.30    2.50
  -4  -5  -9   13.40    2.10
   4   5   9   13.50    1.30
   4   5   9   11.90    1.80
  -4  -5 -10    1.30    0.60
   4   5  10    1.70    0.30
  -4  -4  12    2.60    2.60
  -4  -4  11   81.99   11.90
  -4  -4  10    5.60    4.10
  -4  -4   9    9.40    4.60
   4   4  -9    6.20    1.80
   4   4  -8    0.60    1.10
   4   4  -7  201.48   17.50
  -4  -4   6   54.79   11.50
   4   4  -6   63.49    6.20
  -4  -4   5  308.67   28.80
   4   4  -5  238.68   21.50
  -4  -4   4   59.69    5.00
  -4  -4   4   42.40   13.90
  -4  -4   2  209.58   15.30
   4   4  -2  157.68   16.20
   4   4  -2  174.88   21.20
   4   4  -1 1444.36  120.89
  -4  -4   0   80.59    7.40
  -4  -4   0   90.19    7.30
   4   4   0   98.79   12.00
   4   4   0   87.19    7.50
   4   4   1  916.31   74.89
  -4  -4  -2  334.77   28.00
  -4  -4  -2  340.07   28.70
  -4  -4  -2  346.97   28.30
   4   4   2  357.26   28.20
   4   4   2  321.97   32.30
   4   4   2  353.86   29.00
  -4  -4  -3  755.72   57.89
  -4  -4  -3  715.53   58.09
   4   4   3  662.13   62.39
   4   4   3  653.63   57.99
   4   4   3  727.03   58.49
   4   4   3  710.33   57.19
  -4  -4  -4    0.80    1.30
   4   4   4    3.60    7.30
   4   4   4    1.90    1.60
   4   4   4    2.00    1.80
   4   4   4    1.60    0.50
  -4  -4  -5   88.99    8.50
   4   4   5   92.09    7.20
   4   4   5   76.59   16.70
   4   4   5   82.29    8.70
   4   4   5   70.29    8.10
  -4  -4  -6   13.80    2.90
   4   4   6   13.70    1.40
   4   4   6    9.80    2.40
   4   4   6   14.60    3.20
   4   4   6   16.70   13.60
  -4  -4  -7    3.30    1.70
   4   4   7    1.90    1.30
   4   4   7    2.70    0.60
   4   4   7   -0.10    1.40
  -4  -4  -8    5.00    1.60
   4   4   8    6.90    2.20
   4   4   8    7.10    0.90
  -4  -4  -9    5.20    1.40
   4   4   9    4.90    0.70
  -4  -4 -10    3.70    0.80
   4   4  10    2.90    0.70
   4   4  10    3.00    0.40
  -4  -3  12    4.00    2.80
  -4  -3  11  214.48   22.90
  -4  -3  10   79.29   11.70
   4   3  -9  240.98   20.80
  -4  -3   8    6.20    4.40
   4   3  -8    3.30    1.40
   4   3  -7   22.00    2.90
  -4  -3   6   18.30    1.60
   4   3  -4  308.87   25.70
  -4  -3   2   11.50    1.20
   4   3  -2   15.00    7.30
   4   3  -2    9.10    1.40
   4   3  -1 1355.26  113.29
   4   3   0  284.87   25.20
   4   3   0  241.68   21.40
   4   3   1  953.60   77.59
  -4  -3  -2   47.70    4.30
   4   3   2   51.19    4.50
   4   3   2   53.89    5.20
   4   3   2   43.60    9.50
  -4  -3  -3  146.29   13.10
  -4  -3  -3  125.79   12.60
  -4  -3  -3  166.88   13.20
   4   3   3  140.09   12.20
   4   3   3  158.88   13.00
   4   3   3  168.68   13.30
   4   3   3  138.79   18.00
  -4  -3  -4   23.70    2.70
  -4  -3  -4   30.70    3.30
  -4  -3  -4   28.00    3.60
   4   3   4   25.30    2.40
   4   3   4   35.20   10.40
   4   3   4   28.80    3.70
   4   3   4   23.60    4.00
  -4  -3  -5   53.09    5.80
   4   3   5   49.20    5.70
   4   3   5   54.59    4.50
   4   3   5   70.49   16.10
   4   3   5   42.20    5.30
  -4  -3  -6   18.10    3.40
  -4  -3  -6   28.00    4.20
   4   3   6   21.80    3.30
   4   3   6   26.40   14.90
   4   3   6   18.50    3.40
   4   3   6   25.60    2.20
  -4  -3  -7    1.00    1.00
   4   3   7    2.30   16.50
   4   3   7    0.00    1.10
   4   3   7    1.30    1.50
  -4  -3  -8    0.70    1.10
   4   3   8    0.40    1.10
   4   3   8    0.90    0.40
  -4  -3  -9   14.70    2.40
   4   3   9    8.40    1.70
   4   3   9   13.00    1.30
  -4  -3 -10    0.00    0.40
   4   3  10    0.00    0.20
   4   3  10   -0.20    0.50
  -4  -2  12   22.60    5.50
  -4  -2  11  185.88   20.40
  -4  -2  10    6.90    4.20
  -4  -2   9   13.50    1.50
   4   2  -9   17.50    2.60
   4   2  -8   28.60    3.40
  -4  -2   7  114.99    9.90
   4   2  -7  128.39   10.80
  -4  -2   6   62.39    5.40
   4   2  -6   69.09    6.20
  -4  -2   5    2.90    0.50
   4   2  -5    2.10    0.90
   4   2  -4  253.97   21.10
   4   2  -2 1427.06  119.09
   4   2  -1  493.25   44.40
  -4  -2   0  225.78   19.30
  -4  -2   0  252.07   19.50
   4   2   0  227.18   23.30
   4   2   0  240.28   19.80
   4   2   1  795.12   68.69
  -4  -2  -2    9.10    1.30
   4   2   2    1.00    5.60
   4   2   2   11.60    1.90
   4   2   2    6.30    1.10
   4   2   2    6.20    1.50
  -4  -2  -3   48.00    4.90
  -4  -2  -3   61.79    5.60
   4   2   3   49.10   11.00
  -4  -2  -4   69.69    6.80
  -4  -2  -4   70.89    6.70
  -4  -2  -4   57.69    5.90
   4   2   4   69.59    5.70
   4   2   4   73.49    6.50
   4   2   4   48.40   12.60
   4   2   4   70.49    6.60
  -4  -2  -5   93.09    8.50
  -4  -2  -5   88.19    8.20
  -4  -2  -5   77.39    7.30
   4   2   5   85.69    7.90
   4   2   5   67.89   16.50
  -4  -2  -6    2.00    1.30
  -4  -2  -6    0.70    1.30
  -4  -2  -6    1.40    1.20
   4   2   6    2.30   13.20
   4   2   6    3.20    1.60
   4   2   6    1.80    0.50
   4   2   6    1.70    1.30
  -4  -2  -7   47.30    5.90
   4   2   7   53.39    5.70
   4   2   7   52.69    5.20
  -4  -2  -8    5.10    1.60
  -4  -2  -8    2.80    1.90
   4   2   8    3.90    0.70
   4   2   8    4.00    1.30
  -4  -2  -9   -0.40    0.70
   4   2   9    1.10    0.90
   4   2   9    0.30    0.30
   4   2  10    0.20    0.60
   4   2  10    0.30    0.30
  -4  -1  12   16.60    4.30
  -4  -1  11  142.59   16.60
  -4  -1  10    0.70    0.60
  -4  -1  10    2.80    3.40
  -4  -1   9  156.58   13.10
  -4  -1   8  137.39   12.90
   4   1  -8  170.28   13.40
  -4  -1   7   58.89    5.40
   4   1  -7   70.59    6.10
   4   1  -3  257.57   21.20
   4   1  -2  119.39    9.90
   4   1  -1  312.87   26.10
   4   1  -1  328.27   30.20
   4   1   0  691.93   60.29
  -4  -1  -1  264.57   21.20
   4   1   1  247.98   26.10
  -4  -1  -2  118.89   10.60
  -4  -1  -2  127.49   10.80
   4   1   2  127.99   10.80
   4   1   2  151.58   11.10
   4   1   2  108.99   17.60
  -4  -1  -3   81.19    7.20
  -4  -1  -3   89.29    7.90
   4   1   3   75.79   14.60
  -4  -1  -4  219.68   18.20
  -4  -1  -4  195.68   17.90
  -4  -1  -4  180.38   17.10
   4   1   4  217.88   25.90
   4   1   4  224.08   17.70
   4   1   4  196.58   16.90
   4   1   4  232.38   17.50
  -4  -1  -5   14.40    4.40
  -4  -1  -5   17.00    1.90
  -4  -1  -5   16.80    3.00
  -4  -1  -5   14.70    3.10
   4   1   5   11.10    2.10
   4   1   5   13.80    2.30
  -4  -1  -6   33.30    4.30
  -4  -1  -6   31.60    3.30
  -4  -1  -6   27.00    4.70
  -4  -1  -6   36.70    4.40
   4   1   6   28.90    3.80
   4   1   6   31.40    3.70
   4   1   6   19.70   15.20
   4   1   6   38.20    3.00
  -4  -1  -7   13.50    2.80
  -4  -1  -7   19.10    3.00
   4   1   7   11.60    2.10
   4   1   7   20.10    3.10
   4   1   7    3.40   15.40
  -4  -1  -8   22.00    4.60
  -4  -1  -8   24.90    3.70
   4   1   8   22.40    4.90
   4   1   8   28.00    3.10
  -4  -1  -9    2.10    0.90
   4   1   9    2.80    0.60
   4   1   9    1.60    0.90
   4   1  10    0.30    0.60
   4   1  10    0.10    0.30
  -4   0  12   11.50    3.80
  -4   0  11    1.20    2.90
  -4   0  10   13.90    2.10
  -4   0  10   25.90    6.60
  -4   0   9    0.00    0.50
  -4   0   9    0.70    3.30
  -4   0   8   16.20    1.90
  -4   0   7    1.10    2.30
  -4   0   7    0.10    0.40
   4   0  -7    3.90    1.00
  -4   0   5    0.10    0.40
   4   0  -5    0.70    0.60
  -4   0   4    8.40    1.00
   4   0  -4    9.10    1.30
  -4   0   3    1.00    0.40
   4   0  -3    2.50    0.60
  -4   0   1    0.40    0.40
   4   0  -1   -1.10    6.60
   4   0  -1    1.70    0.60
   4   0  -1    0.20    0.30
  -4   0   0  159.18   13.10
  -4   0  -1    0.40    0.40
   4   0   1   -1.40    6.40
   4   0   1    0.70    0.60
   4   0   1    0.60    0.40
   4   0   2  765.12   62.19
  -4   0  -3    0.40    0.90
  -4   0  -3    0.40    0.60
  -4   0  -3    0.90    2.10
   4   0   3   -2.40    8.20
   4   0   3    3.90    1.00
   4   0   3    0.20    0.50
   4   0   3    0.20    0.60
  -4   0  -4   30.90    4.40
  -4   0  -4   25.00    3.80
  -4   0  -4   25.50    2.80
   4   0   4   24.10   12.60
   4   0   4   30.50    3.20
   4   0   4   34.70    3.20
   4   0   4   29.00    2.60
  -4   0  -5    0.90    1.30
  -4   0  -5   -0.30    0.90
  -4   0  -5   -0.60    1.10
  -4   0  -5    1.00    0.90
   4   0   5    1.20    0.90
   4   0   5   -0.20    0.60
   4   0   5    2.20   12.20
  -4   0  -6   32.60    4.90
  -4   0  -6   30.30    3.80
  -4   0  -6   24.80    2.70
  -4   0  -6   19.50    4.00
   4   0   6   24.30    3.10
   4   0   6   29.30    2.50
   4   0   6   11.60   15.80
   4   0   6   24.00    3.00
  -4   0  -7    0.20    1.10
  -4   0  -7    0.20    1.00
   4   0   7    0.00    0.80
   4   0   7    0.20    0.80
   4   0   7   -0.20    0.40
   4   0   7  -12.20   14.40
  -4   0  -8    1.80    1.40
  -4   0  -8    4.30    1.40
  -4   0  -8    3.40    1.50
   4   0   8    3.00    1.90
   4   0   8    3.90    0.70
   4   0   8    3.50    1.20
  -4   0  -9   -0.20    0.90
   4   0   9   -0.50    0.70
   4   0   9    0.00    0.40
   4   0  10    8.10    0.80
   4   0  10    5.80    1.10
  -4   1  12   25.90    5.50
  -4   1  11  132.99   15.30
  -4   1  10    2.20    3.10
  -4   1  10    1.10    0.70
  -4   1   9  167.18   14.10
  -4   1   8  146.09   12.30
  -4   1   7   62.19    6.10
   4  -1  -7   81.49    6.80
  -4   1   3  317.27   26.20
   4  -1  -2  256.37   21.00
   4  -1  -1  349.57   35.30
   4  -1   0  719.03   64.49
  -4   1  -1  281.77   25.80
   4  -1   1  273.37   32.60
   4  -1   1  359.96   26.10
   4  -1   1  331.87   26.00
   4  -1   2  126.19   19.90
   4  -1   2  156.38   12.50
   4  -1   2  146.09   12.60
  -4   1  -3   89.99    8.30
  -4   1  -3  113.39   10.10
   4  -1   3  110.19    8.60
   4  -1   3   84.69    8.60
   4  -1   3  111.99    8.50
   4  -1   3  109.39   19.00
   4  -1   3   93.59    8.30
  -4   1  -4  228.58   19.60
  -4   1  -4  187.88   17.20
  -4   1  -4  235.18   19.10
   4  -1   4  211.18   28.40
   4  -1   4  202.68   17.10
   4  -1   4  211.38   17.70
  -4   1  -5   14.80    3.70
  -4   1  -5   16.00    3.40
  -4   1  -5   19.40    3.30
  -4   1  -5   15.90    2.10
   4  -1   5   18.50    2.10
   4  -1   5   14.40    2.20
   4  -1   5   22.80   15.50
  -4   1  -6   36.40    4.30
  -4   1  -6   22.80    4.40
  -4   1  -6   32.70    3.20
  -4   1  -6   28.40    5.30
   4  -1   6   31.80    3.40
   4  -1   6   32.10    3.50
   4  -1   6   25.40   16.50
   4  -1   6   37.90    3.10
  -4   1  -7   22.40    3.30
  -4   1  -7   17.00    3.60
   4  -1   7   22.10    1.90
   4  -1   7   13.10    2.20
   4  -1   7   17.90    2.70
   4  -1   7    5.40   16.30
  -4   1  -8   27.40    4.20
  -4   1  -8   23.00    4.30
   4  -1   8   29.60    4.50
   4  -1   8   22.60   16.40
   4  -1   8   24.40    2.90
  -4   1  -9    1.00    1.10
   4  -1   9    0.50    0.70
   4  -1   9    2.50    0.50
   4  -1  10    0.50    0.60
  -4   2  11  189.28   19.70
  -4   2  10    9.10    4.30
  -4   2  10    5.50    1.30
  -4   2   9   14.80    2.10
  -4   2   8   26.10    2.80
  -4   2   7  135.09   11.50
   4  -2  -6  102.09    8.60
   4  -2  -5    6.90    1.00
  -4   2   3  152.98   16.10
  -4   2   1  507.65   41.90
   4  -2  -1  487.95   48.80
  -4   2   0  213.18   18.60
  -4   2   0  219.88   18.60
   4  -2   0  244.38   28.20
   4  -2   0  248.88   18.70
   4  -2   1  983.10   87.39
  -4   2  -2    9.00    2.60
   4  -2   2    7.90    1.10
   4  -2   2   12.40    9.90
   4  -2   2   11.00    1.40
   4  -2   2    5.70    1.20
  -4   2  -3   60.29    7.10
  -4   2  -3   68.09    6.90
   4  -2   3   46.70    4.70
   4  -2   3   61.89    5.10
   4  -2   3   54.19    5.30
   4  -2   3   58.39   15.90
  -4   2  -4   75.89    8.60
  -4   2  -4   67.39    6.10
  -4   2  -4   80.99    8.30
   4  -2   4   51.29   17.70
   4  -2   4   76.59    6.60
   4  -2   4   66.79    6.00
  -4   2  -5   90.19    8.00
  -4   2  -5   97.99   10.70
   4  -2   5   91.79    8.30
   4  -2   5   98.29    7.90
  -4   2  -6    2.40    0.80
  -4   2  -6    2.80    2.10
  -4   2  -6    1.90    1.80
   4  -2   6    1.50    0.70
   4  -2   6  -13.90   16.20
   4  -2   6    2.70    0.70
   4  -2   6    2.70    0.90
  -4   2  -7   46.70    7.10
  -4   2  -7   71.49    6.00
  -4   2  -7   59.99    7.60
   4  -2   7   63.09    5.60
   4  -2   7   70.89    5.50
   4  -2   7   51.09    5.70
  -4   2  -8    1.60    1.40
  -4   2  -8    1.00    1.40
   4  -2   8   -0.40   17.50
   4  -2   8    3.40    0.60
   4  -2   8    3.90    1.10
  -4   2  -9    0.70    1.00
   4  -2   9    0.50    0.40
   4  -2   9   -0.60    0.60
   4  -2  10    0.50    0.50
  -4   3  13   16.00    2.10
  -4   3  12    3.50    1.10
  -4   3  11   82.79    6.80
  -4   3  11   79.39    7.30
  -4   3  11   80.09    7.50
  -4   3  10   38.10    3.90
  -4   3  10   34.70    3.20
  -4   3   9  254.97   20.50
  -4   3   9  233.68   20.10
  -4   3   8    4.70    1.30
  -4   3   8   11.40    5.00
  -4   3   7   21.50    2.50
  -4   3   6   15.00    1.90
  -4   3   3   50.99    9.60
  -4   3   3   61.69    5.20
  -4   3   2    8.90    1.60
  -4   3   2    9.90    1.30
   4  -3  -2   11.00    1.30
  -4   3   0  276.47   24.70
  -4   3   0  318.17   26.60
   4  -3   0  319.07   25.20
   4  -3   0  310.57   24.90
   4  -3   0  315.47   36.30
   4  -3   1 1259.77  111.09
  -4   3  -2   51.59    6.50
   4  -3   2   43.60    4.60
   4  -3   2   49.90    4.30
   4  -3   2   40.20   15.70
   4  -3   2   50.19    4.40
  -4   3  -3  142.19   12.60
  -4   3  -3  176.28   15.70
  -4   3  -3  171.28   16.60
   4  -3   3  159.08   12.80
   4  -3   3  208.48   30.00
   4  -3   3  139.59   12.50
   4  -3   3  146.19   13.10
  -4   3  -4   25.30    2.70
  -4   3  -4   37.70    6.00
  -4   3  -4   21.40    4.90
   4  -3   4   25.40    2.60
   4  -3   4   27.70    2.90
   4  -3   4   32.60    3.40
   4  -3   4   33.10    2.80
   4  -3   4   31.60   17.40
  -4   3  -5   58.99    7.20
  -4   3  -5   37.40    7.30
  -4   3  -5   49.70    4.60
   4  -3   5   56.29    4.70
   4  -3   5   52.49    4.50
   4  -3   5   38.90   20.20
   4  -3   5   49.60    4.80
  -4   3  -6   25.40    5.30
  -4   3  -6   22.80    4.80
  -4   3  -6   23.80    2.40
   4  -3   6   -5.10   16.70
   4  -3   6   20.20    2.60
   4  -3   6   25.50    2.60
   4  -3   6   27.10    2.40
  -4   3  -7   -0.50    1.30
   4  -3   7  -10.70   16.60
   4  -3   7    0.80    0.60
   4  -3   7   -0.10    0.50
  -4   3  -8    0.80    2.00
  -4   3  -8    0.90    1.50
   4  -3   8    1.00    0.50
   4  -3   8  -10.20   17.30
   4  -3   8    0.00    0.70
   4  -3   9    5.70    1.20
   4  -3  10   -0.10    0.50
  -4   4  13    5.30    1.10
  -4   4  12    1.00    0.80
  -4   4  11   30.00    3.70
  -4   4  11   37.00    3.10
  -4   4  11   35.70    3.70
  -4   4  10    2.40    1.00
  -4   4  10    3.20    0.60
  -4   4  10    2.90    1.10
  -4   4  10    6.10    3.90
  -4   4   9    5.40    0.90
  -4   4   9    6.50    1.50
  -4   4   9    4.10    2.00
  -4   4   9   10.90    4.90
  -4   4   8    0.80    0.50
  -4   4   8    1.10    0.90
  -4   4   8    1.20    0.90
  -4   4   7  181.28   16.90
  -4   4   7  226.18   17.20
  -4   4   6   63.89    5.50
  -4   4   6   55.89    5.30
  -4   4   5  221.98   20.10
  -4   4   5  270.77   20.40
  -4   4   4   33.90    3.40
  -4   4   4   39.70    3.50
  -4   4   4   39.30    5.70
  -4   4   3  337.77   39.00
  -4   4   3  431.76   32.80
  -4   4   2  156.18   13.70
  -4   4   2  180.98   13.90
  -4   4   0   92.89    9.00
  -4   4   0   83.79    7.30
  -4   4   0   82.79    7.20
   4  -4   0   97.99    7.50
   4  -4   0   91.29    7.30
   4  -4   0   78.99    7.60
   4  -4   0  113.79   23.40
   4  -4   1 1135.19  102.39
  -4   4  -2  303.97   28.10
  -4   4  -2  357.36   30.90
  -4   4  -2  374.96   30.50
   4  -4   2  365.96   28.20
   4  -4   2  354.86   41.00
   4  -4   2  365.66   28.40
   4  -4   2  322.77   28.70
  -4   4  -3  744.93   64.39
  -4   4  -3  801.52   63.89
   4  -4   3  693.83   73.39
  -4   4  -4    4.60    2.70
  -4   4  -4    1.50    0.60
  -4   4  -4    1.20    2.10
   4  -4   4    1.70    0.70
   4  -4   4    0.50   15.80
   4  -4   4    1.50    0.60
   4  -4   4    2.60    0.70
   4  -4   4    1.50    1.10
  -4   4  -5   81.69    9.80
  -4   4  -5   84.49    7.20
  -4   4  -5   71.39   10.00
   4  -4   5   54.09   22.40
   4  -4   5   85.89    7.10
   4  -4   5   92.09    7.30
   4  -4   5   80.59    7.40
  -4   4  -6    9.50    3.50
  -4   4  -6    9.10    3.20
  -4   4  -6   12.50    1.50
   4  -4   6   -0.30   19.90
   4  -4   6   10.50    1.50
   4  -4   6   15.50    1.70
  -4   4  -7    0.80    1.70
  -4   4  -7    2.40    0.70
  -4   4  -7    1.30    1.80
   4  -4   7    1.00    0.60
   4  -4   7    2.10    0.60
   4  -4   7    0.90    0.60
   4  -4   7    2.30   18.10
  -4   4  -8    2.80    1.90
  -4   4  -8    6.40    2.20
   4  -4   8    6.70    0.90
   4  -4   8    8.80   18.60
   4  -4   8    4.90    1.20
   4  -4   9    2.80    0.80
   4  -4  10    2.30    0.60
  -4   5  13    8.10    1.30
  -4   5  12   24.30    2.70
  -4   5  12   22.40    2.20
  -4   5  11    0.40    0.40
  -4   5  10    3.90    1.20
  -4   5  10    8.70    1.70
  -4   5   9    1.70    1.00
  -4   5   9    1.60    1.00
  -4   5   9    3.50    3.40
  -4   5   9    2.00    0.50
  -4   5   8  185.58   16.60
  -4   5   8  191.18   16.60
  -4   5   8  215.48   17.00
  -4   5   7   10.80    1.30
  -4   5   7   11.30    2.00
  -4   5   7   10.00    1.70
  -4   5   6  394.06   32.50
  -4   5   5  391.36   32.00
  -4   5   4  740.73   62.09
  -4   5   3   47.80    4.40
  -4   5   3   55.29    4.60
  -4   5   2   96.69    8.90
  -4   5   2  106.99    9.10
   4  -5  -2  111.29    9.30
   4  -5  -2  116.29    9.00
   4  -5  -2  109.69    9.10
  -4   5  -1   50.99    6.60
   4  -5   1   52.69    5.20
   4  -5   1   65.39   20.40
   4  -5   1   55.79    4.90
   4  -5   1   55.39    4.70
  -4   5  -2    6.90    2.80
   4  -5   2    3.30    0.70
   4  -5   2    2.60   20.60
   4  -5   2    5.20    1.30
   4  -5   2    4.60    0.90
  -4   5  -3   12.60    1.50
  -4   5  -3   14.50    4.00
  -4   5  -3   14.70    4.20
   4  -5   3   14.70    2.40
   4  -5   3   15.90    1.60
   4  -5   3   13.70    1.50
   4  -5   3   13.20    2.20
   4  -5   3   23.80   18.60
   4  -5   3   14.60    1.70
  -4   5  -4  102.69   11.80
  -4   5  -4  102.69   12.40
  -4   5  -4  102.89    8.80
   4  -5   4  103.29    8.80
   4  -5   4  117.09    8.90
   4  -5   4  101.89    9.10
   4  -5   4  102.29    9.40
   4  -5   4   70.39   25.10
  -4   5  -5   88.09    7.50
  -4   5  -5   81.39   11.00
  -4   5  -5  100.49   10.90
   4  -5   5   25.30   23.90
   4  -5   5   92.19    7.60
   4  -5   5   89.09    7.50
   4  -5   5   82.69    7.70
  -4   5  -6    3.30    2.50
  -4   5  -6    5.60    1.00
  -4   5  -6    5.20    3.00
   4  -5   6   -1.10   20.80
   4  -5   6    4.10    1.00
   4  -5   6    5.50    1.00
   4  -5   6    5.40    1.00
  -4   5  -7   27.30    5.90
  -4   5  -7   40.40    3.50
  -4   5  -7   38.40    6.50
   4  -5   7   31.30    3.70
   4  -5   7   41.40    3.70
   4  -5   7   43.30    3.50
   4  -5   7   17.90   21.70
  -4   5  -8    9.00    3.50
   4  -5   8   11.30   21.60
   4  -5   8   17.10    1.90
   4  -5   9    9.80    1.40
  -4   6  13    0.40    0.60
  -4   6  12   11.60    1.80
  -4   6  12   11.70    1.20
  -4   6  11    3.00    1.20
  -4   6  11    2.20    0.60
  -4   6  10   33.80    3.10
  -4   6  10   35.60    4.00
  -4   6  10   34.10    3.70
  -4   6   9   18.20    3.00
  -4   6   9   16.50    1.70
  -4   6   9   17.20    2.50
  -4   6   8   10.90    2.10
  -4   6   8    9.40    1.20
  -4   6   8    9.50    1.70
  -4   6   7   71.19    6.60
  -4   6   7   80.49    7.10
  -4   6   7   71.29    6.20
  -4   6   6  590.14   47.70
  -4   6   6  579.74   47.40
  -4   6   5   20.50    2.30
  -4   6   5   17.00    1.80
   4  -6  -5   16.30    1.80
  -4   6   4    0.60    0.70
  -4   6   4    1.30    0.50
  -4   6   4   -3.40    5.30
  -4   6   4    2.70    3.00
   4  -6  -4    0.70    0.50
  -4   6   3  416.66   34.10
  -4   6   1  263.27   21.60
   4  -6  -1  274.27   21.80
   4  -6  -1  257.77   21.60
  -4   6   0  183.38   18.10
  -4   6   0  196.68   16.70
   4  -6   0  207.88   17.30
   4  -6   0  214.78   16.90
   4  -6   0  209.38   16.70
  -4   6  -1  339.17   27.90
  -4   6  -1  322.57   30.00
  -4   6  -1  302.47   29.50
   4  -6   1  354.16   28.00
   4  -6   1  369.46   27.90
  -4   6  -2  161.88   13.40
  -4   6  -2  139.69   15.80
  -4   6  -2  150.48   15.60
   4  -6   2  163.68   13.50
   4  -6   2  157.28   14.10
   4  -6   2  181.08   34.50
   4  -6   2  176.68   13.40
  -4   6  -3    4.90    2.90
  -4   6  -3    9.10    3.60
  -4   6  -3    5.20    0.90
   4  -6   3    4.90    1.00
   4  -6   3    7.00    1.70
   4  -6   3   -5.50   20.30
   4  -6   3    6.60    1.00
   4  -6   3    7.60    1.70
  -4   6  -4   21.90    2.10
  -4   6  -4   16.90    4.90
  -4   6  -4   16.30    5.10
   4  -6   4   20.60    2.30
   4  -6   4   26.30    2.30
   4  -6   4    7.10   22.90
   4  -6   4   19.90    2.10
   4  -6   4   17.50    4.20
  -4   6  -5   30.50    2.70
  -4   6  -5   31.80    7.10
  -4   6  -5   23.50    5.70
   4  -6   5    5.80   23.00
   4  -6   5   32.40    3.40
   4  -6   5   28.90    2.80
   4  -6   5   29.30    2.80
   4  -6   5   23.90    2.90
  -4   6  -6   11.40    1.30
  -4   6  -6    8.90    3.80
  -4   6  -6    5.20    2.80
   4  -6   6    6.80   23.40
   4  -6   6   13.00    1.60
   4  -6   6    9.30    1.60
  -4   6  -7    5.10    2.40
  -4   6  -7    8.40    3.20
   4  -6   7  -23.20   20.60
   4  -6   7    3.60    1.00
   4  -6   8   14.60   20.90
   4  -6   9    0.50    0.50
  -4   7  13    0.20    1.00
  -4   7  12   39.70    3.90
  -4   7  12   37.30    3.30
  -4   7  11    8.40    1.10
  -4   7  11   10.70    1.80
  -4   7  10   17.00    2.50
  -4   7  10   16.70    1.80
  -4   7  10   24.50    4.10
  -4   7   9    1.50    0.90
  -4   7   9    3.40    1.30
  -4   7   9    1.00    0.50
  -4   7   9    7.00    3.80
  -4   7   8  132.99   11.60
  -4   7   8  130.79   11.20
  -4   7   8  122.29   10.60
  -4   7   7   19.70    2.90
  -4   7   7   13.80    2.10
  -4   7   6  171.68   14.10
  -4   7   6  149.69   13.30
  -4   7   6  167.18   13.70
  -4   7   5   25.50    2.80
  -4   7   5   21.90    2.40
  -4   7   5   22.00    2.20
  -4   7   4  126.79   24.90
  -4   7   3    8.60    1.20
  -4   7   3    8.10    1.40
   4  -7  -3    8.30    1.50
  -4   7   2   62.79    5.70
  -4   7   2   78.09    9.20
  -4   7   2   60.19    5.40
   4  -7  -2   65.09    5.90
   4  -7  -2   59.99    5.50
   4  -7  -2   62.09    5.40
  -4   7   1   63.39    5.30
   4  -7  -1   62.49    5.40
   4  -7  -1   59.69    5.50
   4  -7  -1   64.69    5.90
  -4   7   0  120.39    9.90
  -4   7   0  126.09   12.40
   4  -7   0  113.09    9.80
   4  -7   0  116.49   10.40
   4  -7   0  114.79   10.00
  -4   7  -1   25.50    2.40
  -4   7  -1   22.50    4.40
  -4   7  -1   19.60    4.30
  -4   7  -1   26.30    6.90
   4  -7   1   24.30    2.30
   4  -7   1   26.40    2.50
   4  -7   1   24.50    3.00
  -4   7  -2   66.19    9.10
  -4   7  -2   72.29    9.60
  -4   7  -2   83.49    7.10
   4  -7   2   90.99    7.10
   4  -7   2   84.19    7.30
   4  -7   2   84.39    7.90
   4  -7   2   84.39    7.70
  -4   7  -3   68.09    8.90
  -4   7  -3   69.19    5.90
  -4   7  -3   48.40    9.10
   4  -7   3   72.09    6.00
   4  -7   3   65.89    6.10
   4  -7   3   74.69    7.00
   4  -7   3   70.09    6.60
   4  -7   3   20.30   29.60
  -4   7  -4   45.70    8.90
  -4   7  -4   66.79    9.90
  -4   7  -4   62.99    5.10
   4  -7   4   55.09    5.30
   4  -7   4   59.99    5.20
   4  -7   4   11.80   43.10
   4  -7   4   56.89    6.40
   4  -7   4   59.09    5.90
  -4   7  -5   -1.00    2.60
  -4   7  -5    1.40    0.50
  -4   7  -5    0.40    2.80
   4  -7   5    2.20   24.80
   4  -7   5    1.50    1.00
   4  -7   5    1.40    0.60
   4  -7   5    0.70    0.50
  -4   7  -6    2.00    2.80
   4  -7   6    0.10    0.40
   4  -7   6   -9.20   23.60
   4  -7   6    0.30    0.50
  -4   7  -7    4.20    3.00
   4  -7   7  -31.20   24.70
   4  -7   8    7.60    1.20
   4  -7   9    0.40    0.40
  -4   8  12    5.40    0.70
  -4   8  11    1.10    0.90
  -4   8  11    0.30    0.40
  -4   8  10   16.40    1.70
  -4   8  10   12.80    2.50
  -4   8  10   20.20    2.70
  -4   8   9    2.70    1.40
  -4   8   9    3.00    1.20
  -4   8   8   39.00    3.70
  -4   8   8   42.30    4.70
  -4   8   8   43.20    4.30
  -4   8   7   58.69    5.20
  -4   8   7   59.59    6.20
  -4   8   7   62.69    5.70
  -4   8   6  366.96   27.70
  -4   8   6  302.07   26.80
  -4   8   6  323.17   27.10
  -4   8   5   12.60    3.20
  -4   8   5    8.50    1.20
  -4   8   5    9.30    1.50
  -4   8   4   15.70    5.60
  -4   8   4    6.50    1.50
  -4   8   4    7.30    1.20
   4  -8  -4    5.20    1.20
  -4   8   3    8.00    3.80
  -4   8   3    1.20    0.60
  -4   8   3    1.30    0.80
   4  -8  -3    1.70    0.80
  -4   8   2  573.54   44.50
  -4   8   2  518.65   44.40
   4  -8  -2  548.55   44.20
   4  -8  -2  536.75   44.40
  -4   8   1   86.49    7.30
  -4   8   1   84.49    6.80
   4  -8  -1   80.39    7.60
   4  -8  -1   78.89    7.00
   4  -8  -1   79.49    7.10
  -4   8   0   14.30    1.80
  -4   8   0   14.90    4.30
  -4   8   0    9.50    2.60
   4  -8   0   11.70    1.40
   4  -8   0   13.50    1.70
   4  -8   0   10.10    2.00
  -4   8  -1   26.10    4.90
  -4   8  -1   29.50    2.80
  -4   8  -1   20.80    4.60
  -4   8  -1   30.60    5.40
   4  -8   1   30.80    3.00
   4  -8   1   29.90    3.60
   4  -8   1   30.10    3.50
   4  -8   1   28.70    2.70
  -4   8  -2   88.89   11.10
  -4   8  -2   80.89   11.40
  -4   8  -2  109.59    8.90
   4  -8   2  105.39    9.10
   4  -8   2  108.49    8.90
   4  -8   2  118.29   10.00
   4  -8   2  106.49    9.60
  -4   8  -3   97.39    7.60
  -4   8  -3   70.89   10.70
  -4   8  -3   80.59   10.50
   4  -8   3   94.99    7.60
   4  -8   3   87.09    8.30
   4  -8   3   89.99    8.70
   4  -8   3   82.29    7.80
  -4   8  -4    7.60    4.20
  -4   8  -4    3.60    3.60
  -4   8  -4    8.50    1.10
   4  -8   4    6.40    1.60
   4  -8   4    6.20    1.10
   4  -8   4    5.30    1.10
   4  -8   4   13.60   31.00
  -4   8  -5   66.59   10.70
  -4   8  -5   82.29    6.70
  -4   8  -5   59.79   11.00
   4  -8   5   66.39    6.90
   4  -8   5   83.19    6.80
   4  -8   5   87.89    7.40
  -4   8  -6   10.90    1.20
  -4   8  -6    9.00    4.10
   4  -8   6   12.60    1.60
   4  -8   6   -0.60   27.50
   4  -8   6    8.80    1.50
  -4   8  -7   20.70    5.30
   4  -8   7    8.90   27.40
   4  -8   7   28.30    2.70
   4  -8   8    0.00    0.40
   4  -8   9    0.60    0.40
  -4   9  12    5.60    1.20
  -4   9  12    3.80    0.60
  -4   9  11    9.40    1.20
  -4   9  11   11.10    1.80
  -4   9  10   38.30    4.80
  -4   9  10   27.00    2.70
  -4   9   9    2.30    1.30
  -4   9   9    4.70    0.90
  -4   9   9    3.20    1.20
  -4   9   9    8.70    3.90
  -4   9   8    3.40    3.80
  -4   9   8    0.50    0.50
  -4   9   8    0.60    0.80
  -4   9   8    1.20    1.20
  -4   9   7    2.20    0.60
  -4   9   7    1.90    1.10
  -4   9   7    3.50    4.20
  -4   9   7    1.40    1.30
  -4   9   6   10.10    5.50
  -4   9   6    3.00    1.10
  -4   9   6    3.60    0.90
  -4   9   6    2.80    1.40
  -4   9   5  252.87   21.70
  -4   9   5  257.97   21.60
  -4   9   5  278.77   22.30
  -4   9   4  398.46   32.90
  -4   9   4  407.46   33.40
  -4   9   3   12.90    5.30
  -4   9   3    4.50    1.20
  -4   9   3    6.10    1.00
  -4   9   3    5.20    1.20
   4  -9  -3    5.00    1.40
  -4   9   2    8.50    4.20
  -4   9   2    7.20    1.00
  -4   9   2    8.00    1.40
   4  -9  -2    5.10    0.90
   4  -9  -2    5.10    1.00
   4  -9  -2    4.70    1.40
  -4   9   1  199.98   17.50
   4  -9  -1  207.58   17.30
   4  -9  -1  225.08   18.20
   4  -9  -1  205.28   17.50
   4  -9  -1  214.98   18.00
  -4   9   0    2.40    0.80
  -4   9   0    2.00    2.50
   4  -9   0    1.40    1.00
   4  -9   0    1.40    0.60
   4  -9   0    1.70    1.10
   4  -9   0    0.90    0.50
  -4   9  -1   77.59    9.70
  -4   9  -1   80.09    6.60
   4  -9   1   75.19    7.40
   4  -9   1   76.49    7.20
   4  -9   1   73.99    6.50
   4  -9   1   68.09    6.60
  -4   9  -2   71.29   10.60
  -4   9  -2   96.39    7.90
   4  -9   2   96.89    8.70
   4  -9   2   95.39    7.90
   4  -9   2   89.49    8.10
   4  -9   2   96.19    9.00
  -4   9  -3   25.00    2.40
  -4   9  -3   18.80    5.50
   4  -9   3   25.00    2.40
   4  -9   3   25.30    3.20
   4  -9   3   21.10    3.50
   4  -9   3   21.60    2.50
  -4   9  -4   46.30    3.90
  -4   9  -4   38.90    8.20
   4  -9   4   39.70    4.10
   4  -9   4   44.90    4.70
   4  -9   4   42.90    4.00
  -4   9  -5    6.80    1.10
  -4   9  -5    3.30    3.60
   4  -9   5    4.90    1.00
   4  -9   5    8.70    1.70
   4  -9   5   21.70   35.40
   4  -9   5    5.80    1.20
  -4   9  -6    4.10    3.20
   4  -9   6    2.60    0.70
   4  -9   6    1.50    0.60
   4  -9   6  -34.80   32.30
   4  -9   7   10.40   36.70
   4  -9   8    8.70    1.20
   4  -9   9    0.00    0.60
  -4  10  12    3.10    0.90
  -4  10  11   21.50    2.50
  -4  10  11   19.10    1.90
  -4  10  10   22.10    2.80
  -4  10  10   20.20    2.10
  -4  10   9    6.50    1.00
  -4  10   9    5.80    1.40
  -4  10   9    8.00    2.00
  -4  10   8    2.30    1.10
  -4  10   8    2.90    1.50
  -4  10   7  165.28   13.70
  -4  10   7  163.48   14.10
  -4  10   6    3.70    0.90
  -4  10   6    2.90    1.40
  -4  10   6    2.50    1.10
  -4  10   6    4.00    4.70
  -4  10   5   45.50    4.20
  -4  10   5   39.40    3.90
  -4  10   5   42.60    4.70
  -4  10   4   55.99    5.50
  -4  10   4   55.49    5.10
  -4  10   3  192.68   16.10
  -4  10   3  212.38   15.80
   4 -10  -3  164.78   16.40
  -4  10   2  129.69   11.60
  -4  10   2  154.18   11.30
   4 -10  -2  128.69   11.30
   4 -10  -2  127.39   12.20
  -4  10   1  333.47   27.10
   4 -10  -1  339.27   27.90
   4 -10  -1  313.57   27.50
   4 -10  -1  326.27   26.80
   4 -10  -1  328.17   27.10
  -4  10   0   64.39    8.70
  -4  10   0   49.99    4.60
   4 -10   0   56.69    5.60
   4 -10   0   43.70    4.70
   4 -10   0   45.50    4.40
   4 -10   0   52.19    5.30
  -4  10  -1  329.17   29.80
  -4  10  -1  310.77   25.90
   4 -10   1  310.27   25.80
   4 -10   1  317.37   26.60
   4 -10   1  290.97   26.00
   4 -10   1  337.17   27.00
  -4  10  -2  125.79   10.10
   4 -10   2  113.29   10.30
   4 -10   2  115.29   10.90
   4 -10   2  119.39   11.20
   4 -10   2  121.49   10.10
  -4  10  -3    2.70    0.70
  -4  10  -3    1.00    3.00
   4 -10   3    2.50    0.80
   4 -10   3    2.60    1.40
   4 -10   3    2.00    1.20
   4 -10   3    3.10    0.80
  -4  10  -4   -0.30    2.90
  -4  10  -4    0.20    0.40
   4 -10   4    2.20    0.60
   4 -10   4    0.20    0.50
   4 -10   4    0.10    0.90
  -4  10  -5   12.70    1.30
  -4  10  -5    9.00    4.50
   4 -10   5    9.90    1.40
   4 -10   5    7.70    1.40
   4 -10   5    9.60    1.80
  -4  10  -6    8.10    4.50
  -4  10  -6   10.00    1.10
   4 -10   6    3.60   45.30
   4 -10   7    2.40    0.60
   4 -10   8    0.10    0.40
  -4  11  11    1.60    0.90
  -4  11  11    2.10    0.50
  -4  11  10    4.40    1.20
  -4  11  10    2.30    0.90
  -4  11   9    9.60    1.30
  -4  11   9   12.20    2.90
  -4  11   8   16.70    2.30
  -4  11   8   12.80    1.60
  -4  11   7   13.70    2.60
  -4  11   7   18.30    2.40
  -4  11   7   13.90    1.80
  -4  11   6   18.40    7.00
  -4  11   6    6.20    1.80
  -4  11   6    5.50    1.10
  -4  11   6    7.80    1.60
  -4  11   5   32.40    3.40
  -4  11   5   39.50    3.70
  -4  11   4   18.30    2.00
  -4  11   4   13.70    2.20
  -4  11   4   13.10    1.90
  -4  11   3    2.60    1.10
  -4  11   3    3.50    0.90
  -4  11   3    4.10    5.20
   4 -11  -3    1.00    1.00
  -4  11   2   11.60    1.90
  -4  11   2   19.40    6.60
   4 -11  -2   12.40    2.50
   4 -11  -2   10.10    2.30
   4 -11  -2   12.40    1.40
  -4  11   1  122.89   10.90
   4 -11  -1  117.49   11.00
   4 -11  -1  142.29   11.90
   4 -11  -1  128.49   10.70
  -4  11   0   71.59    6.00
   4 -11   0   65.79    6.60
   4 -11   0   62.79    5.80
   4 -11   0   66.99    6.20
   4 -11   0   66.89    6.90
  -4  11  -1   10.10    1.50
  -4  11  -1   10.70    4.30
   4 -11   1   13.40    2.50
   4 -11   1    8.20    1.50
   4 -11   1   11.40    2.20
   4 -11   1    9.50    2.30
  -4  11  -2   47.10    4.20
   4 -11   2   42.10    4.40
   4 -11   2   43.60    4.20
   4 -11   2   51.79    5.60
   4 -11   2   46.60    5.00
  -4  11  -3    0.30    2.60
  -4  11  -3    0.60    0.50
   4 -11   3    0.90    0.60
   4 -11   3    0.40    1.00
   4 -11   3   -0.20    0.80
   4 -11   3    0.40    0.60
  -4  11  -4    3.50    0.70
  -4  11  -4    3.60    3.40
   4 -11   4    2.70    0.80
   4 -11   4    3.40    1.30
   4 -11   4    1.60    0.70
  -4  11  -5    3.70    3.10
  -4  11  -5    6.30    0.90
   4 -11   5    4.80    1.10
   4 -11   5    8.80    1.60
   4 -11   5    4.90    1.00
   4 -11   6   16.90    1.80
   4 -11   7    0.00    0.30
   4 -11   8    0.00    0.30
  -4  12  11    7.80    1.00
  -4  12  11   10.00    2.00
  -4  12  10    0.00    0.40
  -4  12  10    0.30    0.90
  -4  12   9    0.80    1.00
  -4  12   9    0.90    0.60
  -4  12   8    3.90    1.30
  -4  12   8    4.50    1.00
  -4  12   8    7.90    4.30
  -4  12   7   16.60    6.30
  -4  12   7   10.50    1.60
  -4  12   7   12.60    2.00
  -4  12   6  298.57   22.60
  -4  12   6  242.88   22.30
  -4  12   5    2.30    0.90
  -4  12   5    7.20    5.70
  -4  12   5    2.80    1.00
   4 -12  -5    1.20    0.80
  -4  12   4   19.50    2.20
  -4  12   4   14.60    2.20
  -4  12   4   15.80    2.50
  -4  12   4   29.70    9.20
  -4  12   3   22.60    8.10
  -4  12   3   21.40    2.90
  -4  12   2  164.18   13.00
   4 -12  -2  144.19   13.80
   4 -12  -2  154.48   12.60
   4 -12  -2  141.09   13.40
  -4  12   1    0.40    0.70
  -4  12   1    0.50    3.30
   4 -12  -1    0.00    1.00
   4 -12  -1    0.40    1.20
  -4  12   0  155.68   12.40
   4 -12   0  153.58   13.60
   4 -12   0  146.19   13.10
   4 -12   0  131.39   12.50
   4 -12   0  141.29   12.20
  -4  12  -1   24.60    2.50
   4 -12   1   20.30    2.60
   4 -12   1   22.50    3.40
   4 -12   1   20.30    3.60
   4 -12   1   24.10    2.40
  -4  12  -2    2.60    0.80
   4 -12   2    5.20    1.20
   4 -12   2    2.30    1.20
   4 -12   2    4.40    1.70
   4 -12   2    3.40    0.90
   4 -12   3   32.90    3.00
   4 -12   3   32.30    4.10
   4 -12   3   26.20    3.10
  -4  12  -4    0.10    0.40
   4 -12   4    0.20    0.70
   4 -12   4    0.00    0.80
   4 -12   4    0.70    0.60
  -4  12  -5   11.80    1.20
   4 -12   5    9.70    1.60
   4 -12   5   12.20    1.50
   4 -12   6    9.10    1.30
   4 -12   7    4.20    1.00
  -4  13  10    5.10    0.80
  -4  13  10    7.50    1.20
  -4  13   9   30.60    3.10
  -4  13   9   37.00    3.60
  -4  13   8    2.40    0.70
  -4  13   8    5.10    5.20
  -4  13   8    2.90    1.20
  -4  13   7    2.90    1.20
  -4  13   7    1.00    0.70
  -4  13   7    5.90    4.40
  -4  13   6    0.40    4.00
  -4  13   6    2.20    1.10
  -4  13   6    0.40    0.70
  -4  13   5    0.80    5.30
  -4  13   5    2.00    1.00
  -4  13   5    1.30    0.90
  -4  13   5    1.20    1.40
  -4  13   4  223.28   18.30
  -4  13   4  213.78   18.50
  -4  13   3   25.80    8.70
  -4  13   3   13.50    2.10
   4 -13  -3    8.60    2.10
  -4  13   2   42.20    4.10
   4 -13  -2   39.50    3.70
   4 -13  -2   40.30    4.60
   4 -13  -2   38.00    4.80
  -4  13   1   28.60    3.10
  -4  13   1   40.80    9.60
   4 -13  -1   27.60    4.00
   4 -13  -1   27.90    3.70
   4 -13  -1   28.00    2.80
  -4  13   0   19.60    2.30
  -4  13   0   23.10    7.20
   4 -13   0   20.70    2.20
   4 -13   0   21.30    3.60
   4 -13   0   17.90    2.90
  -4  13  -1   48.50    4.20
   4 -13   1   42.10    4.20
   4 -13   1   45.30    5.40
   4 -13   1   41.30    4.50
   4 -13   1   46.40    5.00
  -4  13  -2   47.20    5.00
   4 -13   2   56.59    4.90
   4 -13   2   56.69    6.20
   4 -13   2   55.89    6.40
  -4  13  -3   11.60    1.30
   4 -13   3   11.60    1.50
   4 -13   3    8.70    1.90
   4 -13   3    9.50    2.20
   4 -13   3   10.90    2.20
  -4  13  -4   61.59    5.30
   4 -13   4   62.29    6.00
   4 -13   5    0.30    0.50
   4 -13   5   -0.20    0.50
   4 -13   6    0.40    0.40
   4 -13   7    0.10    0.30
  -4  14  10    0.70    0.40
  -4  14   9    1.20    0.50
  -4  14   8    0.40    0.50
  -4  14   7   22.00    2.40
  -4  14   6  164.28   13.80
  -4  14   5   53.89    4.40
  -4  14   5   39.10    4.50
  -4  14   4   -0.10    0.70
  -4  14   4    0.90    5.00
  -4  14   4    0.50    0.70
   4 -14  -4    0.20    0.60
   4 -14  -3    2.10    1.00
  -4  14   2  194.18   16.50
   4 -14  -2  179.38   17.30
   4 -14  -2  186.18   15.70
  -4  14   1   29.50    3.90
   4 -14  -1   36.80    3.30
   4 -14  -1   30.20    5.30
   4 -14  -1   32.70    4.40
  -4  14   0    8.00    1.60
   4 -14   0   14.20    3.10
   4 -14   0   10.90    1.50
   4 -14   0    8.90    2.30
  -4  14  -1   15.60    1.80
   4 -14   1   11.20    2.20
   4 -14   1   13.40    2.80
   4 -14   1   18.90    2.00
  -4  14  -2    1.20    0.60
   4 -14   2    1.40    0.70
   4 -14   2    1.20    0.80
   4 -14   2    0.30    0.90
   4 -14   2    1.40    1.30
  -4  14  -3   11.10    1.30
   4 -14   3    7.70    1.70
  -4  14  -4    4.70    0.70
   4 -14   4    5.40    1.20
   4 -14   4    6.30    1.10
   4 -14   5    2.00    0.60
   4 -14   5    1.50    0.60
   4 -14   6   12.30    1.30
  -4  15   9    3.40    0.60
  -4  15   8    2.30    0.70
  -4  15   7    1.50    3.10
  -4  15   7   -0.50    0.50
  -4  15   6   35.60    3.70
  -4  15   6   49.80    9.30
  -4  15   5    0.00    0.70
  -4  15   5    1.10    3.70
  -4  15   5    1.10    0.80
  -4  15   4   10.10    1.70
  -4  15   4   18.70    7.10
  -4  15   4    9.80    1.50
   4 -15  -4    6.60    1.70
  -4  15   3    8.00    1.60
  -4  15   3    7.20    1.30
  -4  15   3    7.40    5.90
   4 -15  -3    6.90    1.70
   4 -15  -3    3.50    1.30
  -4  15   2    3.00    4.90
  -4  15   2    1.30    0.90
   4 -15  -2   -0.10    0.70
   4 -15  -2    0.70    0.90
  -4  15   1   20.20    2.30
   4 -15  -1   14.60    3.00
   4 -15  -1   16.20    2.80
   4 -15  -1   21.80    2.10
  -4  15   0   14.60    1.90
   4 -15   0    9.80    2.10
   4 -15   0   15.90    1.80
   4 -15   0   14.80    3.10
  -4  15  -1   34.30    3.40
   4 -15   1   34.70    4.10
   4 -15   1   35.20    4.60
   4 -15   1   37.20    3.50
  -4  15  -2   -0.10    0.40
   4 -15   2    0.40    0.80
   4 -15   2   -0.40    0.90
   4 -15   2    0.00    0.50
  -4  15  -3    1.90    0.50
   4 -15   3    1.60    1.00
   4 -15   3    1.90    0.70
  -4  15  -4   24.10    2.20
   4 -15   4   26.90    2.80
   4 -15   4   23.00    2.40
   4 -15   5    4.50    0.90
   4 -15   5    7.30    1.00
   4 -15   6    3.50    0.80
  -4  16   8    3.20    0.70
  -4  16   7   51.19    4.50
  -4  16   6    0.10    0.60
  -4  16   6    1.80    3.40
  -4  16   5   51.69   11.00
  -4  16   5   35.90    3.70
  -4  16   4    0.20    3.60
  -4  16   4    0.40    0.70
  -4  16   4    0.30    0.70
  -4  16   3    0.30    0.80
  -4  16   3   -0.50    3.60
  -4  16   3    0.50    0.60
   4 -16  -3    0.80    0.80
   4 -16  -3    0.00    0.80
  -4  16   2    1.60    0.80
  -4  16   2    1.60    0.80
   4 -16  -2    1.30    1.10
   4 -16  -2    2.50    1.10
  -4  16   1    4.30    1.10
   4 -16  -1    3.20    1.50
   4 -16  -1    4.00    1.40
  -4  16   0    2.30    0.80
   4 -16   0    0.70    0.90
   4 -16   0    0.50    0.90
   4 -16   0    1.50    0.60
  -4  16  -1   36.00    3.50
   4 -16   1   38.80    3.50
   4 -16   1   37.90    4.20
  -4  16  -2    4.80    0.90
   4 -16   2    7.20    1.10
   4 -16   2    5.90    1.50
  -4  16  -3    3.40    0.60
   4 -16   3    4.00    0.80
   4 -16   3    3.60    1.10
   4 -16   4    4.70    0.80
   4 -16   4    4.40    0.90
   4 -16   5    2.00    0.60
  -4  17   7    4.00    0.70
  -4  17   6    5.50    1.70
  -4  17   6    4.10    0.80
  -4  17   5   33.20    2.90
  -4  17   5   26.50    3.00
  -4  17   4    0.00    0.70
  -4  17   4    0.30    0.70
  -4  17   3    1.40    0.80
  -4  17   3    3.00    1.00
   4 -17  -3    1.60    0.80
  -4  17   2   -0.60    0.60
  -4  17   2    0.10    0.70
  -4  17   1   22.40    2.40
  -4  17   1   25.00    2.60
   4 -17  -1   21.10    2.90
  -4  17   0    0.50    0.60
   4 -17   0   -0.10    0.70
   4 -17   1   15.90    1.70
  -4  17  -2    8.40    1.00
   4 -17   2    6.90    1.40
   4 -17   3    5.50    0.90
   4 -17   3    7.20    1.20
   4 -17   4    5.00    0.80
   4 -17   4    4.40    0.70
  -4  18   6   12.90    1.60
  -4  18   5    7.90    1.50
  -4  18   5    8.50    1.20
  -4  18   4   10.20    1.30
  -4  18   4    7.30    1.20
  -4  18   3    0.50    0.60
  -4  18   3    1.60    0.70
   4 -18  -3    0.70    0.70
  -4  18   2    1.40    0.70
  -4  18   2    1.30    0.70
   4 -18  -2    0.90    0.70
  -4  18   1    0.50    0.60
  -4  18   1    0.20    0.60
   4 -18  -1    1.60    0.90
  -4  18   0   15.30    1.70
  -4  18   0   15.30    1.90
   4 -18   0   13.70    2.10
  -4  18  -1    0.00    0.60
  -4  18  -1    0.00    0.40
   4 -18   1    0.10    0.70
   4 -18   2    2.70    0.90
   4 -18   3    1.00    0.50
  -4  19   4    0.20    0.50
  -4  19   4    0.80    0.60
  -4  19   3    0.20    0.50
  -4  19   3   -0.40    0.40
  -4  19   2    0.60    0.60
  -4  19   2    0.60    0.50
   4 -19  -2    0.40    0.50
  -4  19   1    1.30    0.60
  -4  19   1    0.80    0.50
   4 -19  -1    1.20    1.00
  -4  19   0    5.10    0.90
  -4  19   0    3.80    0.70
   4 -19   0    2.90    0.90
  -4  19  -1    4.20    0.60
  -4  19  -1    7.00    1.20
   4 -19   1    5.80    1.30
  -5 -19   2   14.60    2.10
  -5 -18   5    4.00    0.70
  -5 -18   5    4.20    0.90
  -5 -18   4    0.30    0.40
  -5 -18   4   -0.20    0.60
  -5 -18   3    0.90    0.50
  -5 -18   3    0.60    0.70
  -5 -18   2    2.00    0.60
  -5 -18   2    2.30    0.90
  -5 -18   1   21.30    2.70
  -5 -18   1   22.90    2.20
   5  18  -1   26.60    2.60
  -5 -18   0    4.90    1.20
   5  18   0    7.40    1.40
  -5 -18  -1    0.00    0.80
   5  18   1   -0.30    0.70
  -5 -17   7    0.80    0.30
  -5 -17   7    1.40    1.10
  -5 -17   6    1.30    0.40
  -5 -17   5   21.80    2.30
  -5 -17   4    0.00    0.50
  -5 -17   4    0.00    0.70
  -5 -17   3   31.70    3.10
  -5 -17   2   14.40    1.90
  -5 -17   2   16.70    3.70
   5  17  -2   14.60    2.00
  -5 -17   1    2.20    1.20
  -5 -17   1    2.30    0.70
   5  17  -1    4.80    1.40
  -5 -17   0    1.00    0.90
  -5 -17   0    1.60    0.60
   5  17   0    1.10    1.10
  -5 -17  -1   30.50    3.50
   5  17   1   42.90    4.10
  -5 -17  -2    5.90    1.30
   5  17   2    7.80    1.60
  -5 -17  -3    9.60    1.50
   5  17   3   18.20    3.00
  -5 -16   8    2.90    2.70
  -5 -16   7    0.10    0.30
  -5 -16   6    0.60    0.40
  -5 -16   6    0.50    0.70
  -5 -16   5   20.20    2.10
  -5 -16   4   10.00    1.80
  -5 -16   4   10.40    1.50
  -5 -16   3    1.90    1.00
  -5 -16   3    1.30    0.70
   5  16  -3    0.70    0.70
  -5 -16   2    0.40    0.70
  -5 -16   2    0.70    0.80
   5  16  -2    1.80    1.00
  -5 -16   1   -0.10    0.60
  -5 -16   1    0.30    0.70
   5  16  -1    0.00    1.00
  -5 -16   0   11.30    2.00
  -5 -16   0   15.70    1.70
   5  16   0   15.70    2.70
  -5 -16  -1    9.80    2.60
   5  16   1   10.80    2.40
  -5 -16  -2    4.30    1.10
   5  16   2    3.70    1.50
  -5 -16  -3    3.70    0.90
   5  16   3    4.10    1.30
   5  16   4    9.20    2.10
  -5 -15   9    2.20    1.60
  -5 -15   7    0.00    0.30
  -5 -15   6    0.90    0.80
  -5 -15   6    0.50    0.40
  -5 -15   5    8.00    1.30
  -5 -15   5    6.70    1.40
  -5 -15   4   12.60    2.00
  -5 -15   3   12.80    1.90
  -5 -15   3   15.70    2.40
   5  15  -3   13.40    2.00
  -5 -15   2    0.10    0.60
  -5 -15   2    0.10    0.80
   5  15  -2    0.10    0.80
  -5 -15   1    2.00    0.80
  -5 -15   1    0.40    0.80
   5  15  -1    0.70    1.10
   5  15  -1   -8.00   22.80
  -5 -15   0   12.00    2.10
  -5 -15   0   18.70    2.10
   5  15   0    6.70   20.20
   5  15   0   19.40    3.10
  -5 -15  -1    0.40    0.70
  -5 -15  -1    1.60    0.70
   5  15   1   -0.20    1.30
   5  15   1  -18.60   18.60
  -5 -15  -2   18.20    2.40
   5  15   2   19.90    3.40
  -5 -15  -3    0.20    0.60
   5  15   3    1.30    1.40
  -5 -15  -4    0.70    0.90
   5  15   4   -0.30    0.80
   5  15   5    0.40    0.60
  -5 -14  10   35.30    5.00
  -5 -14   9    0.00    1.50
  -5 -14   7    3.50    0.70
  -5 -14   6   19.40    2.20
   5  14  -6   31.30    4.70
  -5 -14   5    5.40    1.30
  -5 -14   5    3.50    0.90
  -5 -14   4   19.70    2.30
  -5 -14   4   25.90    2.80
  -5 -14   4   13.70    2.50
   5  14  -4   18.40    2.00
  -5 -14   3   31.90    4.00
  -5 -14   3   43.10    4.30
  -5 -14   3   42.20    3.90
   5  14  -3   35.90    3.80
  -5 -14   2   78.99    7.20
  -5 -14   2   79.39    6.80
  -5 -14   2   61.49    7.00
   5  14  -2   76.09    7.10
   5  14  -1   51.99   21.80
  -5 -14   0    4.40    1.40
  -5 -14   0    2.80    0.90
   5  14   0    3.50    1.70
   5  14   0   -0.90   15.90
  -5 -14  -1   70.59    6.20
  -5 -14  -1   65.89    6.70
   5  14   1   74.29    7.50
   5  14   1   85.09   19.30
  -5 -14  -2   60.49    5.80
   5  14   2   66.39   20.20
   5  14   2   55.79    6.50
  -5 -14  -3    2.10    0.90
   5  14   3    1.10    1.40
  -5 -14  -4    0.20    0.60
   5  14   4    0.60    1.10
   5  14   5    0.30    0.80
  -5 -13  10    1.00    1.70
   5  13  -7    5.60    2.80
  -5 -13   6    4.00    1.10
  -5 -13   6    1.90    0.60
   5  13  -6    1.40    1.60
  -5 -13   5   46.40    5.10
  -5 -13   5   65.39    5.70
   5  13  -5   69.59    7.00
  -5 -13   4   36.00    3.60
   5  13  -4   39.80    5.60
  -5 -13   3   27.70    2.90
  -5 -13   3   30.70    3.40
  -5 -13   3   23.70    3.10
   5  13  -3   24.80    2.90
  -5 -13   2  178.38   14.60
  -5 -13   2  166.88   15.00
  -5 -13   2  188.08   15.10
   5  13  -2  152.48   14.80
  -5 -13   1  115.99   10.10
  -5 -13   1  121.09    9.70
  -5 -13   1  102.49   10.10
   5  13  -1   99.39   10.20
   5  13  -1   91.99   23.60
  -5 -13   0  307.87   24.60
  -5 -13   0  266.97   22.60
   5  13   0  212.48   33.50
  -5 -13  -1   91.39    8.80
  -5 -13  -1   98.99    8.30
   5  13   1   93.19   19.60
   5  13   1   97.29    9.60
  -5 -13  -2    5.20    1.50
   5  13   2   11.50   15.50
   5  13   2    4.00    2.00
  -5 -13  -3    0.00    0.60
   5  13   3   -0.10    1.50
   5  13   3   -0.30   16.10
  -5 -13  -4    4.40    1.90
   5  13   4    6.60    2.10
  -5 -13  -5    3.50    1.20
   5  13   5    4.70    1.60
  -5 -13  -6    0.20    0.60
  -5 -12  11    7.20    2.50
  -5 -12  10   53.09    7.60
   5  12  -7   28.70    4.80
  -5 -12   6   10.80    1.50
  -5 -12   5   26.90    2.90
  -5 -12   5   18.60    2.30
   5  12  -5   26.90    4.40
  -5 -12   4   25.40    2.90
  -5 -12   4   16.20    2.80
  -5 -12   4   23.70    2.40
   5  12  -4   22.90    3.60
   5  12  -4   18.60    2.20
  -5 -12   3  136.09   12.90
  -5 -12   3  151.58   12.60
  -5 -12   3  158.58   13.10
   5  12  -3  167.88   13.70
   5  12  -3  129.69   12.60
  -5 -12   2    0.80    0.70
  -5 -12   2    4.90    1.30
  -5 -12   2    2.00    1.10
   5  12  -2    1.30    1.10
  -5 -12   1  153.98   13.90
  -5 -12   1  170.48   13.90
  -5 -12   1  160.68   13.40
   5  12  -1  145.69   14.00
   5  12  -1  128.89   25.60
  -5 -12   0    5.00    1.40
  -5 -12   0    4.70    1.10
   5  12   0   11.70   13.50
   5  12   0    3.50    1.90
  -5 -12  -1    3.20    0.90
  -5 -12  -1    2.80    1.10
   5  12   1    0.20   12.30
   5  12   1    5.10    2.30
  -5 -12  -2  150.78   12.60
  -5 -12  -2  150.88   13.10
   5  12   2  142.49   14.00
   5  12   2  185.88   39.40
  -5 -12  -3    9.90    1.80
  -5 -12  -3    6.80    1.90
   5  12   3   16.60   14.70
   5  12   3    6.40    2.20
  -5 -12  -4   -0.30    0.90
  -5 -12  -4    0.20    0.60
   5  12   4   -0.20    1.20
  -5 -12  -5    0.00    1.00
   5  12   5    0.50    1.20
  -5 -12  -6   -0.50    0.70
  -5 -12  -7    0.40    0.50
  -5 -11  11   33.40    5.60
  -5 -11  10   -0.60    2.00
   5  11  -9   21.00    4.00
   5  11  -8    0.20    1.30
   5  11  -7   19.20    3.80
  -5 -11   6    5.90    1.30
  -5 -11   6    1.10    0.50
   5  11  -6    2.90    1.70
  -5 -11   5  153.38   12.00
  -5 -11   5  121.89   11.50
   5  11  -5  139.59   13.10
  -5 -11   4  119.79   10.50
  -5 -11   3  114.59    9.00
  -5 -11   3  101.39    9.20
  -5 -11   3  105.29    9.30
   5  11  -3   86.09    9.00
   5  11  -3  109.59    9.90
  -5 -11   2    1.50    0.80
  -5 -11   2    1.30    1.00
  -5 -11   2    2.10    1.00
   5  11  -2    1.80    1.20
   5  11  -2    0.40    0.90
  -5 -11   1   29.90    3.40
  -5 -11   1   28.20    3.40
   5  11  -1   24.30   14.90
   5  11  -1   25.50    4.00
  -5 -11   0    7.80    1.60
  -5 -11   0   11.40    1.70
  -5 -11   0    9.40    2.00
   5  11   0    5.80   12.20
   5  11   0    7.70    2.50
  -5 -11  -1  168.38   13.60
  -5 -11  -1  144.29   13.00
   5  11   1  161.08   24.00
   5  11   1  151.88   14.30
  -5 -11  -2    5.30    1.90
  -5 -11  -2    2.80    0.80
  -5 -11  -2    3.40    1.10
   5  11   2    3.10    2.00
   5  11   2   15.50   12.90
  -5 -11  -3   17.00    3.00
  -5 -11  -3   14.20    2.30
   5  11   3   17.20    3.30
   5  11   3    2.00   22.60
   5  11   4   14.60   15.80
  -5 -11  -5   10.10    2.30
   5  11   5    6.80    2.00
   5  11   5   10.40    1.40
  -5 -11  -6    3.80    1.30
  -5 -11  -7    4.00    1.10
  -5 -10  12    0.50    1.60
  -5 -10  11   39.50    6.60
  -5 -10  10    6.90    3.60
   5  10  -9   64.69    7.50
   5  10  -8   12.20    3.00
  -5 -10   7   47.60    4.20
  -5 -10   6    7.40    1.40
   5  10  -6    6.80    2.30
  -5 -10   5  306.87   24.50
   5  10  -5  277.17   25.40
  -5 -10   4    1.40    0.70
  -5 -10   4    1.20    0.90
  -5 -10   4    1.00    0.70
   5  10  -4    0.80    1.30
   5  10  -4    0.40    1.00
  -5 -10   3   49.40    4.80
  -5 -10   3   43.00    4.60
  -5 -10   3   50.89    4.40
   5  10  -3   43.50    5.50
   5  10  -3   46.80    5.20
  -5 -10   2   45.00    4.60
  -5 -10   2   45.60    4.60
  -5 -10   2   49.70    4.20
   5  10  -2   42.40    4.70
   5  10  -2   38.80    4.60
   5  10  -2   29.10   16.60
  -5 -10   1  520.25   41.40
  -5 -10   1  525.45   41.30
   5  10  -1  484.05   50.39
   5  10  -1  444.16   41.50
   5  10  -1  512.35   41.50
  -5 -10   0   27.80    3.00
  -5 -10   0   32.50    3.60
  -5 -10   0   30.00    3.40
   5  10   0   27.60   11.10
   5  10   0   28.00    4.40
  -5 -10  -1  173.58   15.50
  -5 -10  -1  167.28   15.70
  -5 -10  -1  191.98   15.40
   5  10   1  179.08   16.30
   5  10   1  176.08   24.30
  -5 -10  -2    1.50    0.90
  -5 -10  -2    0.80    1.30
  -5 -10  -2    2.40    0.80
   5  10   2   -0.70    1.80
   5  10   2   -2.60   10.50
  -5 -10  -3  141.49   12.90
  -5 -10  -3  158.58   13.60
   5  10   3  140.19   13.80
   5  10   3  161.48   23.70
  -5 -10  -4   18.90    3.20
  -5 -10  -4   19.50    2.60
   5  10   4   38.90   16.50
   5  10   4   25.90    4.10
  -5 -10  -5   42.50    4.90
   5  10   5   52.99    4.30
   5  10   5   58.99    5.90
  -5 -10  -6    2.00    1.30
   5  10   6    2.60    0.60
  -5 -10  -7   16.60    2.40
   5  10   7   14.70    1.40
  -5 -10  -8    0.00    0.50
  -5  -9  12   54.19    7.20
  -5  -9  11   30.60    6.20
  -5  -9  10    0.40    2.40
   5   9 -10   -0.10    1.30
   5   9  -9    3.90    1.80
   5   9  -8   30.70    4.50
  -5  -9   7  135.49   11.20
   5   9  -6    1.60    1.50
  -5  -9   5   47.20    4.80
   5   9  -5   68.19    6.40
  -5  -9   4   27.80    2.50
  -5  -9   4   25.90    2.80
  -5  -9   4   23.20    2.60
   5   9  -4   26.00    5.60
   5   9  -4   18.30    2.30
  -5  -9   3  599.24   48.30
   5   9  -3  576.64   48.70
  -5  -9   2   14.90    2.30
  -5  -9   2   19.40    2.10
  -5  -9   2   18.80    2.40
   5   9  -2   23.50   13.80
   5   9  -2   17.60    2.60
   5   9  -2   16.80    2.80
  -5  -9   1  124.89   10.90
  -5  -9   1  135.39   11.40
  -5  -9   1  133.09   11.40
   5   9  -1  108.39   11.60
   5   9  -1  127.89   21.30
   5   9  -1  141.59   11.50
  -5  -9   0  336.67   28.90
  -5  -9   0  389.96   29.00
  -5  -9   0  321.87   28.40
   5   9   0  331.17   36.00
  -5  -9  -1   28.20    3.30
  -5  -9  -1   27.60    3.10
  -5  -9  -1   25.40    2.70
   5   9   1   19.50   10.50
   5   9   1   23.80    4.20
  -5  -9  -2   16.80    2.00
  -5  -9  -2   21.90    2.60
  -5  -9  -2   20.90    3.50
   5   9   2   19.10   11.20
   5   9   2   14.40    3.60
  -5  -9  -3    2.40    1.00
  -5  -9  -3    0.70    1.20
   5   9   3    5.70   10.60
   5   9   3    1.00    1.90
  -5  -9  -4   15.90    3.00
  -5  -9  -4   17.40    2.80
   5   9   4   17.40   13.40
   5   9   4   16.40    3.30
   5   9   4   15.80    1.60
  -5  -9  -5   37.90    4.70
  -5  -9  -5   53.79    5.60
   5   9   5   50.19    4.10
   5   9   5   72.89   18.50
   5   9   5   51.09    5.70
  -5  -9  -6    4.00    1.50
   5   9   6    6.10    0.80
  -5  -9  -7    9.80    2.20
   5   9   7    7.90    0.90
  -5  -9  -8    0.80    0.70
   5   9   8    1.60    0.40
  -5  -8  12    2.60    2.60
  -5  -8  11   15.20    4.70
  -5  -8  10  153.88   16.30
   5   8 -10  114.99   12.50
   5   8  -9   52.09    6.20
   5   8  -8    6.40    2.10
  -5  -8   7    1.60    0.40
   5   8  -7    3.00    1.80
  -5  -8   6  234.18   18.30
   5   8  -6  182.28   18.20
   5   8  -5  323.37   28.60
  -5  -8   4    5.40    1.10
  -5  -8   4    6.70    1.40
   5   8  -4    6.20    1.80
   5   8  -4    5.60    1.10
  -5  -8   3  102.29    8.80
  -5  -8   3  107.99    8.40
  -5  -8   3   94.19    8.50
   5   8  -3   86.99    9.00
  -5  -8   2  322.47   26.00
  -5  -8   2  336.97   25.60
   5   8  -2  280.67   26.10
   5   8  -2  301.87   35.20
  -5  -8   1   11.60    1.60
  -5  -8   1   13.90    2.00
   5   8  -1   15.20    9.90
   5   8  -1   12.00    2.00
   5   8  -1   11.30    2.60
  -5  -8   0   43.70    4.00
  -5  -8   0   42.20    4.70
  -5  -8   0   43.60    4.40
   5   8   0   43.40   12.30
   5   8   0   46.40    4.40
   5   8   0   38.50    5.50
  -5  -8  -1  154.48   13.60
  -5  -8  -1  168.68   13.30
  -5  -8  -1  156.28   13.30
  -5  -8  -1  150.28   12.80
   5   8   1  123.59   13.80
   5   8   1  160.98   20.70
  -5  -8  -2  449.95   35.00
  -5  -8  -2  444.96   35.50
  -5  -8  -2  441.96   35.90
   5   8   2  365.96   36.10
   5   8   2  416.56   42.40
  -5  -8  -3  124.09   11.00
  -5  -8  -3  129.79   11.60
   5   8   3  148.29   21.70
   5   8   3  108.79   11.80
  -5  -8  -4    1.10    0.80
  -5  -8  -4   -0.10    1.10
   5   8   4   -8.30   11.20
   5   8   4    1.40    1.50
   5   8   4    0.50    1.80
   5   8   4    0.40    0.40
  -5  -8  -5   48.40    5.00
  -5  -8  -5   30.70    4.00
   5   8   5   44.50   16.70
   5   8   5   42.30    4.50
   5   8   5   38.70    3.40
  -5  -8  -6    0.10    1.10
   5   8   6    0.10    1.10
   5   8   6    0.30    0.30
  -5  -8  -7    5.90    1.60
   5   8   7    5.00    0.70
  -5  -8  -8   10.10    1.70
   5   8   8    9.40    1.00
  -5  -7  13    0.30    1.40
  -5  -7  12   42.20    7.10
  -5  -7  11    1.00    2.50
  -5  -7  10    4.40    3.40
   5   7  -9    0.50    1.20
   5   7  -8  124.69   11.90
  -5  -7   7   38.30    3.30
  -5  -7   6    4.60    0.80
   5   7  -6    5.80    2.10
  -5  -7   5  301.87   22.80
   5   7  -5  242.58   23.30
   5   7  -4  524.45   43.00
  -5  -7   3   24.90    2.20
  -5  -7   3   19.30    2.20
  -5  -7   3   21.20    2.50
   5   7  -3   17.70    2.60
  -5  -7   2    4.60    1.00
  -5  -7   2    5.20    1.30
   5   7  -2    6.00    1.60
   5   7  -2    4.20    1.20
   5   7  -2   20.50   16.80
  -5  -7   1    8.10    1.40
  -5  -7   1    9.20    1.30
  -5  -7   1   12.60    1.90
   5   7  -1    9.70    1.60
   5   7  -1    7.80    2.20
   5   7  -1   -0.40    8.90
  -5  -7   0  766.02   59.69
  -5  -7   0  731.13   59.89
   5   7   0  672.03   65.19
  -5  -7  -1    6.20    1.40
  -5  -7  -1    8.10    1.20
  -5  -7  -1    8.40    2.00
  -5  -7  -1    8.40    1.60
   5   7   1    7.30    2.60
   5   7   1    9.60    7.50
  -5  -7  -2  105.79    9.10
  -5  -7  -2  110.99    9.60
  -5  -7  -2  114.59   10.00
   5   7   2   89.29   10.20
   5   7   2  117.59   18.50
  -5  -7  -3   95.79    8.20
  -5  -7  -3   90.59    8.60
   5   7   3   63.39   15.20
   5   7   3   92.09    8.50
   5   7   3   75.39    8.90
  -5  -7  -4   12.90    2.20
  -5  -7  -4    9.50    2.30
   5   7   4   13.20    2.60
   5   7   4    9.00    2.70
   5   7   4    9.80    1.30
   5   7   4   11.10   12.00
  -5  -7  -5    0.30    1.20
  -5  -7  -5    0.20    0.80
   5   7   5    1.10    1.40
   5   7   5   -6.40   13.10
  -5  -7  -6   63.39    6.40
   5   7   6   56.79    5.00
   5   7   6   58.09    5.90
  -5  -7  -7    0.30    1.00
   5   7   7    0.10    0.30
   5   7   7   -0.80    0.90
  -5  -7  -8    1.20    0.90
   5   7   8    0.20    0.30
  -5  -6  13    5.20    2.20
  -5  -6  11    2.80    3.30
   5   6 -10  130.29   12.30
  -5  -6   9   35.30    6.90
   5   6  -9   27.50    4.10
   5   6  -8    9.40    2.20
  -5  -6   7    7.50    0.80
   5   6  -6  377.66   31.90
  -5  -6   5   15.20    1.60
  -5  -6   5   20.50    2.20
   5   6  -5   12.60    2.50
  -5  -6   4   27.70    2.70
  -5  -6   4   29.90    3.00
   5   6  -4   25.40    3.30
  -5  -6   3   21.20    2.20
  -5  -6   3   20.90    2.40
  -5  -6   3   23.50    2.10
   5   6  -3   16.60    2.50
  -5  -6   2   65.29    5.10
  -5  -6   2   59.69    5.50
  -5  -6   2   57.89    5.20
   5   6  -2   56.09    5.50
   5   6  -2   56.19   13.90
   5   6  -2   47.00    5.50
  -5  -6   1  845.72   67.29
   5   6  -1  795.02   73.19
  -5  -6   0  405.66   32.60
  -5  -6   0  403.36   32.90
  -5  -6   0  377.56   32.30
   5   6   0  404.86   38.40
  -5  -6  -1    0.90    0.80
  -5  -6  -1    1.30    0.80
  -5  -6  -1    3.50    0.70
  -5  -6  -1    1.20    1.10
   5   6   1    1.10    1.70
   5   6   1    1.30    0.60
   5   6   1    5.30    7.00
  -5  -6  -2  505.75   38.60
  -5  -6  -2  500.55   37.70
   5   6   2  425.86   38.30
   5   6   2  408.36   38.80
   5   6   2  456.65   44.50
  -5  -6  -3    0.30    0.80
  -5  -6  -3    0.90    1.30
   5   6   3    8.40    9.00
   5   6   3    0.20    1.70
   5   6   3   -0.50    1.80
  -5  -6  -4   88.59    8.30
  -5  -6  -4  100.89    8.90
   5   6   4   94.29    7.50
   5   6   4   90.29   17.20
   5   6   4   74.09    9.20
   5   6   4   76.49    9.20
  -5  -6  -5    8.00    1.80
  -5  -6  -5    6.50    2.00
   5   6   5    0.50   13.10
   5   6   5    7.30    2.20
   5   6   5    9.30    1.10
  -5  -6  -6  102.09    9.30
   5   6   6   64.99   19.20
   5   6   6   82.29    8.60
   5   6   6   98.19    7.80
  -5  -6  -7    0.50    1.10
   5   6   7    0.40    1.00
   5   6   7    0.60    0.40
  -5  -6  -8    0.80    1.00
   5   6   8    0.80    0.30
  -5  -6  -9    1.20    0.60
   5   6   9    0.90    0.30
  -5  -5  13    5.70    2.50
  -5  -5  12    7.40    3.60
  -5  -5  11  115.09   14.90
   5   5 -10    5.10    1.80
  -5  -5   9    3.50    3.10
   5   5  -9    4.40    1.60
   5   5  -8  234.48   20.50
  -5  -5   7  181.58   14.80
  -5  -5   6   88.19    7.10
   5   5  -6   80.49    8.20
  -5  -5   5  130.99    9.80
   5   5  -5   99.39   10.50
  -5  -5   2  152.58   11.50
  -5  -5   2  142.09   11.70
   5   5  -2  131.59   19.90
   5   5  -2  122.79   11.90
  -5  -5   1  270.37   21.60
  -5  -5   1  267.57   21.40
   5   5  -1  251.27   21.70
   5   5  -1  247.78   27.70
  -5  -5   0  935.41   73.39
  -5  -5   0  878.61   73.39
   5   5   0  881.31   78.29
  -5  -5  -1   27.70    3.00
  -5  -5  -1   29.70    2.80
  -5  -5  -1   27.80    3.40
   5   5   1   28.70    4.50
   5   5   1   27.00    8.90
   5   5   1   31.50    3.00
  -5  -5  -2   13.60    2.10
  -5  -5  -2   16.00    2.40
  -5  -5  -2   15.50    1.70
  -5  -5  -2   14.50    2.50
   5   5   2   15.90    2.90
   5   5   2    0.20    6.90
  -5  -5  -3   46.60    4.40
   5   5   3   44.30    5.90
   5   5   3   32.00    4.70
   5   5   3   36.60   11.50
  -5  -5  -4   29.50    4.20
  -5  -5  -4   25.20    3.10
   5   5   4   26.60    2.40
   5   5   4   18.60    3.50
   5   5   4   24.90   11.50
  -5  -5  -5   39.80    4.70
  -5  -5  -5   36.80    4.10
   5   5   5   30.30   14.40
   5   5   5   27.40    4.40
   5   5   5   41.80    3.40
  -5  -5  -6    5.80    1.70
  -5  -5  -6    7.70    2.00
  -5  -5  -6    7.20    1.70
   5   5   6    8.90    1.00
   5   5   6    7.10    1.90
   5   5   6    2.80   14.80
  -5  -5  -7    2.90    1.30
  -5  -5  -7    3.40    1.40
   5   5   7    5.20    1.50
   5   5   7    6.20    0.80
  -5  -5  -8    0.30    1.40
   5   5   8    0.00    0.30
   5   5   8   -0.20    0.70
  -5  -5  -9    1.10    0.60
   5   5   9    0.70    0.40
  -5  -4  13   46.80    6.50
  -5  -4  12    1.90    2.50
  -5  -4  11  128.49   16.10
  -5  -4  10   19.70    6.00
   5   4  -9   68.49    7.00
   5   4  -8   25.20    3.50
  -5  -4   7  322.47   23.90
   5   4  -7  258.57   24.90
  -5  -4   6    2.10    0.50
   5   4  -6    1.10    1.10
  -5  -4   3   33.30    2.90
   5   4  -3   28.80    3.30
  -5  -4   2   34.80    3.10
  -5  -4   2   31.90    2.90
   5   4  -2   30.90   11.10
   5   4  -2   31.10    3.30
   5   4  -1 1347.47  114.29
  -5  -4   0   86.69    7.50
  -5  -4   0   90.79    7.70
   5   4   0   91.59    7.80
   5   4   0   87.39   14.50
  -5  -4  -1  383.66   29.40
  -5  -4  -1  365.66   29.40
  -5  -4  -1  383.86   29.10
  -5  -4  -1  326.97   28.80
   5   4   1  310.07   34.10
   5   4   1  360.16   29.00
   5   4   1  318.77   29.70
  -5  -4  -2    1.00    0.80
  -5  -4  -2    1.90    1.00
  -5  -4  -2    2.40    0.70
  -5  -4  -2    2.30    1.20
   5   4   2    1.80    1.50
   5   4   2    4.80    1.80
   5   4   2   -1.70    6.50
  -5  -4  -3  381.66   29.50
  -5  -4  -3  307.17   28.70
  -5  -4  -3  395.26   29.30
   5   4   3  299.17   29.20
   5   4   3  353.46   35.90
   5   4   3  368.26   30.00
  -5  -4  -4   52.49    5.50
  -5  -4  -4   55.89    5.90
   5   4   4   60.39    4.80
   5   4   4   42.30   13.80
   5   4   4   47.40    5.80
   5   4   4   54.39    6.40
  -5  -4  -5   38.70    4.60
  -5  -4  -5   46.90    5.10
   5   4   5   45.50    3.80
   5   4   5   39.30    5.10
   5   4   5   42.20    5.90
   5   4   5   31.50   15.00
  -5  -4  -6   25.30    3.80
  -5  -4  -6   29.80    4.60
   5   4   6   36.00    3.10
   5   4   6   31.00   16.20
   5   4   6   29.40    3.90
  -5  -4  -7    5.30    1.50
  -5  -4  -7    5.00    2.20
  -5  -4  -7    7.30    1.80
   5   4   7    4.30    1.50
   5   4   7    7.20    0.90
  -5  -4  -8    0.50    0.80
   5   4   8    0.40    0.80
  -5  -4  -9    3.20    0.80
   5   4   9    1.70    0.60
   5   4   9    1.90    0.40
  -5  -3  13   37.40    5.90
  -5  -3  12    8.60    4.10
  -5  -3  11   61.09   10.20
  -5  -3  10   24.80    6.90
  -5  -3   9   29.30    7.00
   5   3  -9   19.60    3.00
  -5  -3   8   30.60    7.10
   5   3  -8   19.00    3.40
   5   3  -6   12.50    2.20
  -5  -3   2   41.00    3.50
  -5  -3   2   42.20    3.60
   5   3  -2   36.30    3.80
   5   3  -2   53.89   11.90
   5   3  -1 1261.17  107.09
   5   3   0  719.83   60.59
   5   3   0  649.93   55.59
  -5  -3  -1  618.04   49.00
   5   3   1  582.94   49.30
   5   3   1  583.94   54.09
  -5  -3  -2  222.28   17.60
  -5  -3  -2  207.18   16.80
  -5  -3  -2  223.98   18.40
   5   3   2  192.88   23.50
   5   3   2  174.08   17.30
   5   3   2  209.38   17.80
   5   3   2  199.38   17.00
  -5  -3  -3    3.70    1.10
  -5  -3  -3    7.60    1.80
  -5  -3  -3    2.50    1.30
   5   3   3    5.50    1.80
   5   3   3    6.10    8.00
   5   3   3    4.00    1.70
  -5  -3  -4   50.09    4.90
  -5  -3  -4   59.09    5.80
   5   3   4   80.69   16.00
   5   3   4   47.80    5.50
  -5  -3  -5   80.19    8.00
  -5  -3  -5   81.09    7.80
   5   3   5   93.89    6.90
   5   3   5   67.39    7.60
   5   3   5   79.89    8.20
   5   3   5   44.90   15.90
  -5  -3  -6   14.60    2.70
  -5  -3  -6   18.20    3.00
  -5  -3  -6    9.50    2.60
   5   3   6   13.40    2.80
   5   3   6   11.50   14.80
   5   3   6   10.00    2.10
  -5  -3  -7   12.00    2.30
  -5  -3  -7   11.80    2.30
   5   3   7   14.50    1.30
   5   3   7    7.40    1.80
  -5  -3  -8    1.30    1.00
  -5  -3  -8    1.60    1.00
   5   3   8    1.30    0.90
   5   3   8    0.90    0.40
  -5  -3  -9   13.20    1.70
   5   3   9   11.90    1.60
   5   3   9   14.70    1.30
  -5  -2  13   12.10    3.60
  -5  -2  12    0.60    2.50
  -5  -2  11   45.20    8.60
  -5  -2  10  243.28   25.50
  -5  -2   9    2.70    3.10
   5   2  -9    1.50    1.00
  -5  -2   8    9.70    1.20
   5   2  -8    8.90    1.90
  -5  -2   7   38.70    6.40
  -5  -2   7   34.10    3.10
   5   2  -7   33.00    3.90
  -5  -2   6  257.87   20.60
  -5  -2   6  243.18   23.80
  -5  -2   4  235.48   17.60
   5   2  -4  191.48   17.90
  -5  -2   2  560.44   45.40
  -5  -2   1  183.28   14.40
  -5  -2   1  167.18   14.30
   5   2  -1  168.98   14.50
   5   2  -1  191.48   20.70
   5   2   0  390.56   32.00
   5   2   0  378.96   37.10
  -5  -2  -1  361.26   28.60
  -5  -2  -1  332.87   28.40
   5   2   1  372.26   29.20
   5   2   1  316.87   34.40
  -5  -2  -2  513.75   42.60
  -5  -2  -2  555.24   43.30
   5   2   2  507.75   43.30
  -5  -2  -3  712.63   62.89
  -5  -2  -3  861.51   63.79
  -5  -2  -3  815.92   63.59
   5   2   3  809.02   63.59
   5   2   3  720.63   70.39
   5   2   3  751.62   62.69
   5   2   3  740.63   63.29
  -5  -2  -4    7.80    2.10
  -5  -2  -4    7.50    2.00
  -5  -2  -4    6.50    1.30
   5   2   4    5.30    1.70
   5   2   4    6.20    0.90
   5   2   4    4.20    1.50
  -5  -2  -5    7.90    2.10
  -5  -2  -5    5.20    1.90
  -5  -2  -5    8.90    1.50
  -5  -2  -5    7.40    1.90
   5   2   5    5.90    1.70
   5   2   5    0.70   12.30
   5   2   5   11.10    1.20
   5   2   5    7.50    1.90
  -5  -2  -6   44.60    4.70
  -5  -2  -6   34.00    4.40
  -5  -2  -6   29.10    5.40
   5   2   6   36.90   17.40
   5   2   6   46.40    3.50
   5   2   6   28.60    4.50
  -5  -2  -7   13.50    2.20
  -5  -2  -7    7.50    2.10
  -5  -2  -7   11.70    2.30
   5   2   7   12.10    2.50
   5   2   7    8.70    1.80
   5   2   7   -1.40   15.20
  -5  -2  -8    2.40    1.00
  -5  -2  -8    1.60    1.40
   5   2   8    1.90    1.00
   5   2   8    0.80    0.40
  -5  -2  -9    2.40    0.70
   5   2   9    0.80    0.70
   5   2   9    1.30    0.40
  -5  -1  13   11.30    3.50
  -5  -1  12  194.48   20.30
  -5  -1  11    2.90    3.40
  -5  -1  10  102.99   14.00
  -5  -1   9   14.30    1.70
  -5  -1   9   25.20    6.60
  -5  -1   8 1196.98  101.19
  -5  -1   7  597.94   47.00
   5   1  -7  471.45   43.50
  -5  -1   6  259.87   21.50
  -5  -1   6  290.57   24.70
   5   1  -6  242.48   21.90
  -5  -1   3   45.30    3.80
   5   1  -3   39.20    3.90
  -5  -1   2   27.00    2.30
  -5  -1   2   22.00    2.10
   5   1  -2   21.40    2.30
   5   1  -1  423.36   35.10
   5   1  -1  433.96   41.10
   5   1   0 2577.84  213.98
   5   1   1  727.93   68.89
   5   1   1  799.12   62.89
  -5  -1  -2  181.08   15.80
  -5  -1  -2  190.18   15.00
  -5  -1  -2  151.88   14.00
   5   1   2  182.98   14.50
   5   1   2  159.68   22.00
   5   1   2  153.08   14.00
  -5  -1  -3    2.00    1.20
  -5  -1  -3    2.60    0.90
  -5  -1  -3    4.50    1.60
   5   1   3    1.80    0.60
   5   1   3    2.40    1.10
   5   1   3   -3.10    9.20
   5   1   3    5.60    1.30
  -5  -1  -4  166.98   13.90
  -5  -1  -4  132.89   12.80
   5   1   4  148.59   13.10
   5   1   4  159.18   12.50
   5   1   4  162.98   25.50
  -5  -1  -5  163.98   13.40
  -5  -1  -5  153.48   13.60
  -5  -1  -5  142.09   12.50
  -5  -1  -5  142.89   14.00
   5   1   5  147.59   13.10
   5   1   5  151.58   25.20
   5   1   5  138.99   12.80
  -5  -1  -6   11.40    2.70
  -5  -1  -6   16.60    2.70
  -5  -1  -6   18.30    3.20
   5   1   6   14.20    2.50
   5   1   6   24.30   17.00
   5   1   6   10.00    2.00
  -5  -1  -7    1.70    1.10
  -5  -1  -7    1.30    1.10
  -5  -1  -7    0.30    0.90
   5   1   7    1.70    0.50
   5   1   7    0.00    0.90
   5   1   7   10.80   16.10
   5   1   7    1.90    1.10
  -5  -1  -8    1.60    1.10
  -5  -1  -8    5.20    1.30
   5   1   8    2.80    1.10
  -5  -1  -9    2.00    1.00
   5   1   9    4.70    0.60
  -5   0  13    0.00    1.80
  -5   0  12    2.30    2.80
  -5   0  11   -0.50    2.20
  -5   0  10  456.15   37.40
  -5   0   9    0.50    0.50
  -5   0   9    0.80    2.90
  -5   0   8   19.30    2.10
  -5   0   7    0.70    2.40
  -5   0   7   -0.10    0.50
  -5   0   5   -0.30    0.50
   5   0  -5    0.00    0.60
  -5   0   3   -0.10    0.40
   5   0  -3    0.20    0.40
  -5   0   1    0.40    0.30
   5   0  -1    0.80    0.60
   5   0  -1    1.00   10.20
   5   0  -1    0.90    0.50
  -5   0   0   85.29    7.20
  -5   0   0   80.49    7.10
   5   0   0   82.59    7.60
   5   0   0   82.39    7.30
   5   0   0   98.79    7.60
   5   0   0   97.39   16.80
  -5   0  -1    0.50    0.40
  -5   0  -1    0.60    0.50
   5   0   1    0.50    0.70
   5   0   1    0.30    8.40
   5   0   1    0.50    0.50
   5   0   1    1.20    0.80
  -5   0  -2  817.62   68.89
  -5   0  -2  886.41   69.29
   5   0   2  843.02   77.29
  -5   0  -3    0.60    0.60
  -5   0  -3    0.10    1.10
  -5   0  -3    0.30    0.80
   5   0   3    0.90    0.50
   5   0   3   -8.60    9.40
   5   0   3    0.60    0.90
  -5   0  -4  274.27   23.40
  -5   0  -4  302.47   24.20
  -5   0  -4  269.67   22.80
  -5   0  -4  267.97   24.60
   5   0   4  284.47   23.00
   5   0   4  285.37   22.50
   5   0   4  255.47   33.90
   5   0   4  249.97   23.00
  -5   0  -5   -0.10    1.20
  -5   0  -5    1.20    1.30
  -5   0  -5    0.40    1.10
  -5   0  -5    0.40    0.70
   5   0   5    0.20    0.90
   5   0   5    0.40    0.50
   5   0   5    1.20   14.30
   5   0   5   -0.50    0.70
  -5   0  -6  407.66   33.30
  -5   0  -6  355.46   33.70
   5   0   6  395.26   32.60
   5   0   6  402.46   32.40
  -5   0  -7   -0.30    0.70
  -5   0  -7    0.20    0.80
  -5   0  -7    0.40    1.00
   5   0   7   -4.50   16.00
   5   0   7    1.20    1.00
   5   0   7    0.00    0.40
   5   0   7    0.10    0.90
  -5   0  -8    6.40    1.80
   5   0   8    7.10    1.50
   5   0   8   10.20    1.10
  -5   0  -9    0.30    0.70
   5   0   9    1.00    1.00
   5   0   9    0.00    0.30
  -5   1  12  191.88   19.70
  -5   1  11    2.10    3.10
  -5   1  10   44.50    4.20
  -5   1   9   15.10    2.00
  -5   1   9   27.80    7.10
  -5   1   8 1406.96  118.69
  -5   1   7  729.33   63.19
   5  -1  -6  293.27   24.20
  -5   1   3   40.80    3.90
   5  -1  -3   45.80    4.00
  -5   1   2   26.40    2.30
  -5   1   2   20.80    2.20
   5  -1  -2   26.30    2.40
   5  -1  -1  525.95   40.60
   5  -1  -1  430.46   48.80
   5  -1   0 2690.33  225.38
   5  -1   1  784.52   72.49
  -5   1  -2  166.78   14.50
   5  -1   2  151.98   14.30
   5  -1   2  184.68   14.30
   5  -1   2  151.88   24.40
   5  -1   2  185.68   14.50
  -5   1  -3    7.30    2.30
  -5   1  -3    1.90    1.60
  -5   1  -3    2.90    1.20
  -5   1  -3    2.90    0.90
   5  -1   3    2.00    0.60
   5  -1   3    2.10    0.90
   5  -1   3    1.70    0.80
   5  -1   3   14.40   12.30
  -5   1  -4  139.59   12.80
  -5   1  -4  148.59   14.90
  -5   1  -4  145.59   13.40
   5  -1   4  152.28   12.60
   5  -1   4  165.88   28.40
   5  -1   4  155.18   13.10
   5  -1   4  168.98   13.00
  -5   1  -5  157.48   14.10
  -5   1  -5  152.88   13.40
  -5   1  -5  161.18   14.90
  -5   1  -5  154.78   15.50
   5  -1   5  136.79   26.90
   5  -1   5  176.88   13.20
   5  -1   5  155.38   13.60
  -5   1  -6   16.30    1.90
  -5   1  -6   15.90    2.60
  -5   1  -6   18.10    3.60
  -5   1  -6   12.90    3.30
   5  -1   6   13.40   15.90
   5  -1   6   19.30    1.90
   5  -1   6   15.80    2.30
  -5   1  -7    0.20    0.80
  -5   1  -7    1.10    1.20
  -5   1  -7   -0.20    1.00
   5  -1   7    0.10    0.70
   5  -1   7   15.00   17.10
   5  -1   7    0.80    0.50
   5  -1   7    1.80    0.90
  -5   1  -8    4.10    1.50
   5  -1   8    4.60    0.70
   5  -1   8    3.00    1.00
  -5   2  12    1.20    2.50
  -5   2  11   52.99    9.00
  -5   2  10  119.59   10.40
  -5   2   9    3.70    3.60
  -5   2   9    2.40    0.90
  -5   2   8    8.30    1.50
  -5   2   8   16.60    5.90
  -5   2   7   26.10    2.80
  -5   2   6  319.47   32.70
   5  -2  -6  287.57   24.40
  -5   2   4  144.19   13.40
  -5   2   4  186.48   13.70
  -5   2   3  356.26   29.00
  -5   2   2  487.75   40.10
  -5   2   2  503.15   41.50
  -5   2   1  169.38   16.30
  -5   2   1  156.28   14.60
   5  -2  -1  190.68   15.00
   5  -2  -1  189.48   15.00
   5  -2  -1  192.88   14.90
  -5   2   0  380.46   33.50
   5  -2   0  428.56   33.70
   5  -2   0  409.76   45.30
   5  -2   0  435.46   33.90
  -5   2  -1  349.27   29.50
  -5   2  -1  387.96   31.80
   5  -2   1  348.57   29.70
   5  -2   1  374.96   29.60
   5  -2   1  340.87   40.20
  -5   2  -2  504.45   42.60
  -5   2  -2  500.75   42.30
  -5   2  -2  579.44   45.00
   5  -2   2  494.45   53.79
  -5   2  -3  821.92   63.99
  -5   2  -3  731.13   61.69
   5  -2   3  716.33   60.99
   5  -2   3  766.72   73.59
  -5   2  -4    7.30    2.80
  -5   2  -4    6.30    1.20
  -5   2  -4    4.00    2.30
  -5   2  -4    8.90    1.90
   5  -2   4    6.80    1.40
   5  -2   4    6.40   15.80
   5  -2   4    6.00    1.20
  -5   2  -5    5.00    2.50
  -5   2  -5   10.20    3.00
  -5   2  -5    8.60    2.80
  -5   2  -5    6.30    1.20
   5  -2   5    4.80   17.30
   5  -2   5    7.90    1.40
   5  -2   5    6.60    1.40
   5  -2   5    6.80    1.10
  -5   2  -6   24.20    5.30
  -5   2  -6   31.00    5.10
  -5   2  -6   37.40    3.40
   5  -2   6   41.40    3.30
   5  -2   6   -0.10   17.10
   5  -2   6   36.60    3.70
  -5   2  -7    7.40    2.00
  -5   2  -7   10.20    2.90
   5  -2   7   -7.90   17.00
   5  -2   7   13.40    1.90
   5  -2   7    7.70    1.60
  -5   2  -8   -0.40    0.80
   5  -2   8    0.70    0.70
   5  -2   8    1.40    0.50
   5  -2   9    0.90    0.90
  -5   3  12   11.10    3.80
  -5   3  12    4.20    1.40
  -5   3  11   34.40    3.70
  -5   3  10   19.50    2.40
  -5   3   9   20.20    2.50
  -5   3   8   19.90    2.60
  -5   3   7 1355.66  114.19
  -5   3   6   26.40    6.30
   5  -3  -6   14.80    1.70
  -5   3   4  147.49   11.30
  -5   3   4  122.79   11.10
  -5   3   2   34.90    3.20
  -5   3   2   33.10    4.10
  -5   3   2   33.50    3.30
   5  -3  -2   43.30    3.50
  -5   3   0  735.53   61.99
   5  -3   0  744.83   73.69
  -5   3  -1  672.83   53.69
  -5   3  -1  644.44   51.89
  -5   3  -1  661.43   54.39
   5  -3   1  589.14   51.99
   5  -3   1  630.74   64.39
  -5   3  -2  239.28   20.30
  -5   3  -2  188.98   17.10
   5  -3   2  204.18   17.40
   5  -3   2  231.88   17.30
   5  -3   2  198.58   17.60
   5  -3   2  177.88   32.50
  -5   3  -3    3.00    0.80
  -5   3  -3    3.90    2.30
  -5   3  -3    3.90    2.30
   5  -3   3    2.10    1.00
   5  -3   3    2.80    0.70
   5  -3   3   -1.10   15.80
   5  -3   3    5.00    1.00
   5  -3   3    3.70    0.90
  -5   3  -4   51.19    7.40
  -5   3  -4   51.29    4.90
  -5   3  -4   59.19    7.20
   5  -3   4   50.59    5.20
   5  -3   4   58.99    5.40
   5  -3   4   59.69    4.90
   5  -3   4   55.39   23.10
   5  -3   4   58.19    5.10
  -5   3  -5   80.49    7.20
  -5   3  -5   81.09    9.90
  -5   3  -5   88.09    9.40
   5  -3   5   56.79   21.90
   5  -3   5   98.59    7.20
   5  -3   5   82.49    7.40
   5  -3   5   77.39    7.50
  -5   3  -6    9.80    2.70
  -5   3  -6   13.40    4.10
  -5   3  -6   14.70    1.70
   5  -3   6    9.50    1.80
   5  -3   6   15.80    1.60
   5  -3   6   17.20    2.10
   5  -3   6   13.30   18.00
  -5   3  -7    4.60    1.80
  -5   3  -7    8.90    2.80
   5  -3   7    9.10    1.90
   5  -3   7   14.30    1.30
   5  -3   7    9.70    1.60
   5  -3   7   -1.40   17.40
  -5   3  -8    1.10    1.10
   5  -3   8    1.30    0.70
   5  -3   9    6.90    1.10
  -5   4  13   27.60    2.80
  -5   4  12    1.30    0.80
  -5   4  11   72.79    6.60
  -5   4  11   72.49    6.80
  -5   4  10   17.10    2.40
  -5   4  10   12.80    2.00
  -5   4   9   57.99    5.60
  -5   4   8   19.90    2.50
  -5   4   8   25.10    2.80
  -5   4   7  272.67   21.10
  -5   4   7  233.78   20.80
  -5   4   6    5.10    3.40
  -5   4   6    1.80    0.70
  -5   4   6    1.10    0.80
   5  -4  -6    2.20    0.60
  -5   4   5  630.04   51.19
  -5   4   3   27.50    2.90
  -5   4   3   26.70    2.70
   5  -4  -3   34.80    3.00
  -5   4   2   26.30    2.70
   5  -4  -2   32.90    3.10
   5  -4  -2   33.50    3.00
  -5   4   0   84.09    9.20
  -5   4   0   80.89    7.00
  -5   4   0   82.29    7.20
   5  -4   0   88.09    7.40
   5  -4   0   81.39    7.20
   5  -4   0   92.89    7.60
  -5   4  -1  319.67   29.20
  -5   4  -1  350.66   28.80
  -5   4  -1  317.77   26.60
   5  -4   1  317.37   27.00
   5  -4   1  299.37   42.70
   5  -4   1  333.97   26.80
  -5   4  -2    1.90    0.70
  -5   4  -2    4.00    2.60
  -5   4  -2    3.00    2.40
   5  -4   2    2.00    1.00
   5  -4   2    5.30    1.00
   5  -4   2   17.00   18.60
   5  -4   2    3.70    0.80
   5  -4   2    3.20    0.70
  -5   4  -3  341.57   29.10
  -5   4  -3  395.56   32.00
  -5   4  -3  369.06   32.70
   5  -4   3  402.96   29.30
   5  -4   3  330.37   29.80
   5  -4   3  322.47   29.00
   5  -4   3  354.96   29.40
   5  -4   3  385.36   48.00
  -5   4  -4   52.29    4.70
  -5   4  -4   54.99    7.90
  -5   4  -4   51.99    8.60
   5  -4   4   55.39    4.70
   5  -4   4   45.90    4.90
   5  -4   4   63.39   23.90
   5  -4   4   55.79    4.80
   5  -4   4   55.59    5.20
  -5   4  -5   34.20    6.00
  -5   4  -5   40.50    3.70
  -5   4  -5   31.30    6.40
   5  -4   5   46.40    3.70
   5  -4   5   32.20    3.90
   5  -4   5   47.50    3.90
   5  -4   5   12.90   20.40
  -5   4  -6   21.60    5.10
  -5   4  -6   25.50    6.30
   5  -4   6   21.20   21.80
   5  -4   6   33.70    3.10
   5  -4   6   27.00    3.10
  -5   4  -7    2.10    1.60
  -5   4  -7    6.20    2.60
  -5   4  -7    7.60    1.00
   5  -4   7   15.00   20.00
   5  -4   7    6.70    1.30
  -5   4  -8    0.40    1.10
   5  -4   8    1.10    0.70
   5  -4   9    0.70    0.50
  -5   5  13    3.40    0.90
  -5   5  12    3.90    1.10
  -5   5  11  148.69   16.50
  -5   5  10    7.80    1.60
  -5   5  10    5.50    1.40
  -5   5   9    1.10    0.90
  -5   5   9    3.80    3.90
  -5   5   9    1.60    1.00
  -5   5   8  233.48   20.00
  -5   5   8  246.98   20.30
  -5   5   7  239.58   21.30
  -5   5   7  276.07   21.60
  -5   5   6   72.49    6.40
  -5   5   5  112.49   10.40
  -5   5   5  111.39   10.20
   5  -5  -5  134.99   10.30
  -5   5   4  411.86   33.60
  -5   5   2  125.09   10.90
   5  -5  -2  143.99   11.40
   5  -5  -2  127.49   11.10
   5  -5  -2  132.79   11.00
  -5   5   1  230.18   18.80
  -5   5   1  226.88   19.00
   5  -5  -1  225.48   18.90
   5  -5  -1  229.08   19.10
   5  -5  -1  239.08   19.40
  -5   5   0  676.43   57.19
  -5   5  -1   33.20    2.80
  -5   5  -1   23.70    5.00
  -5   5  -1   30.90    5.30
   5  -5   1   25.30    2.80
   5  -5   1   25.50    2.60
   5  -5   1   28.00    3.20
  -5   5  -2   14.00    1.60
  -5   5  -2   19.60    4.70
  -5   5  -2   15.20    4.20
   5  -5   2   13.80    2.30
   5  -5   2   13.40    1.60
   5  -5   2    9.60   22.60
   5  -5   2   12.00    1.80
  -5   5  -3   36.40    7.00
   5  -5   3   37.20    4.30
   5  -5   3   84.89   27.80
   5  -5   3   38.50    3.90
   5  -5   3   40.50    4.20
   5  -5   3   44.30    3.70
   5  -5   3   36.50    3.50
  -5   5  -4   21.90    5.30
  -5   5  -4   25.70    2.40
  -5   5  -4   21.10    5.30
   5  -5   4   19.00    2.50
   5  -5   4   26.50    2.60
   5  -5   4   29.40   25.50
   5  -5   4   21.90    2.30
   5  -5   4   26.10    3.00
  -5   5  -5   35.30    3.20
  -5   5  -5   31.30    6.10
  -5   5  -5   31.70    6.50
   5  -5   5   34.90    3.20
   5  -5   5   37.00    3.40
   5  -5   5   30.80    3.60
  -5   5  -6    7.60    1.10
  -5   5  -6    5.70    2.70
  -5   5  -6    4.50    2.60
   5  -5   6    8.10    1.40
   5  -5   6    9.30    1.40
   5  -5   6    4.20   21.40
  -5   5  -7    4.10    0.70
  -5   5  -7    2.90    2.20
  -5   5  -7    3.20    2.00
   5  -5   7   -1.00   20.00
   5  -5   7    4.30    1.40
   5  -5   8   -0.10    0.50
   5  -5   9    0.70    0.50
  -5   6  13    1.40    0.70
  -5   6  12    0.00    0.60
  -5   6  11    1.20    0.90
  -5   6  11    1.00    2.60
  -5   6  10  132.89   11.70
  -5   6  10  137.19   12.00
  -5   6   9   28.00    3.60
  -5   6   9   24.40    2.90
  -5   6   8   10.20    1.80
  -5   6   8    8.60    1.90
  -5   6   8   18.30    6.60
  -5   6   7   19.70    2.40
  -5   6   7   22.20    3.00
  -5   6   6  381.46   32.60
  -5   6   6  416.56   33.00
  -5   6   5   20.10    2.40
  -5   6   5   15.90    1.90
   5  -6  -5   16.70    2.00
  -5   6   4   24.80    2.90
  -5   6   4   25.20    2.60
   5  -6  -4   29.30    2.90
  -5   6   3   17.80    1.90
  -5   6   3   20.10    2.30
  -5   6   3   26.00    5.40
   5  -6  -3   18.90    2.30
  -5   6   2   56.39    4.80
  -5   6   2   54.09    7.30
   5  -6  -2   58.69    5.10
   5  -6  -2   51.79    4.90
   5  -6  -2   62.29    5.50
  -5   6   1  541.55   45.90
  -5   6   0  296.37   27.40
  -5   6   0  279.37   27.00
   5  -6   0  329.27   25.00
  -5   6  -1    0.40    2.00
  -5   6  -1    1.70    0.70
  -5   6  -1    1.40    1.70
   5  -6   1    1.90    0.60
   5  -6   1    1.10    0.90
   5  -6   1    1.60    0.70
  -5   6  -2  461.95   35.90
  -5   6  -2  406.36   39.20
  -5   6  -2  440.56   38.60
   5  -6   2  436.46   36.10
   5  -6   2  441.46   36.70
  -5   6  -3    0.10    0.50
  -5   6  -3   -0.40    2.30
  -5   6  -3   -0.40    2.60
   5  -6   3    0.50    1.40
   5  -6   3    0.60    0.50
   5  -6   3    0.30    0.90
   5  -6   3    9.70   28.70
   5  -6   3    0.60    0.60
  -5   6  -4   88.89    7.40
  -5   6  -4   82.89   10.40
  -5   6  -4   71.79   10.80
   5  -6   4   81.19    7.60
   5  -6   4   89.49    7.50
   5  -6   4   94.49    8.00
   5  -6   4   11.90   28.60
  -5   6  -5    7.10    3.50
  -5   6  -5   10.60    3.80
   5  -6   5  -40.20   24.90
  -5   6  -6   80.19    6.40
  -5   6  -6   60.79    8.40
  -5   6  -6   52.99    8.80
   5  -6   6   80.29    6.60
   5  -6   7   23.90   23.50
   5  -6   8    0.40    0.50
   5  -6   9   -0.10    0.40
  -5   7  13    0.70    0.70
  -5   7  12   25.10    2.80
  -5   7  11    3.70    2.90
  -5   7  11    2.00    1.00
  -5   7  10    2.30    1.00
  -5   7  10    2.20    0.60
  -5   7  10    1.70    3.20
  -5   7   9    0.40    0.50
  -5   7   9    1.00    3.00
  -5   7   9    0.40    0.80
  -5   7   9   -1.10    0.70
  -5   7   8  127.59   11.10
  -5   7   8  134.29   10.70
  -5   7   8  109.59   10.20
  -5   7   7  110.69    9.80
  -5   7   7  116.49   10.30
  -5   7   6    8.70    1.90
  -5   7   6   21.50    6.70
  -5   7   6   10.60    1.40
  -5   7   6   10.00    1.60
  -5   7   5  251.67   19.20
  -5   7   5  217.48   19.10
   5  -7  -5  226.48   19.40
  -5   7   4 1462.05  122.09
  -5   7   3   30.60    5.40
  -5   7   3   21.80    2.70
  -5   7   3   22.20    2.40
   5  -7  -3   26.30    2.90
  -5   7   2    5.40    1.20
  -5   7   2    3.80    0.80
  -5   7   2    4.90    2.70
   5  -7  -2    5.70    0.90
   5  -7  -2    4.70    1.30
  -5   7   1    9.00    4.50
  -5   7   1    9.80    1.10
   5  -7  -1   11.10    2.00
   5  -7  -1   10.00    1.30
   5  -7  -1   10.30    1.50
  -5   7   0  557.74   43.90
  -5   7   0  450.05   43.50
  -5   7  -1    7.10    2.80
  -5   7  -1   10.80    1.40
  -5   7  -1    5.60    2.80
  -5   7  -1    4.00    2.70
   5  -7   1    6.70    1.10
   5  -7   1    8.80    1.40
   5  -7   1    8.30    1.90
  -5   7  -2   73.59   10.80
  -5   7  -2   77.09   11.00
   5  -7   2   91.99    8.10
   5  -7   2   97.09    7.90
   5  -7   2   99.29    9.20
  -5   7  -3   86.29   10.50
  -5   7  -3   91.29    7.10
  -5   7  -3   69.39   10.70
   5  -7   3   74.29    7.30
   5  -7   3   77.99    8.00
   5  -7   3   84.39    7.70
   5  -7   3   85.49    7.20
  -5   7  -4    9.60    4.20
  -5   7  -4    8.10    1.20
  -5   7  -4   11.70    4.20
   5  -7   4   -2.40   32.10
   5  -7   4   12.20    1.60
   5  -7   4   12.70    2.20
   5  -7   4    8.50    1.50
  -5   7  -5    1.00    0.50
  -5   7  -5   -1.40    1.90
  -5   7  -5    1.20    2.30
   5  -7   5    1.00    1.00
   5  -7   5  -21.10   27.80
   5  -7   5    0.60    0.60
   5  -7   5    0.10    0.50
  -5   7  -6   37.10    7.40
  -5   7  -6   28.90    5.60
  -5   7  -6   45.40    3.70
   5  -7   6   -2.40   26.70
   5  -7   6   49.70    4.00
   5  -7   6   33.20    3.90
   5  -7   7    0.30    0.50
   5  -7   8    0.30    0.50
  -5   8  12    1.60    1.00
  -5   8  11   17.90    2.40
  -5   8  10   98.09   10.30
  -5   8  10  112.49    9.40
  -5   8  10  124.09   10.00
  -5   8   9   49.30    4.80
  -5   8   9   50.09    5.40
  -5   8   9   53.69    5.10
  -5   8   8    7.90    1.60
  -5   8   8   14.70    6.00
  -5   8   8    5.90    1.00
  -5   8   7    8.90    5.40
  -5   8   7    4.60    1.50
  -5   8   7    3.10    0.80
  -5   8   6  212.38   17.20
  -5   8   6  186.78   16.50
  -5   8   6  201.08   16.70
  -5   8   5  340.07   26.10
  -5   8   5  293.57   25.90
  -5   8   4    5.30    1.40
  -5   8   4    6.60    1.10
  -5   8   4   12.30    4.90
   5  -8  -4    4.70    1.30
  -5   8   3  101.59    8.60
  -5   8   3  103.49    9.00
   5  -8  -3  101.19    9.30
  -5   8   2  308.97   24.80
  -5   8   2  316.47   24.50
   5  -8  -2  278.77   24.50
   5  -8  -2  299.17   25.40
   5  -8  -1    9.60    2.00
   5  -8  -1   10.60    1.60
   5  -8  -1   11.20    1.40
  -5   8   0   37.20    5.80
  -5   8   0   38.80    3.60
   5  -8   0   40.10    4.40
   5  -8   0   35.60    3.40
   5  -8   0   37.60    3.70
  -5   8  -1  119.19   13.20
  -5   8  -1  104.69   12.70
   5  -8   1  130.89   10.80
   5  -8   1  133.89   11.50
   5  -8   1  140.39   11.10
  -5   8  -2  429.06   32.10
  -5   8  -2  324.57   34.50
   5  -8   2  410.96   32.80
   5  -8   2  383.26   32.10
   5  -8   2  413.66   33.20
   5  -8   2  371.66   32.30
  -5   8  -3   94.19   13.10
  -5   8  -3  100.29   12.50
  -5   8  -3  114.79    9.30
   5  -8   3   95.59    9.50
   5  -8   3  117.19    9.40
   5  -8   3  112.79   10.00
   5  -8   3  117.19   10.40
  -5   8  -4    1.00    0.50
  -5   8  -4    0.20    2.60
  -5   8  -4    0.80    2.80
   5  -8   4    0.80    0.50
   5  -8   4    1.50    0.90
   5  -8   4    0.60    0.50
  -5   8  -5   25.40    6.40
  -5   8  -5   37.50    3.30
   5  -8   5   38.00    3.80
   5  -8   5   37.40    3.50
   5  -8   5    2.10   33.20
  -5   8  -6    0.10    0.30
  -5   8  -6    1.40    3.00
   5  -8   6   -1.00   31.90
   5  -8   6   -0.30    0.70
   5  -8   7    3.80    0.90
   5  -8   8    5.30    0.90
  -5   9  12   39.10    3.80
  -5   9  11   20.80    2.20
  -5   9  11   27.20    2.80
  -5   9  10    0.50    2.70
  -5   9  10    0.70    1.10
  -5   9  10    0.10    0.50
  -5   9   9    5.60    0.90
  -5   9   9    2.80    1.40
  -5   9   9   10.40    4.90
  -5   9   9    3.00    1.10
  -5   9   8   31.10    3.10
  -5   9   8   32.10    4.00
  -5   9   8   34.00    3.60
  -5   9   7  398.66   33.30
  -5   9   7  377.36   32.40
  -5   9   7  416.46   32.80
  -5   9   6    2.40    1.30
  -5   9   6    1.60    1.00
  -5   9   6    7.20    1.10
  -5   9   6    3.30    4.40
  -5   9   5   60.09    6.90
  -5   9   5   76.49    7.10
  -5   9   5   80.39    6.60
  -5   9   4   28.20    3.30
  -5   9   4   30.60    2.80
   5  -9  -4   23.60    3.20
  -5   9   3  589.14   51.89
  -5   9   3  685.83   52.19
  -5   9   2   20.50    2.30
  -5   9   2   29.90    6.50
  -5   9   2   21.10    2.00
   5  -9  -2   18.60    3.00
   5  -9  -2   17.30    2.00
  -5   9   1  136.89   13.80
  -5   9   1  129.39   10.60
   5  -9  -1  114.89   11.70
   5  -9  -1  119.79   10.30
   5  -9  -1  118.19   10.60
  -5   9   0  322.07   29.50
  -5   9   0  363.56   26.70
   5  -9   0  330.17   27.50
   5  -9   0  308.07   27.30
   5  -9   0  307.37   26.40
   5  -9   0  308.17   26.70
  -5   9  -1   26.40    6.10
  -5   9  -1   25.30    2.40
  -5   9  -1   14.30    4.60
   5  -9   1   22.90    2.30
   5  -9   1   19.90    3.10
   5  -9   1   20.60    2.50
   5  -9   1   24.50    3.40
  -5   9  -2   15.60    1.70
  -5   9  -2   11.10    4.30
   5  -9   2   15.90    2.80
   5  -9   2   12.70    2.30
   5  -9   2   12.40    1.90
  -5   9  -3   -0.40    2.60
  -5   9  -3    2.20    0.70
   5  -9   3    1.00    0.60
   5  -9   3    0.40    0.90
   5  -9   3    1.20    0.70
   5  -9   3    1.40    1.20
  -5   9  -4   15.40    1.60
   5  -9   4   17.90    2.60
   5  -9   4   10.30    1.80
   5  -9   4   16.60    1.80
  -5   9  -5   46.20    3.90
  -5   9  -5   39.30    8.00
   5  -9   5   35.70    4.30
   5  -9   5   48.00    4.30
   5  -9   5   43.70    4.00
   5  -9   6   -8.10   35.20
   5  -9   7    6.90    1.10
   5  -9   8    0.50    0.40
  -5  10  12    0.30    0.70
  -5  10  11   41.70    3.60
  -5  10  11   30.10    3.00
  -5  10  10   14.10    5.20
  -5  10  10    6.40    1.40
  -5  10  10    6.60    1.00
  -5  10   9   72.79    6.50
  -5  10   9   81.69    7.00
  -5  10   9   69.09    8.60
  -5  10   8   28.40    7.80
  -5  10   8   14.00    2.90
  -5  10   8   16.50    2.00
  -5  10   8   11.80    2.10
  -5  10   7  156.28   13.90
  -5  10   7  146.29   13.00
  -5  10   7  162.48   13.30
  -5  10   6    5.30    1.70
  -5  10   6   16.30    6.70
  -5  10   6    4.80    1.20
  -5  10   6    4.80    1.00
  -5  10   5  315.97   25.90
  -5  10   5  281.67   25.20
  -5  10   5  320.07   25.30
  -5  10   4    6.20    4.60
  -5  10   4    1.60    0.80
  -5  10   4    1.10    1.00
   5 -10  -4    0.50    0.90
  -5  10   3   58.29    4.70
  -5  10   3   46.70    4.90
   5 -10  -3   48.10    5.50
   5 -10  -2   43.50    3.90
   5 -10  -2   44.40    5.00
   5 -10  -2   44.50    4.80
  -5  10   1  492.75   39.00
   5 -10  -1  466.75   38.70
   5 -10  -1  465.85   40.10
  -5  10   0   29.30    5.90
  -5  10   0   28.10    2.90
   5 -10   0   29.00    3.70
   5 -10   0   28.60    3.10
   5 -10   0   28.30    2.80
   5 -10   0   27.60    3.80
  -5  10  -1  180.48   13.80
  -5  10  -1  143.29   16.50
   5 -10   1  160.98   14.50
   5 -10   1  167.58   14.90
  -5  10  -2    0.80    2.70
  -5  10  -2    0.70    0.60
   5 -10   2    1.10    1.20
   5 -10   2    1.00    0.70
   5 -10   2    0.70    0.60
   5 -10   2    0.80    1.20
  -5  10  -3  151.38   11.50
   5 -10   3  141.69   11.60
   5 -10   3  133.99   12.20
   5 -10   3  118.19   11.80
  -5  10  -4   19.70    5.90
  -5  10  -4   23.00    2.20
   5 -10   4   22.50    2.30
   5 -10   4   18.70    2.70
   5 -10   4   21.50    2.70
  -5  10  -5   50.69    4.50
  -5  10  -5   38.60    9.50
   5 -10   5   57.09    5.00
   5 -10   5   53.19    4.70
   5 -10   6    1.50    0.60
   5 -10   7   11.60    1.40
   5 -10   8   -0.40    0.30
  -5  11  11   34.70    3.50
  -5  11  10   -0.80    0.80
  -5  11  10    0.30    0.50
  -5  11   9   24.20    2.80
  -5  11   9   20.70    2.30
  -5  11   8    2.30    3.60
  -5  11   8    0.60    0.50
  -5  11   8    1.70    1.40
  -5  11   8    1.00    1.00
  -5  11   7   28.60    3.20
  -5  11   7   26.50    4.10
  -5  11   6    4.40    1.30
  -5  11   6    4.70    1.10
  -5  11   6    7.70    5.60
  -5  11   5  158.28   14.50
  -5  11   5  185.58   14.60
  -5  11   4  164.38   12.40
   5 -11  -4  123.59   12.60
  -5  11   3  115.79    9.80
   5 -11  -3  108.59   10.50
  -5  11   2    0.30    0.90
  -5  11   2    2.40    3.60
   5 -11  -2    1.40    0.60
   5 -11  -2    1.00    1.20
   5 -11  -2    1.30    1.30
  -5  11   1   37.20    7.30
  -5  11   1   31.60    3.20
   5 -11  -1   33.20    3.90
   5 -11  -1   28.50    4.00
   5 -11  -1   27.60    2.90
  -5  11   0   10.20    1.50
  -5  11   0    9.30    4.30
   5 -11   0   10.30    2.40
   5 -11   0    6.70    1.90
   5 -11   0    9.70    1.80
   5 -11   0    8.10    1.30
  -5  11  -1  156.68   12.70
   5 -11   1  138.39   13.40
   5 -11   1  162.18   14.10
   5 -11   1  146.09   12.60
  -5  11  -2    1.70    0.60
   5 -11   2    2.00    1.20
   5 -11   2    2.20    0.90
   5 -11   2    2.20    0.80
   5 -11   2    3.40    1.50
  -5  11  -3   18.70    2.00
   5 -11   3   22.40    3.20
   5 -11   3   16.80    3.10
   5 -11   3   19.40    2.10
   5 -11   3   18.80    2.60
  -5  11  -4    0.00    0.40
   5 -11   4    0.10    0.50
   5 -11   4   -0.10    0.50
   5 -11   4    0.20    0.70
  -5  11  -5    6.80    0.90
   5 -11   5    6.90    1.10
   5 -11   5    7.80    1.30
   5 -11   6    2.60    0.60
   5 -11   7    2.50    0.60
  -5  12  11    7.80    1.30
  -5  12  10   43.70    4.20
  -5  12  10   54.19    4.60
  -5  12   9    3.50    1.20
  -5  12   9    4.50    0.90
  -5  12   8    1.00    0.70
  -5  12   8    1.70    3.30
  -5  12   7   38.40    4.10
  -5  12   7   37.40    3.80
  -5  12   7   56.79   10.40
  -5  12   6   48.10    4.70
  -5  12   5   31.40    3.40
  -5  12   5   46.60   11.50
  -5  12   4   40.10    3.50
  -5  12   4   32.80    3.70
  -5  12   4   34.10    3.60
  -5  12   3  167.78   13.40
   5 -12  -3  143.89   14.10
  -5  12   2    4.90    4.50
  -5  12   2    1.90    1.00
   5 -12  -2    1.20    0.60
   5 -12  -2    1.30    1.30
   5 -12  -2    2.00    1.40
  -5  12   1  170.28   13.90
   5 -12  -1  166.78   15.10
   5 -12  -1  156.28   13.60
   5 -12  -1  163.48   14.60
  -5  12   0    4.30    3.20
  -5  12   0    2.40    0.90
   5 -12   0    3.20    0.80
   5 -12   0    3.00    1.50
   5 -12   0    4.60    1.80
  -5  12  -1    4.30    1.00
   5 -12   1    3.50    1.40
   5 -12   1    3.20    0.90
   5 -12   1    2.70    1.50
   5 -12   1    2.90    1.30
  -5  12  -2  137.89   10.80
   5 -12   2  136.19   10.80
   5 -12   2  109.49   11.10
   5 -12   2  123.19   11.50
   5 -12   2  125.09   12.10
  -5  12  -3    9.60    1.20
   5 -12   3    5.90    1.30
   5 -12   3    9.90    1.40
   5 -12   3    8.20    1.70
   5 -12   3    7.60    1.90
  -5  12  -4    0.00    0.30
   5 -12   4    0.40    0.70
   5 -12   4   -0.40    0.40
   5 -12   5    0.80    0.50
   5 -12   5    0.90    0.50
   5 -12   6    0.20    0.40
   5 -12   7   -0.10    0.50
  -5  13  10    0.50    0.70
  -5  13  10    0.20    0.40
  -5  13   9    3.80    0.80
  -5  13   9    5.70    3.90
  -5  13   9    5.40    1.20
  -5  13   8   40.50    8.00
  -5  13   8   36.30    3.50
  -5  13   8   26.80    3.10
  -5  13   7    6.30    1.20
  -5  13   7   10.00    5.30
  -5  13   6    5.00    1.20
  -5  13   6    6.40    5.40
  -5  13   6    3.30    1.00
  -5  13   5   57.19    5.80
  -5  13   5   68.89    5.80
  -5  13   4   60.49   15.20
  -5  13   4   44.40    4.60
  -5  13   4   42.70    5.00
  -5  13   3   33.10    3.30
   5 -13  -3   23.50    3.70
   5 -13  -3   31.50    4.60
  -5  13   2  185.48   15.30
   5 -13  -2  183.48   16.50
   5 -13  -2  171.98   15.90
  -5  13   1  115.99   10.20
  -5  13   1  145.99   16.20
   5 -13  -1  125.49   11.00
   5 -13  -1  110.59   10.00
   5 -13  -1  107.29   11.70
   5 -13   0  233.28   21.50
   5 -13   0  250.67   20.10
  -5  13  -1   94.19    7.90
   5 -13   1   83.89    9.10
   5 -13   1   88.89    8.60
   5 -13   1   92.19    7.90
  -5  13  -2    4.90    0.90
   5 -13   2    4.80    1.00
   5 -13   2    5.50    1.80
   5 -13   2    3.30    1.30
  -5  13  -3    0.70    0.50
   5 -13   3    0.20    0.80
  -5  13  -4    3.20    0.60
   5 -13   4    2.50    0.80
   5 -13   4    3.20    0.90
   5 -13   5    2.90    0.70
   5 -13   5    3.70    0.70
   5 -13   6   -0.10    0.30
  -5  14  10   22.00    2.00
  -5  14   9    0.60    0.50
  -5  14   8   15.20    5.10
  -5  14   8    8.60    1.40
  -5  14   7    8.60    1.40
  -5  14   7   15.30    6.00
  -5  14   6   44.50    4.60
  -5  14   6   66.39   11.60
  -5  14   5    6.50    1.40
  -5  14   5    4.50    1.20
  -5  14   5    9.90    6.40
  -5  14   4   31.00    2.90
  -5  14   4   26.50    2.90
  -5  14   4   43.80   11.00
   5 -14  -4   18.40    3.00
  -5  14   3   41.50    4.10
   5 -14  -3   38.50    4.70
   5 -14  -3   38.10    4.40
  -5  14   2   75.09    6.70
   5 -14  -2   69.59    7.60
   5 -14  -2   73.89    7.30
  -5  14   1    2.80    0.90
  -5  14   1    4.10    4.10
   5 -14  -1    3.10    1.40
   5 -14  -1    4.20    0.90
   5 -14  -1    2.50    1.50
  -5  14   0    2.20    0.80
   5 -14   0    3.50    1.60
   5 -14   0    1.60    1.30
   5 -14   0    3.30    0.90
  -5  14  -1   57.39    5.20
   5 -14   1   53.49    6.40
   5 -14   1   58.39    6.00
   5 -14   1   59.89    5.20
  -5  14  -2   50.39    4.70
   5 -14   2   59.59    4.90
   5 -14   2   53.59    6.10
   5 -14   2   51.79    5.50
  -5  14  -3    2.40    0.60
   5 -14   3    1.80    0.90
   5 -14   3    2.70    0.80
  -5  14  -4    0.00    0.30
   5 -14   4    0.00    0.40
   5 -14   4    0.20    0.50
   5 -14   5    0.20    0.30
  -5  15   9    1.60    0.50
  -5  15   8    9.70    1.30
  -5  15   7    0.30    0.60
  -5  15   7   -0.30    3.00
  -5  15   6    1.20    3.50
  -5  15   6    0.00    0.60
  -5  15   5   11.60    1.70
  -5  15   5   10.80    5.80
  -5  15   5    8.60    1.60
  -5  15   4   14.70    2.00
  -5  15   4   14.70    2.10
  -5  15   4   29.10    8.90
   5 -15  -4   12.40    2.60
  -5  15   3   10.30    1.80
  -5  15   3   24.60    8.80
  -5  15   3   15.30    2.10
   5 -15  -3    9.20    2.60
   5 -15  -3   10.00    2.10
  -5  15   2    1.10    3.70
  -5  15   2    0.00    0.70
   5 -15  -2    0.00    0.90
   5 -15  -2    0.30    0.90
  -5  15   1    0.90    0.70
   5 -15  -1    2.90    1.30
   5 -15  -1    1.80    1.20
  -5  15   0   17.70    1.90
   5 -15   0   11.20    2.30
   5 -15   0   16.60    3.20
   5 -15   0   16.90    1.90
  -5  15  -1    1.10    0.60
   5 -15   1   -0.20    0.80
   5 -15   1    1.10    0.70
  -5  15  -2   14.80    1.60
   5 -15   2   16.30    2.50
   5 -15   2   15.70    1.80
  -5  15  -3    1.10    0.40
   5 -15   3    0.80    0.70
   5 -15   3    1.40    0.60
   5 -15   4    0.60    0.40
   5 -15   4    0.30    0.50
   5 -15   5    0.20    0.40
  -5  16   8    1.90    0.80
  -5  16   7    0.40    0.50
  -5  16   6    1.20    0.70
  -5  16   6    1.90    3.60
  -5  16   5   29.30    3.10
  -5  16   5   48.90   10.90
  -5  16   5   29.60    3.20
  -5  16   4   11.00    1.70
  -5  16   4   10.40    1.60
  -5  16   4   23.80    8.10
  -5  16   3    0.80    0.80
  -5  16   3    2.10    0.90
   5 -16  -3    0.60    0.80
  -5  16   2   -0.20    0.60
  -5  16   2    1.60    0.80
   5 -16  -2    0.50    0.90
  -5  16   1   -0.20    0.60
   5 -16  -1    0.40    0.80
  -5  16   0   14.80    1.70
   5 -16   0   13.80    2.40
  -5  16  -1    6.60    1.00
   5 -16   1    8.10    1.10
   5 -16   1    8.50    1.70
  -5  16  -2    2.80    0.60
   5 -16   2    2.70    1.00
  -5  16  -3    3.70    0.60
   5 -16   3    4.60    0.80
   5 -16   3    5.70    1.10
   5 -16   4    4.80    0.80
   5 -16   4    5.40    0.80
  -5  17   7    1.70    0.60
  -5  17   6    1.80    0.60
  -5  17   5   29.40    3.00
  -5  17   5   31.80    3.00
  -5  17   4    0.30    0.60
  -5  17   4    0.20    0.60
  -5  17   3   34.90    3.30
  -5  17   3   36.30    3.50
   5 -17  -3   28.50    3.40
   5 -17  -2   12.50    2.10
  -5  17   1    1.70    0.80
  -5  17   1    2.30    1.00
   5 -17  -1    3.10    1.10
  -5  17   0    0.90    0.50
   5 -17   0    1.20    0.90
  -5  17  -1   30.50    2.80
   5 -17   1   31.70    3.40
  -5  17  -2    5.60    0.70
   5 -17   2    6.70    1.30
   5 -17   3   13.70    1.60
  -5  18   5    4.70    0.90
  -5  18   5    5.90    0.90
  -5  18   4    0.40    0.50
  -5  18   4    0.10    0.50
  -5  18   3    0.80    0.60
  -5  18   3    0.90    0.60
   5 -18  -3    0.20    0.80
  -5  18   2    1.00    0.60
  -5  18   2    1.80    0.70
   5 -18  -2    1.70    0.80
  -5  18   1   23.50    2.20
  -5  18   1   23.30    2.30
   5 -18  -1   19.70    2.50
  -5  18   0    6.90    1.10
  -5  18   0    5.50    0.80
   5 -18   0    5.00    1.20
  -5  18  -1    0.50    0.40
  -5  18  -1    0.40    0.50
   5 -18   1    0.40    0.60
  -5  19   2   12.20    1.30
  -5  19   2   10.50    1.40
   5 -19  -2   10.80    1.40
  -6 -18   5    0.30    0.40
  -6 -18   4    4.90    1.00
  -6 -18   4    4.50    0.80
  -6 -18   3    0.60    0.40
  -6 -18   3    0.60    0.70
  -6 -18   2    0.30    0.50
  -6 -18   2    0.50    0.70
  -6 -18   1    0.20    0.60
   6  18  -1   -0.20    0.50
  -6 -17   6    0.50    0.30
  -6 -17   5    0.50    0.60
  -6 -17   5    0.60    0.40
  -6 -17   4    0.10    0.70
  -6 -17   3    5.70    1.00
  -6 -17   3    3.50    1.10
  -6 -17   2   10.20    1.80
   6  17  -2   11.70    1.60
  -6 -17   1    4.70    0.80
  -6 -17   1    7.20    1.50
   6  17  -1    5.80    1.40
  -6 -17   0    3.50    1.10
   6  17   0    4.50    1.20
  -6 -17  -1    7.80    1.50
   6  17   1   10.00    1.70
  -6 -16   7    0.20    0.30
  -6 -16   6    8.50    1.90
  -6 -16   5   17.80    1.90
  -6 -16   4    3.50    1.20
  -6 -16   4    3.10    0.90
  -6 -16   3    3.70    1.10
  -6 -16   3    4.60    1.00
   6  16  -3    4.70    1.10
  -6 -16   2    9.40    1.40
  -6 -16   2    9.00    1.70
  -6 -16   1    5.00    1.30
  -6 -16   1    4.50    1.00
  -6 -16   0    1.20    0.90
  -6 -16   0    1.50    0.80
   6  16   0    2.20    1.50
  -6 -16  -1    2.50    1.00
   6  16   1    2.40    1.30
  -6 -16  -2    2.70    0.90
   6  16   2    0.80    1.00
  -6 -16  -3    1.10    0.60
   6  16   3    1.00    1.20
  -6 -15   9    3.00    1.50
  -6 -15   8    6.70    2.30
  -6 -15   7    1.50    0.70
  -6 -15   7    2.90    1.80
  -6 -15   6    7.30    1.40
  -6 -15   6    5.80    1.00
  -6 -15   5    1.70    0.90
  -6 -15   5    1.80    0.70
  -6 -15   4    5.70    1.30
  -6 -15   4    7.00    1.20
  -6 -15   3   54.19    5.30
  -6 -15   3   52.49    4.90
   6  15  -3   51.49    5.00
  -6 -15   2    8.50    1.70
  -6 -15   2    7.00    1.30
   6  15  -2    7.50    1.80
  -6 -15   1   11.70    2.10
  -6 -15   1   18.20    2.00
   6  15  -1   19.00    3.00
  -6 -15   0   24.20    3.10
  -6 -15   0   23.60    2.50
   6  15   0   32.40    4.20
  -6 -15  -1    1.50    0.90
   6  15   1    1.20    1.40
  -6 -15  -2    2.10    0.90
   6  15   2    2.00    1.30
  -6 -15  -3    0.70    0.60
   6  15   3    0.50    1.00
   6  15   4    0.20    0.60
  -6 -14  10    2.80    1.50
  -6 -14   9    0.70    1.50
  -6 -14   8   35.00    5.20
  -6 -14   7    2.30    0.60
  -6 -14   6   43.40    4.00
  -6 -14   5   19.90    2.40
  -6 -14   5   26.40    2.90
  -6 -14   4   14.30    2.00
  -6 -14   4   14.90    3.00
  -6 -14   4   19.50    2.40
   6  14  -4   15.30    1.80
  -6 -14   3   42.00    3.90
  -6 -14   3   29.30    3.90
  -6 -14   3   41.90    4.20
   6  14  -3   37.60    3.90
  -6 -14   2   18.60    2.30
  -6 -14   2   11.10    2.50
   6  14  -2   14.30    2.50
  -6 -14   1   19.30    2.90
  -6 -14   1   19.20    2.20
   6  14  -1   10.90   23.00
   6  14  -1   12.60    2.70
  -6 -14   0    4.00    1.20
  -6 -14   0    4.10    1.30
   6  14   0   21.80   23.60
   6  14   0    3.30    1.80
  -6 -14  -1    3.40    0.80
  -6 -14  -1    2.70    1.00
   6  14   1    3.60    1.90
   6  14   1   17.90   20.70
  -6 -14  -2   16.20    2.40
   6  14   2   10.40    2.40
  -6 -14  -3    6.40    1.30
   6  14   3    9.40    2.00
  -6 -14  -4    7.20    1.90
   6  14   4    9.90    1.70
  -6 -13  10    9.70    3.10
  -6 -13   9   13.40    3.70
   6  13  -7    1.30    1.40
  -6 -13   6    0.60    0.80
  -6 -13   6    0.70    0.50
   6  13  -6    3.40    1.80
  -6 -13   5    3.40    0.90
  -6 -13   5    2.40    1.00
   6  13  -5    3.50    1.70
  -6 -13   4   63.79    6.30
   6  13  -4   68.49    5.90
  -6 -13   3    5.90    1.50
  -6 -13   3    6.10    1.50
  -6 -13   3    5.70    1.30
   6  13  -3    7.30    1.60
  -6 -13   2    6.20    1.70
  -6 -13   2    7.70    1.70
  -6 -13   2    9.40    1.50
   6  13  -2    8.40    2.10
  -6 -13   1    6.70    1.70
  -6 -13   1    5.70    1.20
  -6 -13   1    2.50    1.10
   6  13  -1    3.40    1.70
   6  13  -1    1.80   20.00
  -6 -13   0    1.00    0.80
  -6 -13   0    0.20    0.60
   6  13   0    4.90   18.00
   6  13   0    1.40    1.60
  -6 -13  -1    0.60    0.80
   6  13   1  -16.50   16.80
   6  13   1   -0.10    1.40
  -6 -13  -2   25.80    3.10
   6  13   2   22.30    3.70
   6  13   2   34.20   23.00
  -6 -13  -3    1.90    0.90
   6  13   3    2.20    1.60
  -6 -13  -4    4.80    1.10
   6  13   4    7.90    1.80
   6  13   5    0.00    0.90
  -6 -12  11    4.60    2.30
  -6 -12  10    5.60    2.60
  -6 -12   9   27.90    5.20
   6  12  -8   12.10    2.80
   6  12  -7   13.80    2.90
  -6 -12   6   80.09    7.00
  -6 -12   5   27.90    3.00
   6  12  -5   34.20    4.40
  -6 -12   4    1.90    0.80
  -6 -12   4    2.60    1.00
  -6 -12   4    2.90    1.10
   6  12  -4    2.10    0.80
   6  12  -4    2.00    1.50
  -6 -12   3    9.60    1.80
  -6 -12   3   12.80    2.20
  -6 -12   3   10.70    1.70
   6  12  -3    7.90    1.90
  -6 -12   2    0.20    0.80
  -6 -12   2    0.20    0.70
  -6 -12   2    1.00    0.90
   6  12  -2    0.90    1.30
  -6 -12   1    0.70    0.80
  -6 -12   1    2.30    0.90
  -6 -12   1    1.50    1.10
   6  12  -1    9.90   18.60
   6  12  -1    0.70    1.50
  -6 -12   0   84.79    7.60
   6  12   0  106.69   27.00
   6  12   1   12.30   16.50
  -6 -12  -2   45.50    5.50
  -6 -12  -2   48.10    4.80
   6  12   2   41.70    6.00
   6  12   2   33.10   16.90
   6  12   3  -12.90   28.60
  -6 -12  -4    3.60    1.30
  -6 -12  -4    3.20    1.00
  -6 -12  -5    4.50    1.20
  -6 -12  -5    2.10    0.80
   6  12   5    3.80    1.30
  -6 -12  -6    0.30    0.60
  -6 -11  11   21.20    4.90
  -6 -11  10    2.10    2.40
  -6 -11   9   17.30    4.60
   6  11  -9   16.80    5.20
   6  11  -8   -0.10    1.30
   6  11  -7   30.50    4.90
   6  11  -6   21.00    4.80
  -6 -11   5   62.99    5.80
  -6 -11   5   54.09    5.30
   6  11  -5   63.59    6.70
  -6 -11   4   85.29    7.80
  -6 -11   4   93.99    8.20
  -6 -11   3   90.59    8.40
  -6 -11   3   97.89    8.50
  -6 -11   3   89.99    8.00
   6  11  -3   99.29    8.80
   6  11  -3   76.79    8.20
  -6 -11   2   58.79    5.60
  -6 -11   2   58.29    5.70
  -6 -11   2   53.49    5.10
   6  11  -2   49.40    5.80
  -6 -11   1  100.09   10.00
  -6 -11   1  115.09    9.90
  -6 -11   1  107.89    9.40
   6  11  -1  106.99   10.50
   6  11  -1  129.29   25.90
  -6 -11   0    6.10    1.70
  -6 -11   0    2.60    0.90
  -6 -11   0    5.50    1.50
   6  11   0    6.40    2.50
   6  11   0   16.20   14.80
  -6 -11  -1   82.49    8.20
  -6 -11  -1   84.09    7.90
  -6 -11  -1   84.09    7.30
   6  11   1   78.49    8.70
   6  11   1  103.89   21.80
  -6 -11  -2    7.60    1.60
  -6 -11  -2    8.40    2.10
   6  11   2   13.50    3.10
   6  11   2   33.40   16.20
  -6 -11  -3   26.00    3.20
  -6 -11  -3   31.60    3.90
   6  11   3   22.30    3.90
   6  11   3   27.50   17.20
  -6 -11  -4    5.80    1.40
  -6 -11  -4    6.30    1.60
   6  11   4   35.10   19.50
   6  11   4    7.70    2.10
  -6 -11  -5    9.50    1.80
  -6 -11  -5    4.90    1.20
   6  11   5    8.00    1.70
  -6 -11  -6    0.20    0.70
  -6 -10  12   10.00    3.00
  -6 -10  11    1.50    2.40
  -6 -10  10    2.50    2.40
  -6 -10   9   64.09    8.70
   6  10  -9   58.49    7.00
   6  10  -8   25.10    4.20
   6  10  -7   19.70    4.10
  -6 -10   6   19.70    2.40
   6  10  -6   14.70    3.10
  -6 -10   5  101.99    8.80
   6  10  -5   91.69    9.50
  -6 -10   4   64.49    6.60
  -6 -10   4   78.89    6.90
  -6 -10   4   73.19    6.50
   6  10  -4   71.99    7.40
  -6 -10   3   21.30    2.90
  -6 -10   3   24.20    2.60
  -6 -10   3   23.50    2.90
   6  10  -3   17.50    3.00
   6  10  -3   25.80    3.20
  -6 -10   2   10.50    2.00
  -6 -10   2    8.70    1.80
  -6 -10   2    9.40    2.40
   6  10  -2    6.60    2.20
   6  10  -2   10.80    2.00
  -6 -10   1   13.30    2.30
  -6 -10   1    9.70    1.60
  -6 -10   1   18.20    2.60
   6  10  -1   13.40    3.10
   6  10  -1   11.90   14.50
  -6 -10   0    1.00    0.70
  -6 -10   0    2.00    1.10
  -6 -10   0    1.90    1.10
   6  10   0    1.10    1.90
   6  10   0   -2.20   13.20
  -6 -10  -1   23.10    3.70
  -6 -10  -1   30.20    2.70
  -6 -10  -1   22.50    3.00
   6  10   1   13.20    3.70
   6  10   1   22.20   14.20
  -6 -10  -2    1.10    0.90
  -6 -10  -2    0.90    0.60
  -6 -10  -2    3.40    1.60
   6  10   2    2.20   13.50
   6  10   2    1.20    1.80
  -6 -10  -3   44.60    5.00
  -6 -10  -3   51.19    5.60
   6  10   3   58.19    6.10
   6  10   3   47.80   17.70
  -6 -10  -4   -0.20    1.00
  -6 -10  -4    0.30    0.60
   6  10   4    0.00    1.30
   6  10   4  -20.80   16.70
  -6 -10  -5    6.50    2.10
  -6 -10  -5    6.60    1.80
   6  10   5    3.30    2.10
  -6 -10  -6    3.00    1.00
  -6 -10  -7    0.30    0.60
  -6  -9  12    0.80    1.90
  -6  -9  11   25.60    6.10
  -6  -9  10    3.20    2.60
   6   9 -10    4.70    2.20
  -6  -9   9    1.40    2.30
   6   9  -9    2.00    1.60
   6   9  -8   37.40    5.00
   6   9  -7  104.99   10.40
  -6  -9   6   21.40    2.60
   6   9  -6   18.00    3.40
  -6  -9   5    1.70    0.90
  -6  -9   5    0.50    0.60
   6   9  -5    1.90    1.40
  -6  -9   4   44.60    4.20
  -6  -9   4   35.70    3.90
  -6  -9   4   41.20    3.80
   6   9  -4   36.50    4.60
  -6  -9   3  372.56   33.00
  -6  -9   3  410.16   33.20
  -6  -9   3  436.26   32.80
   6   9  -3  378.56   33.40
  -6  -9   2    2.50    0.90
  -6  -9   2    3.30    1.10
  -6  -9   2    3.20    1.10
   6   9  -2    1.90    1.70
   6   9  -2    3.60    1.20
  -6  -9   1    5.90    1.20
   6   9  -1    1.50    2.00
   6   9  -1   20.00   13.40
  -6  -9   0   19.40    2.90
  -6  -9   0   24.00    2.90
  -6  -9   0   20.60    2.40
  -6  -9   0   27.40    3.80
   6   9   0   32.60   13.60
   6   9   0   19.50    3.90
  -6  -9  -1  100.49    8.70
  -6  -9  -1  112.29    9.40
  -6  -9  -1   92.99    9.50
   6   9   1  111.99   21.50
   6   9   1   91.99   10.10
  -6  -9  -2   75.89    7.40
  -6  -9  -2   69.69    6.90
  -6  -9  -2   74.59    6.30
   6   9   2   67.89    7.80
   6   9   2   55.59   16.70
   6   9   3   28.80   15.90
  -6  -9  -4    2.80    1.00
  -6  -9  -4    4.40    1.70
   6   9   4   22.60   16.60
   6   9   4    4.10    2.00
  -6  -9  -5   -0.10    0.60
  -6  -9  -5    0.10    1.00
   6   9   5  -14.90   17.90
   6   9   5    0.20    1.30
  -6  -9  -6   -0.20    0.50
  -6  -9  -6    0.20    0.90
  -6  -9  -7    2.10    0.80
  -6  -8  12    1.00    2.10
  -6  -8  11    1.80    2.70
  -6  -8  10   53.69    8.20
   6   8 -10   37.70    7.10
  -6  -8   9   57.99    8.20
   6   8  -9   44.00    5.70
   6   8  -8   56.89    6.50
   6   8  -7   14.80    3.00
  -6  -8   6  100.69    8.60
  -6  -8   5   57.69    5.30
   6   8  -5   61.29    6.40
  -6  -8   4    3.30    1.00
  -6  -8   4    3.70    0.90
  -6  -8   4    2.30    1.00
   6   8  -4    2.10    1.40
   6   8  -4    1.60    1.00
  -6  -8   3    2.60    0.80
  -6  -8   3    2.80    0.90
  -6  -8   3    2.70    1.10
   6   8  -3    0.80    1.00
   6   8  -3    1.10    1.20
  -6  -8   2   55.49    5.10
  -6  -8   2   53.89    4.80
  -6  -8   2   54.49    5.20
   6   8  -2   38.30    5.50
   6   8  -2   54.89    5.30
  -6  -8   1  177.98   15.40
  -6  -8   1  172.28   16.60
  -6  -8   1  167.88   14.90
  -6  -8   1  184.38   15.70
   6   8  -1  193.68   15.50
   6   8  -1  172.88   25.70
  -6  -8   0   33.90    3.60
  -6  -8   0   40.10    5.60
  -6  -8   0   31.60    3.50
  -6  -8   0   28.30    3.00
   6   8   0   22.90    4.40
   6   8   0   33.00   13.30
  -6  -8  -1    1.20    0.70
  -6  -8  -1    2.50    1.10
  -6  -8  -1    1.20    1.30
   6   8   1    5.30   11.40
   6   8   1    4.10    2.50
  -6  -8  -2  131.39   11.90
  -6  -8  -2  137.89   12.30
  -6  -8  -2  140.09   11.30
   6   8   2  130.19   23.20
   6   8   2  120.99   12.70
  -6  -8  -3   25.50    3.80
  -6  -8  -3   21.90    2.90
   6   8   3   32.90   14.90
   6   8   3   20.60    4.00
  -6  -8  -4    9.40    2.20
  -6  -8  -4   11.70    2.00
   6   8   4    9.40    2.50
   6   8   4   20.00   15.40
  -6  -8  -5   31.50    3.50
   6   8   5   22.10   17.30
  -6  -8  -6    4.30    1.50
  -6  -8  -6    2.00    0.90
  -6  -8  -7    0.30    0.70
  -6  -7  13    1.40    1.80
  -6  -7  12    8.20    3.90
  -6  -7  11    0.70    2.40
  -6  -7  10   18.40    5.50
   6   7 -10   10.80    2.50
  -6  -7   9    9.70    4.20
   6   7  -9    4.50    2.50
   6   7  -8   11.10    2.60
  -6  -7   7    0.50    0.30
   6   7  -7    1.00    1.30
  -6  -7   6  118.99   10.80
   6   7  -6  144.89   12.10
  -6  -7   5   10.30    1.60
  -6  -7   5    7.90    1.30
   6   7  -4  501.35   41.70
  -6  -7   3  149.69   12.40
  -6  -7   3  144.29   12.60
  -6  -7   3  156.58   12.10
   6   7  -3  128.29   12.70
  -6  -7   2  273.57   21.20
  -6  -7   2  242.78   20.50
  -6  -7   2  247.88   21.00
  -6  -7   2  241.98   20.80
   6   7  -2  240.18   21.00
  -6  -7   1   43.50    4.30
  -6  -7   1   39.10    4.40
  -6  -7   1   42.30    4.20
  -6  -7   1   41.40    3.80
   6   7  -1   41.40    4.20
   6   7  -1   34.60    5.30
   6   7  -1   47.80   14.30
  -6  -7   0  233.48   18.90
  -6  -7   0  205.18   19.00
  -6  -7   0  232.58   19.00
  -6  -7   0  205.58   18.40
   6   7   0  237.88   18.80
   6   7   0  220.08   27.70
  -6  -7  -1   48.70    4.70
  -6  -7  -1   42.60    4.90
  -6  -7  -1   45.00    4.20
  -6  -7  -1   49.99    4.80
   6   7   1   36.00    5.90
   6   7   1   52.99   15.10
  -6  -7  -2   76.59    6.60
  -6  -7  -2   73.39    7.50
  -6  -7  -2   82.99    7.40
   6   7   2   71.79    8.20
   6   7   2   58.39   16.50
  -6  -7  -3   70.39    7.20
  -6  -7  -3   85.79    7.70
   6   7   3   85.49   19.30
   6   7   3   71.09    8.00
  -6  -7  -4    3.00    2.20
   6   7   4    2.50   13.30
  -6  -7  -5    4.60    1.50
  -6  -7  -5    6.20    1.50
   6   7   5    4.80   15.20
  -6  -7  -6    5.70    1.70
  -6  -7  -6    5.00    1.30
   6   7   6    6.70    1.10
  -6  -7  -7    0.20    0.80
  -6  -7  -8    3.20    0.90
  -6  -6  13    0.80    1.90
  -6  -6  12   31.70    7.90
  -6  -6  11   57.69    9.40
   6   6 -10   78.09    7.90
  -6  -6   9   74.59    9.80
   6   6  -9   64.09    7.10
  -6  -6   8   -0.50    1.60
   6   6  -8   -0.30    1.10
  -6  -6   7   25.80    2.40
  -6  -6   6  142.89   12.40
   6   6  -6  158.48   13.70
  -6  -6   5   74.49    6.70
  -6  -6   5   90.49    7.10
   6   6  -5   66.99    7.40
   6   6  -4   36.90    3.90
   6   6  -4   27.70    3.30
  -6  -6   3   45.30    4.30
  -6  -6   3   45.80    4.00
   6   6  -3   41.50    4.40
   6   6  -3   31.70    4.30
  -6  -6   2   51.99    4.50
  -6  -6   2   54.69    5.00
  -6  -6   2   47.80    4.70
   6   6  -2   47.00    4.90
  -6  -6   1    0.50    0.80
  -6  -6   1    0.70    0.60
  -6  -6   1    0.20    0.60
  -6  -6   1    1.10    1.00
   6   6  -1    0.30    0.60
   6   6  -1    2.80   10.40
  -6  -6   0  134.39   11.10
  -6  -6   0  121.29   10.40
  -6  -6   0  116.89   11.00
  -6  -6   0  125.19   10.80
   6   6   0  156.58   22.70
   6   6   0  121.49   10.70
  -6  -6  -1   99.79    9.20
  -6  -6  -1  117.69    9.90
  -6  -6  -1  117.79   10.00
   6   6   1  129.99   20.40
   6   6   1   96.09   10.50
  -6  -6  -2   50.99    4.50
  -6  -6  -2   51.79    5.20
  -6  -6  -2   50.69    5.40
   6   6   2   42.90    6.40
   6   6   2   55.19   15.40
  -6  -6  -3   28.60    3.40
  -6  -6  -3   30.10    3.80
   6   6   3   36.10   13.80
   6   6   3   22.60    4.20
  -6  -6  -4  104.19   10.00
  -6  -6  -4  107.19    9.80
   6   6   4  102.09   10.30
   6   6   4  117.49   21.10
   6   6   4  107.09    9.70
  -6  -6  -5    8.10    1.90
  -6  -6  -5    8.20    2.10
   6   6   5    7.20    1.00
   6   6   5    8.40    1.90
   6   6   5   -2.00   14.60
  -6  -6  -6    5.60    1.50
  -6  -6  -6   10.20    2.10
   6   6   6    8.80    1.70
   6   6   6    9.40    1.00
  -6  -6  -7    0.10    0.60
  -6  -6  -7    0.20    1.00
   6   6   7    1.70    0.40
  -6  -6  -8    0.80    0.60
  -6  -5  13   21.50    4.90
  -6  -5  12   26.20    6.40
  -6  -5  11   64.99   10.20
  -6  -5  10    5.70    4.00
   6   5 -10    3.10    1.40
  -6  -5   9   66.19    8.90
   6   5  -9   48.30    5.80
  -6  -5   8   52.59    7.60
   6   5  -8   44.00    5.30
  -6  -5   7  222.58   18.60
   6   5  -7  233.08   19.80
  -6  -5   6   99.29    8.10
   6   5  -6   90.49    9.10
  -6  -5   5   60.59    4.90
   6   5  -5   48.40    5.60
   6   5  -3  519.25   42.80
  -6  -5   2   23.80    2.60
  -6  -5   2   26.40    2.90
   6   5  -2   23.20    2.80
  -6  -5   1    6.40    1.20
  -6  -5   1    8.80    1.70
  -6  -5   1    5.20    0.90
  -6  -5   1    7.50    1.50
   6   5  -1    5.50    1.20
   6   5  -1   12.50   10.70
  -6  -5   0  312.77   25.80
  -6  -5   0  321.37   25.50
  -6  -5   0  285.77   25.20
  -6  -5   0  312.17   25.80
   6   5   0  282.87   32.90
   6   5   0  319.47   25.50
  -6  -5  -1  499.45   41.30
  -6  -5  -1  506.45   41.30
  -6  -5  -1  537.85   41.00
   6   5   1  452.55   48.30
   6   5   1  475.85   40.80
  -6  -5  -2   32.00    3.70
  -6  -5  -2   28.70    2.80
  -6  -5  -2   34.90    4.50
   6   5   2   26.10    3.80
   6   5   2   31.40   12.60
  -6  -5  -3    3.30    1.30
  -6  -5  -3    1.50    1.20
   6   5   3    3.50    2.30
   6   5   3    3.00    1.80
   6   5   3    7.10   11.40
  -6  -5  -4    0.80    1.20
  -6  -5  -4    1.10    0.80
   6   5   4   -0.20    1.30
   6   5   4    5.00   13.40
  -6  -5  -5    0.70    1.20
  -6  -5  -5    0.30    0.80
   6   5   5    0.80    0.40
   6   5   5   -9.90   14.50
   6   5   5    0.30    1.20
  -6  -5  -6   14.00    2.50
  -6  -5  -6   11.80    2.20
   6   5   6   13.70    1.30
   6   5   6   12.80   16.10
   6   5   6   10.00    2.00
  -6  -5  -7   -0.20    0.80
  -6  -5  -7    0.40    0.70
   6   5   7   -0.30    0.70
   6   5   7    0.10    0.30
  -6  -5  -8   -0.50    0.40
   6   5   8    0.40    0.30
  -6  -4  13   20.70    4.90
  -6  -4  12   12.10    4.80
  -6  -4  11   60.69    9.80
  -6  -4  10   47.10    8.60
   6   4  -9  383.16   32.30
  -6  -4   8   10.20    3.80
  -6  -4   8    8.80    1.00
   6   4  -8   10.20    2.20
  -6  -4   7  156.78   16.20
  -6  -4   7  165.28   13.10
   6   4  -7  148.59   14.10
  -6  -4   6  213.68   20.10
   6   4  -6  204.88   18.10
  -6  -4   5  578.74   48.70
   6   4  -5  555.44   46.80
  -6  -4   4    9.60    2.10
   6   4  -4    9.30    1.90
  -6  -4   3   59.19    5.20
  -6  -4   3   69.59    5.50
  -6  -4   3   63.89    5.90
   6   4  -3   54.09    5.70
  -6  -4   2  345.57   28.10
  -6  -4   2  339.97   27.50
  -6  -4   2  354.96   27.80
   6   4  -2  311.97   27.90
  -6  -4   1  136.39   11.40
   6   4  -1  134.49   11.50
   6   4  -1  125.29   20.70
  -6  -4   0    2.40    0.80
  -6  -4   0    1.40    1.00
  -6  -4   0    3.00    0.70
  -6  -4   0    1.70    1.00
   6   4   0    5.50    9.20
   6   4   0    2.90    0.80
  -6  -4  -1  112.39    9.90
  -6  -4  -1   91.99    9.50
  -6  -4  -1  126.39    9.70
  -6  -4  -1  118.39   10.10
  -6  -4  -1  108.19    9.30
   6   4   1  110.89    9.60
   6   4   1  100.99   18.90
  -6  -4  -2    5.00    1.70
  -6  -4  -2    5.00    1.30
  -6  -4  -2    4.90    1.50
  -6  -4  -2    4.60    0.90
   6   4   2    3.50    1.80
   6   4   2    4.40    9.70
  -6  -4  -3  203.98   16.90
  -6  -4  -3  216.48   17.00
  -6  -4  -3  193.78   16.30
   6   4   3  175.88   27.20
   6   4   3  164.58   16.70
  -6  -4  -4   85.09    8.60
  -6  -4  -4   92.29    8.70
   6   4   4  105.29    7.80
   6   4   4   77.29    8.50
   6   4   4   75.39   19.40
   6   4   5    1.30   14.60
   6   4   5    1.50    1.30
   6   4   5    1.50    0.70
[truncated: 232,420 more chars]
